# Supplementary material for: Cortisol-Related Signatures of Stress in the Fish Microbiome
Source: Front Microbiol. 2020 Jul 14;11:1621. doi: 10.3389/fmicb.2020.01621 (PMC7381252; doi:10.3389/fmicb.2020.01621)
Supplement: Supplementary file 2 [file Data_Sheet_2.CSV]

FAECES OTUs						51F	53F	54F	56F	57F	58F	59F	21F	25F	26F	27F	28F	82F	83F	84F	86F	87F	88F	90F	10F	11F	12F	13F	14F	15F	17F	3F	4F	5F	6F	7F	8F	9F	30F	31F	32F	34F	35F	38F	39F	40F	41F	45F	46F
OTU	Phylum	Class	Order	Family	Genus	Control A	Control A	Control A	Control A	Control A	Control A	Control A	Control B	Control B	Control B	Control B	Control B	Control C	Control C	Control C	Control C	Control C	Control C	Control C	stress A	stress A	stress A	stress A	stress A	stress A	stress A	stress A	stress A	stress A	stress A	stress A	stress A	stress A	stress B	stress B	stress B	stress B	stress B	stress B	stress B	stress B	stress B	stress B	stress B
Otu000001	Firmicutes(100)	Bacilli(100)	Lactobacillales(100)	Carnobacteriaceae(100)	Carnobacterium(100)	17609	17228	10933	9209	13177	14569	9158	8869	2854	14380	521	1724	14336	14289	801	12101	1623	4701	10215	890	9092	2645	996	2894	15947	921	2054	11243	107	15797	7253	436	14106	17207	3346	11156	17014	1977	14520	6308	1297	699	7025	212
Otu000002	Firmicutes(100)	Clostridia(100)	Clostridiales(100)	Peptostreptococcaceae(100)	Peptostreptococcus(100)	137	237	1504	1443	823	467	1662	1286	2713	525	3026	2721	363	715	2639	622	1422	681	1026	2092	1458	2510	1921	1221	517	1815	2523	961	1079	516	1663	2442	806	56	1661	1114	48	944	429	1304	317	1755	1277	887
Otu000003	Firmicutes(100)	Bacilli(100)	Lactobacillales(100)	Lactobacillaceae(100)	Lactobacillus(100)	32	41	595	840	640	352	783	806	1319	228	2381	1739	303	409	2232	550	1914	835	913	1332	862	1846	1111	1579	190	1440	3076	529	1221	223	951	1620	508	32	1539	421	19	924	287	1980	505	1588	1066	866
Otu000004	Firmicutes(100)					9	17	45	32	84	28	122	1668	834	263	542	86	198	151	149	383	619	715	255	3903	47	273	4531	4514	133	3833	479	1340	7420	173	1450	847	165	128	150	73	2	80	534	135	1686	746	451	128
Otu000005	Firmicutes(100)	Clostridia(100)	Clostridiales(100)	Clostridiaceae_1(100)		6	46	26	55	80	31	82	147	148	35	62	310	329	82	636	505	1383	1269	416	386	5	40	441	439	19	488	64	162	783	24	155	997	18	101	297	449	0	159	71	406	3307	1584	975	4648
Otu000006	Firmicutes(100)	Clostridia(100)	Clostridiales(100)	Clostridiaceae_1(100)		3	29	12	10	63	12	41	1	0	0	1	282	237	66	329	319	1291	955	339	9	0	0	1	3	1	6	0	0	0	0	1	801	0	31	295	374	2	141	1	357	3251	1503	1008	5197
Otu000007	Firmicutes(100)	Clostridia(100)	Clostridiales(100)	Clostridiales_Incertae_Sedis_XI(100)		45	52	486	482	240	193	598	421	866	118	982	830	90	184	842	168	395	223	274	472	534	820	578	310	164	515	897	273	346	132	559	849	235	8	510	371	11	322	96	402	78	533	455	339
Otu000008	Firmicutes(100)	Bacilli(100)	Lactobacillales(100)	Enterococcaceae(100)	Vagococcus(100)	11	13	280	315	241	124	465	327	824	89	867	716	49	62	689	164	333	176	230	605	447	729	0	338	33	323	628	0	175	41	286	657	144	0	352	134	3	190	49	238	53	0	288	278
Otu000009	Actinobacteria(100)	Actinobacteria(100)	Actinomycetales(100)	Nocardiaceae(100)	Rhodococcus(100)	7	21	63	40	11	39	42	50	104	70	79	521	24	7	129	27	63	10	11	557	81	510	161	248	62	407	213	103	58	73	276	299	14	29	664	372	3	6479	21	1041	55	162	83	18
Otu000010	Firmicutes(100)	Clostridia(100)	Clostridiales(100)	Peptostreptococcaceae(100)		28	38	342	293	116	192	164	232	502	104	434	426	53	160	479	170	238	183	152	319	282	436	404	198	94	352	725	140	139	74	242	470	190	6	253	151	12	166	56	235	34	198	122	182
Otu000011	Firmicutes(100)	Clostridia(100)	Clostridiales(100)	Peptoniphilaceae(100)	Peptoniphilus(100)	32	48	283	231	115	111	282	266	504	105	448	429	44	124	459	106	283	144	174	371	292	364	383	250	103	366	372	163	251	92	280	363	125	4	373	144	12	146	80	241	57	230	170	161
Otu000012	Firmicutes(100)	Bacilli(100)	Lactobacillales(100)	Enterococcaceae(100)	Vagococcus(100)	3	3	165	163	125	87	220	161	389	41	535	346	71	92	387	68	434	107	103	306	195	417	0	156	50	463	342	0	264	55	423	335	79	4	465	180	7	247	26	350	87	0	415	138
Otu000013	Proteobacteria(100)	Gammaproteobacteria(100)	Enterobacteriales(100)	Enterobacteriaceae(100)		1	14	6	18	13	7	32	201	84	29	56	86	101	49	187	138	391	355	112	437	2	18	595	586	25	428	74	200	905	19	168	271	40	28	77	139	1	39	69	95	988	435	289	1126
Otu000014	Actinobacteria(100)	Actinobacteria(100)	Actinomycetales(100)	Nocardiaceae(100)	Rhodococcus(100)	12	32	61	32	15	14	88	63	141	33	49	127	52	5	29	11	41	20	11	445	117	604	304	554	45	706	395	307	93	55	350	321	20	22	272	156	9	4043	94	335	247	69	61	16
Otu000015	Firmicutes(100)	Bacilli(100)	Lactobacillales(100)	Streptococcaceae(100)	Streptococcus(100)	17	25	171	213	141	73	207	192	274	44	342	428	41	69	306	86	266	165	134	176	259	377	237	158	46	218	285	63	121	40	167	326	81	3	191	129	4	113	19	168	70	209	186	137
Otu000016	Firmicutes(100)	Bacilli(100)	Lactobacillales(100)	Streptococcaceae(100)	Lactococcus(100)	12	22	193	234	163	101	238	186	322	61	381	296	39	49	481	114	235	100	149	197	194	357	241	117	25	232	214	98	98	35	230	339	87	8	261	115	2	88	39	118	39	221	155	137
Otu000017	Actinobacteria(100)	Actinobacteria(100)	Coriobacteriales(100)	Coriobacteriaceae(100)		11	28	203	167	111	92	188	92	334	62	414	384	35	89	313	69	158	70	128	269	162	356	240	162	58	219	259	136	158	69	215	282	76	8	239	155	15	126	49	158	31	253	168	128
Otu000018	Proteobacteria(100)	Gammaproteobacteria(100)	Enterobacteriales(100)	Enterobacteriaceae(100)		0	15	2	26	6	7	10	113	73	23	108	2	68	44	20	106	457	1083	76	273	4	26	399	428	14	296	50	124	629	25	123	32	21	91	24	6	0	7	63	33	220	104	64	6
Otu000019	Firmicutes(100)	Bacilli(100)	Lactobacillales(100)	Carnobacteriaceae(100)	Carnobacterium(100)	3	8	150	120	100	55	153	107	312	34	344	278	27	28	271	68	171	63	111	160	150	282	147	137	21	200	226	79	123	29	141	243	50	5	145	75	9	107	22	124	43	157	119	134
Otu000020	Firmicutes(100)	Bacilli(100)	Lactobacillales(100)	Leuconostocaceae(100)	Weissella(100)	15	18	161	156	134	78	140	124	198	39	198	309	40	44	217	74	183	116	101	107	165	297	162	118	37	134	254	51	74	36	105	226	46	2	132	81	3	61	24	139	36	232	99	90
Otu000021	Firmicutes(100)	Clostridia(100)	Clostridiales(100)	Clostridiales_Incertae_Sedis_XI(100)	Tepidimicrobium(100)	7	15	112	112	72	43	147	111	263	40	278	302	29	65	268	44	85	58	76	188	146	186	189	92	53	220	266	81	103	41	177	208	66	10	169	162	3	80	33	133	24	150	113	102
Otu000022	Proteobacteria(100)	Gammaproteobacteria(100)	Enterobacteriales(100)	Enterobacteriaceae(100)	Yersinia(94)	4	33	4	10	36	12	8	2	2	0	0	81	164	46	108	124	431	650	115	0	0	0	0	0	0	1	0	2	1	0	0	174	0	42	111	93	0	115	0	77	466	718	272	137
Otu000023	Proteobacteria(100)	Gammaproteobacteria(100)	Enterobacteriales(100)	Enterobacteriaceae(100)		9	51	18	10	0	224	1	72	10	1037	2	415	1	178	9	233	5	61	0	13	0	4	7	4	56	5	2	29	4	41	23	2	283	4	3	2	983	0	53	8	8	31	0	3
Otu000024	Firmicutes(100)	Clostridia(100)	Clostridiales(100)	Clostridiales_Incertae_Sedis_XI(100)		18	10	84	121	49	30	146	71	182	33	201	165	21	45	169	40	109	46	57	121	122	154	109	85	30	102	163	80	70	25	98	207	44	4	105	62	1	63	33	71	27	129	114	66
Otu000025	Firmicutes(100)	Bacilli(100)	Lactobacillales(100)	Lactobacillaceae(100)	Lactobacillus(100)	7	7	89	90	80	45	0	77	252	0	264	220	0	27	185	43	106	53	0	176	110	164	144	83	0	169	158	48	102	26	130	202	27	0	126	59	0	82	13	85	26	137	91	70
Otu000026	Firmicutes(100)	Bacilli(100)	Lactobacillales(100)	Enterococcaceae(100)	Vagococcus(100)	0	4	82	77	71	34	125	79	202	14	175	167	23	27	170	24	111	47	56	142	100	158	101	66	11	125	146	28	74	19	85	147	39	0	92	53	0	79	12	83	26	135	45	56
Otu000027	Firmicutes(100)	Bacilli(100)	Lactobacillales(100)	Lactobacillaceae(100)	Lactobacillus(100)	9	10	63	86	53	32	80	53	138	21	173	191	29	42	127	51	124	80	74	95	110	140	80	106	15	110	124	39	75	23	67	112	30	3	102	52	4	42	21	120	25	104	110	37
Otu000028	Firmicutes(100)	Bacilli(100)	Lactobacillales(100)	Carnobacteriaceae(100)	Carnobacterium(100)	3	2	60	88	59	28	102	57	169	20	209	157	3	22	143	42	94	40	63	114	105	135	124	81	11	116	130	42	76	22	110	121	41	0	119	46	1	60	12	49	21	119	65	60
Otu000029	Firmicutes(100)	Bacilli(100)	Lactobacillales(100)	Enterococcaceae(100)	Vagococcus(100)	0	0	65	93	54	49	117	80	217	26	194	145	18	16	154	21	124	33	56	169	109	159	0	74	11	100	124	0	60	11	83	142	17	0	131	47	0	43	21	72	18	0	71	58
Otu000030	Firmicutes(100)	Bacilli(100)	Lactobacillales(100)	Lactobacillaceae(100)	Lactobacillus(100)	5	7	50	69	40	33	85	55	101	13	122	180	10	34	132	29	78	40	70	71	79	134	87	78	12	84	73	28	47	12	66	116	22	0	96	39	1	30	11	97	22	129	51	48
Otu000031	Firmicutes(100)	Clostridia(100)	Clostridiales(100)	Peptostreptococcaceae(100)		10	3	44	49	26	12	118	32	108	31	134	126	18	15	119	29	106	112	47	91	83	78	100	58	23	59	93	35	57	18	59	109	23	2	64	64	1	56	22	75	148	71	52	195
Otu000032	Firmicutes(100)	Bacilli(100)	Lactobacillales(100)	Lactobacillaceae(100)	Lactobacillus(100)	1	3	30	55	21	27	45	34	75	13	127	113	20	34	146	41	119	96	44	110	49	118	65	97	10	100	102	26	65	7	52	57	20	2	139	16	3	47	16	152	44	208	81	36
Otu000033	Firmicutes(100)	Bacilli(100)	Bacillales(100)	Staphylococcaceae(100)	Staphylococcus(100)	3	6	58	61	50	28	73	55	92	22	69	112	38	19	86	38	152	100	43	104	55	80	49	33	4	63	123	22	37	12	66	73	7	3	117	39	1	37	10	57	59	65	47	24
Otu000034	Firmicutes(100)	Bacilli(100)	Lactobacillales(100)	Leuconostocaceae(100)	Leuconostoc(100)	6	12	78	70	53	33	78	58	110	16	111	190	18	27	92	39	113	64	45	76	87	124	68	59	17	85	99	45	42	1	58	92	27	4	88	37	4	48	19	81	23	101	58	47
Otu000035	Firmicutes(100)	Clostridia(100)	Clostridiales(100)	Clostridiaceae_1(100)	Clostridium_sensu_stricto(100)	13	6	64	77	54	33	86	55	85	15	133	104	15	31	168	33	93	26	43	113	75	122	93	63	17	85	107	38	73	21	103	94	30	3	81	40	3	80	19	88	19	76	86	45
Otu000036	Firmicutes(100)	Clostridia(100)	Clostridiales(100)	Clostridiaceae_1(100)	Clostridium_sensu_stricto(97)	3	7	54	53	40	34	50	57	60	15	95	97	19	15	138	29	76	17	33	44	63	113	91	57	19	79	136	19	37	18	48	100	41	2	47	31	2	35	18	48	10	82	64	50
Otu000037	Firmicutes(100)	Bacilli(100)	Lactobacillales(100)	Enterococcaceae(100)		4	0	52	43	23	20	66	50	112	9	99	88	7	10	92	23	81	18	48	73	54	91	67	38	10	88	100	37	38	3	69	115	13	0	50	27	0	32	8	38	10	58	49	29
Otu000038	Firmicutes(100)	Bacilli(100)	Lactobacillales(100)	Enterococcaceae(100)	Enterococcus(100)	0	0	25	20	17	11	30	107	84	21	66	21	2	5	24	7	23	9	18	235	26	25	232	248	6	244	62	52	408	8	92	42	15	0	29	11	0	15	16	32	54	39	18	20
Otu000039	Firmicutes(100)	Bacilli(100)	Lactobacillales(100)	Enterococcaceae(100)	Vagococcus(100)	1	2	41	65	31	30	102	44	119	24	136	81	13	13	111	19	59	18	32	71	72	113	0	34	6	52	78	0	41	8	65	107	19	0	50	34	2	33	9	32	11	0	49	42
Otu000040	Firmicutes(100)	Bacilli(100)	Lactobacillales(100)	Enterococcaceae(100)	Vagococcus(100)	0	0	48	35	28	23	66	0	91	18	150	91	0	8	128	21	69	26	45	94	72	119	0	0	0	82	106	0	48	0	68	92	17	0	90	26	0	35	8	0	0	0	71	36
Otu000041	Firmicutes(100)	Bacilli(100)	Bacillales(100)	Listeriaceae(100)	Brochothrix(100)	3	2	24	39	27	11	57	39	82	13	118	81	9	12	78	18	44	18	21	70	53	54	74	48	9	66	103	22	39	1	45	58	16	2	67	25	3	41	4	42	10	51	50	30
Otu000042	Firmicutes(100)	Bacilli(100)	Lactobacillales(100)	Lactobacillaceae(100)	Lactobacillus(100)	7	7	50	49	43	11	42	27	53	17	84	101	5	13	56	23	78	32	30	63	56	60	30	39	10	39	56	26	20	12	40	58	21	0	43	30	2	22	13	53	18	77	40	27
Otu000043	Firmicutes(100)	Bacilli(100)	Lactobacillales(100)	Enterococcaceae(100)	Vagococcus(100)	0	0	0	0	0	0	0	0	0	0	0	0	0	0	0	0	0	0	0	0	0	0	616	0	0	0	0	219	0	0	0	0	0	0	0	0	0	0	0	0	0	729	0	0
Otu000044	Actinobacteria(100)	Actinobacteria(100)	Coriobacteriales(100)	Coriobacteriaceae(100)		7	9	46	59	24	29	60	38	104	10	72	62	11	16	102	17	42	18	39	31	51	111	55	26	15	45	48	30	37	8	39	73	16	1	51	30	0	24	12	43	6	50	15	32
Otu000045	Proteobacteria(100)	Gammaproteobacteria(100)	Vibrionales(100)	Vibrionaceae(100)	Photobacterium(100)	4	6	30	40	25	17	28	33	77	13	45	69	8	23	140	28	27	8	19	14	49	65	49	25	10	69	60	24	16	17	36	48	30	1	28	32	0	35	16	102	16	60	38	23
Otu000046	Proteobacteria(100)	Alphaproteobacteria(100)	Rhizobiales(100)	Rhizobiaceae(100)	Rhizobium(100)	0	0	0	5	3	5	0	38	23	10	13	2	11	3	12	5	29	44	6	150	1	9	214	200	9	118	29	60	338	2	32	153	9	1	10	5	0	3	19	0	35	27	15	5
Otu000047	Firmicutes(100)	Bacilli(100)	Lactobacillales(100)	Enterococcaceae(100)	Vagococcus(100)	0	0	33	20	23	15	30	18	53	3	87	62	6	8	53	13	42	23	18	63	39	56	65	35	2	57	86	17	35	5	32	64	16	0	61	23	3	23	6	43	12	45	15	22
Otu000048	Firmicutes(100)	Bacilli(100)	Lactobacillales(100)	Streptococcaceae(100)	Streptococcus(100)	1	3	37	38	25	11	40	43	63	13	75	60	7	9	44	12	27	18	21	55	45	60	57	36	4	28	39	21	21	9	45	55	6	0	26	17	0	27	2	44	7	48	52	21
Otu000049	Actinobacteria(100)	Actinobacteria(100)	Actinomycetales(100)	Microbacteriaceae(100)		7	5	41	17	6	5	40	14	15	3	36	33	114	6	51	8	25	10	6	21	56	23	23	23	4	33	14	13	16	6	13	40	8	26	335	39	1	150	13	92	51	16	17	19
Otu000050	Firmicutes(100)	Clostridia(100)	Clostridiales(100)	Ruminococcaceae(100)		1	1	4	8	2	4	3	62	49	4	31	3	3	2	2	11	26	11	18	176	0	7	154	185	8	141	30	56	283	6	32	6	8	4	7	5	0	3	19	0	50	57	16	0
Otu000051	Firmicutes(100)	Bacilli(100)	Lactobacillales(100)	Streptococcaceae(100)	Lactococcus(100)	5	0	26	40	29	28	42	27	46	6	60	53	7	7	52	8	32	16	20	43	36	53	35	26	10	45	54	12	20	7	28	44	12	1	50	22	1	13	4	41	9	39	22	24
Otu000052	Firmicutes(100)	Bacilli(100)	Lactobacillales(100)	Leuconostocaceae(100)	Leuconostoc(100)	3	3	34	52	11	25	31	33	52	6	60	45	12	20	35	19	33	18	21	41	37	60	34	18	9	37	35	29	14	10	27	37	15	1	45	24	1	15	6	22	8	42	42	17
Otu000053	Proteobacteria(100)	Gammaproteobacteria(100)	Pseudomonadales(100)	Pseudomonadaceae(100)	Pseudomonas(100)	0	4	3	9	3	0	10	0	15	0	2	27	42	14	33	41	147	149	30	6	1	5	5	1	0	0	3	0	3	0	2	40	0	10	23	26	0	30	1	35	126	131	90	46
Otu000054	Firmicutes(100)	Bacilli(100)	Lactobacillales(100)	Lactobacillaceae(100)	Lactobacillus(100)	0	3	20	0	20	0	41	14	32	44	97	0	17	12	57	0	51	0	33	40	60	71	31	23	0	29	52	15	20	17	25	41	0	0	0	26	0	10	0	20	6	0	0	24
Otu000055	Firmicutes(100)	Bacilli(100)	Lactobacillales(100)	Carnobacteriaceae(100)	Carnobacterium(100)	63	43	22	25	44	44	33	0	13	61	0	4	54	58	0	45	2	20	34	0	20	7	4	5	50	0	7	35	0	48	23	0	44	47	0	32	53	0	42	11	9	0	20	0
Otu000056	Firmicutes(100)	Bacilli(100)	Bacillales(100)	Bacillaceae_1(98)	Bacillus(98)	0	1	0	0	7	0	10	0	0	0	6	18	11	6	31	12	68	49	12	0	0	0	2	2	0	0	0	3	0	2	0	54	1	3	12	17	0	2	2	20	213	85	26	184
Otu000057	Actinobacteria(100)	Actinobacteria(100)	Actinomycetales(100)	Propionibacteriaceae(100)	Propionibacterium(100)	2	2	11	30	19	19	42	13	13	2	8	16	5	4	13	8	26	40	22	39	11	15	9	14	0	23	17	13	5	1	18	13	3	7	95	13	0	2	2	8	24	11	43	11
Otu000058	Firmicutes(100)	Bacilli(100)	Lactobacillales(100)	Lactobacillaceae(100)	Lactobacillus(100)	0	2	8	12	18	0	20	20	40	26	81	49	11	5	17	0	28	10	16	15	36	45	16	14	0	21	33	14	6	5	24	37	10	0	25	13	0	5	9	28	5	27	34	15
Otu000059	Proteobacteria(100)	Gammaproteobacteria(100)	Pseudomonadales(100)	Moraxellaceae(100)	Acinetobacter(100)	0	8	3	4	3	11	2	17	3	3	8	31	14	9	14	16	76	86	14	2	1	11	11	8	0	13	1	6	3	5	14	36	3	11	18	33	0	7	1	22	69	168	42	15
Otu000060	Proteobacteria(100)	Gammaproteobacteria(100)	Aeromonadales(100)	Aeromonadaceae(100)	Aeromonas(100)	0	1	1	66	0	0	4	1	5	0	0	19	12	7	15	10	76	75	2	7	0	3	9	3	1	16	2	4	17	3	2	14	0	2	3	5	0	6	3	184	52	247	3	36
Otu000061	Firmicutes(100)	Bacilli(100)	Lactobacillales(100)	Carnobacteriaceae(100)	Carnobacterium(100)	38	29	25	19	18	35	19	23	5	38	1	4	32	32	4	25	3	6	57	0	22	3	0	9	35	1	6	27	1	27	12	0	34	42	11	32	37	9	38	12	0	0	14	0
Otu000062	Firmicutes(100)	Bacilli(100)	Lactobacillales(100)	Lactobacillaceae(100)	Lactobacillus(100)	1	2	16	80	0	4	0	13	22	6	0	27	0	8	47	20	33	9	21	29	0	56	31	23	0	29	31	6	26	4	0	0	9	0	29	15	0	12	7	33	5	46	31	12
Otu000063	Firmicutes(100)	Bacilli(100)	Lactobacillales(100)	Lactobacillaceae(100)	Lactobacillus(100)	2	3	14	21	12	8	30	25	25	2	21	48	3	5	31	5	32	16	5	26	30	24	17	33	4	17	23	13	17	4	10	24	11	0	4	11	0	16	3	24	4	11	22	9
Otu000064	Firmicutes(100)	Bacilli(100)	Lactobacillales(100)	Leuconostocaceae(100)	Leuconostoc(100)	1	3	18	36	19	6	19	18	26	4	32	46	3	8	35	13	22	15	26	17	21	46	8	9	2	14	23	15	12	3	5	27	9	0	26	9	0	10	4	19	5	40	7	6
Otu000065	Firmicutes(100)	Bacilli(100)	Lactobacillales(100)	Lactobacillaceae(100)	Lactobacillus(100)	2	0	24	31	18	0	11	9	35	0	44	29	0	0	35	16	38	13	7	15	23	46	0	17	0	33	47	0	13	0	27	29	3	0	15	13	0	8	0	52	12	57	0	14
Otu000066	Proteobacteria(100)					0	0	0	4	2	0	52	36	26	0	14	0	0	3	394	0	9	21	0	41	0	1	49	47	4	45	15	15	67	9	16	5	5	3	0	0	0	1	7	4	27	2	0	0
Otu000067	Proteobacteria(100)	Alphaproteobacteria(100)	Rhodobacterales(100)	Rhodobacteraceae(100)		0	0	0	6	2	0	6	5	10	1	8	11	13	1	13	20	53	128	23	6	0	5	13	11	0	18	2	11	26	4	9	28	0	14	0	1	0	9	7	0	169	33	21	10
Otu000068						1	4	0	0	0	0	6	0	0	0	0	25	10	5	0	10	45	45	8	0	0	0	0	0	0	1	0	0	0	0	0	42	0	6	17	14	0	1	0	24	107	60	53	201
Otu000069	Firmicutes(100)	Bacilli(100)	Lactobacillales(100)	Streptococcaceae(100)	Streptococcus(100)	0	0	1	5	10	4	6	4	5	0	158	5	3	0	7	0	14	7	29	5	0	2	0	21	0	12	5	7	3	0	10	3	0	0	481	4	0	4	3	0	8	5	2	2
Otu000070	Firmicutes(100)	Bacilli(100)	Lactobacillales(100)	Enterococcaceae(100)	Vagococcus(100)	1	1	18	19	16	4	18	9	37	4	49	35	4	5	48	5	14	4	4	36	14	26	27	5	1	11	43	3	16	2	13	27	12	1	27	7	0	16	0	11	3	25	23	18
Otu000071	Proteobacteria(100)	Gammaproteobacteria(100)	Enterobacteriales(100)	Enterobacteriaceae(100)		0	0	0	0	2	0	0	17	20	9	5	4	9	0	7	4	31	25	6	47	0	0	60	52	1	37	4	19	92	6	12	24	3	4	2	9	0	4	9	10	64	41	28	81
Otu000072	Proteobacteria(100)	Alphaproteobacteria(100)	Rhodospirillales(100)	Acetobacteraceae(100)	Roseomonas(100)	1	1	0	0	2	0	8	31	12	6	27	2	7	10	30	9	27	33	7	70	3	5	58	76	2	54	5	20	120	5	17	8	12	2	0	2	0	4	12	0	63	29	8	0
Otu000073	Firmicutes(100)	Bacilli(100)	Lactobacillales(100)	Streptococcaceae(100)	Lactococcus(100)	3	0	14	16	19	13	16	15	33	3	48	27	5	10	24	8	25	7	12	16	31	19	17	14	5	19	27	5	11	0	25	21	2	0	14	11	0	16	8	14	0	12	13	8
Otu000074	Firmicutes(100)	Bacilli(100)	Bacillales(100)			0	1	1	1	0	0	2	0	0	0	0	8	2	3	21	12	46	34	7	0	0	1	0	0	0	0	0	0	0	0	0	24	0	0	3	7	0	0	0	15	125	43	21	136
Otu000075	Firmicutes(100)	Bacilli(100)	Lactobacillales(100)	Lactobacillaceae(100)	Lactobacillus(100)	0	1	6	10	4	12	15	15	22	4	50	20	6	1	23	8	30	9	8	24	23	37	14	28	5	21	28	11	16	11	16	25	5	0	11	7	0	14	2	13	1	11	24	14
Otu000076	Tenericutes(100)	Mollicutes(100)	Mycoplasmatales(100)	Mycoplasmataceae(100)	Mycoplasma(95)	0	2	0	7	0	0	3	0	3	0	0	6	28	2	8	15	62	124	22	0	1	0	0	0	0	2	0	0	1	0	0	9	2	4	1	1	0	0	0	8	292	35	28	1
Otu000077	Actinobacteria(100)	Actinobacteria(100)	Actinomycetales(100)	Microbacteriaceae(100)		5	3	14	17	8	9	8	12	17	4	21	23	7	6	23	9	32	31	9	25	19	17	9	12	2	8	5	6	6	1	7	33	7	0	13	14	0	7	12	9	33	15	6	10
Otu000078	Firmicutes(100)					0	1	1	1	1	0	2	29	16	4	13	1	7	3	3	5	11	14	2	55	1	6	68	89	3	65	15	25	92	2	20	17	2	5	1	0	0	0	12	5	30	17	13	1
Otu000079	Firmicutes(100)	Bacilli(100)	Bacillales(100)	Bacillaceae_1(96)		0	1	14	15	8	16	20	24	33	1	42	19	3	0	22	4	25	5	10	16	6	19	22	5	1	14	34	6	4	2	10	14	5	0	15	6	0	13	0	6	3	10	19	2
Otu000080	Firmicutes(100)	Bacilli(100)	Lactobacillales(100)	Lactobacillaceae(100)	Lactobacillus(100)	0	3	0	25	24	14	33	17	0	8	24	0	2	5	22	11	0	29	14	10	0	53	26	9	0	11	21	0	7	0	23	30	4	1	0	14	1	0	2	0	7	0	0	7
Otu000081	Firmicutes(100)	Clostridia(100)	Clostridiales(100)	Peptostreptococcaceae(100)	Peptostreptococcus(100)	4	0	13	12	11	9	17	8	19	9	22	18	6	10	21	6	17	3	9	15	10	27	17	8	3	6	34	5	5	10	14	24	2	0	11	11	0	8	4	11	5	14	11	10
Otu000082	Firmicutes(100)	Bacilli(100)	Bacillales(100)	Planococcaceae(100)	Sporosarcina(100)	0	1	3	3	4	7	10	5	3	1	30	29	7	1	11	24	45	32	28	7	12	22	6	8	1	5	10	4	5	3	7	31	2	1	2	15	0	2	0	14	30	2	18	8
Otu000083	Proteobacteria(100)	Alphaproteobacteria(100)	Rhodospirillales(100)	Reyranella(100)		3	0	4	1	0	0	7	2	11	3	17	4	19	2	2	3	18	18	1	22	162	0	37	33	2	32	9	3	29	1	2	44	3	1	57	13	0	19	5	9	8	13	3	3
Otu000084	Firmicutes(100)	Bacilli(100)	Lactobacillales(100)	Lactobacillaceae(100)	Lactobacillus(100)	3	0	18	14	9	2	9	5	26	4	21	32	7	5	29	8	15	9	6	0	15	23	17	8	4	12	25	9	12	9	18	23	4	0	9	3	1	10	6	18	3	33	10	8
Otu000085	Proteobacteria(100)	Gammaproteobacteria(100)	Pseudomonadales(100)	Pseudomonadaceae(100)	Pseudomonas(100)	1	1	0	198	5	6	9	0	3	3	2	13	4	4	1	6	5	15	13	5	2	7	0	0	2	3	5	2	2	0	0	2	2	3	133	4	0	6	0	11	11	40	10	2
Otu000086	Actinobacteria(100)	Actinobacteria(100)	Actinomycetales(100)	Micrococcaceae(100)	Micrococcus(86)	0	0	0	6	4	9	4	1	1	0	6	6	5	4	16	7	21	59	9	5	2	69	7	2	0	22	8	2	7	0	23	4	3	6	9	7	0	2	1	5	33	15	4	2
Otu000087	Proteobacteria(100)	Alphaproteobacteria(100)	Rhizobiales(100)	Bradyrhizobiaceae(100)		0	0	0	5	0	0	3	10	11	4	10	11	1	1	5	5	3	9	6	50	0	6	89	55	2	49	9	25	130	2	17	30	2	0	0	0	0	4	8	0	9	7	0	2
Otu000088	Actinobacteria(100)	Actinobacteria(100)	Coriobacteriales(100)	Coriobacteriaceae(100)		2	2	14	14	6	8	37	2	31	2	26	17	3	8	23	2	13	12	8	12	11	15	11	14	5	16	22	7	9	6	15	17	10	0	11	6	1	10	5	3	4	9	17	8
Otu000089	Firmicutes(100)	Bacilli(100)	Lactobacillales(100)	Lactobacillaceae(100)	Lactobacillus(100)	0	0	0	0	0	0	116	0	0	31	0	0	22	0	0	0	0	0	65	0	0	0	0	0	13	0	0	0	0	0	0	0	0	1	0	0	1	0	0	0	0	0	0	0
Otu000090	Firmicutes(100)	Bacilli(100)	Lactobacillales(100)	Lactobacillaceae(100)	Lactobacillus(100)	0	2	9	19	5	15	13	6	19	6	11	24	2	2	22	4	21	9	7	20	12	36	5	9	1	8	18	4	6	2	12	27	2	0	15	7	0	5	2	3	5	13	0	7
Otu000091	Firmicutes(100)	Bacilli(100)	Lactobacillales(100)	Lactobacillaceae(100)	Lactobacillus(100)	1	1	5	15	3	7	8	6	19	6	22	31	2	2	8	4	18	8	22	9	7	28	6	8	3	20	12	1	7	2	5	20	2	0	12	10	0	7	0	8	6	15	4	10
Otu000092	Firmicutes(100)	Bacilli(100)	Lactobacillales(100)	Carnobacteriaceae(100)	Carnobacterium(100)	19	18	18	8	16	12	20	12	5	12	0	0	16	22	1	15	0	6	13	0	18	5	0	10	21	0	2	11	0	14	7	0	17	16	4	19	18	4	33	5	0	0	12	0
Otu000093	Proteobacteria(100)	Betaproteobacteria(100)	Neisseriales(100)	Neisseriaceae(100)	Neisseria(100)	0	0	0	0	2	0	3	1	1	0	0	0	0	0	0	2	2	0	0	6	0	6	0	0	0	3	4	1	0	1	1	0	0	0	532	0	0	1	0	2	1	0	0	0
Otu000094	Firmicutes(100)	Bacilli(100)	Lactobacillales(100)	Enterococcaceae(100)	Enterococcus(100)	0	0	10	7	0	3	29	8	33	0	21	22	0	0	22	10	0	0	12	13	23	20	21	15	2	17	0	5	12	0	5	15	4	1	19	9	0	11	3	8	2	16	10	9
Otu000095	Firmicutes(100)	Clostridia(100)	Clostridiales(100)	Clostridiaceae_1(100)	Clostridium_sensu_stricto(100)	4	4	7	18	1	3	17	8	20	5	19	29	0	2	23	2	9	6	4	28	7	23	27	10	1	15	34	8	7	2	7	10	8	1	4	4	0	4	1	21	2	9	11	9
Otu000096	Firmicutes(100)	Bacilli(100)	Lactobacillales(100)	Enterococcaceae(100)	Vagococcus(100)	0	1	5	12	8	4	21	7	21	2	27	18	0	3	32	1	14	5	8	16	19	20	15	6	0	17	9	3	8	1	8	11	8	0	26	4	0	7	2	11	7	7	14	5
Otu000097	Firmicutes(100)	Bacilli(100)	Lactobacillales(100)	Leuconostocaceae(100)	Leuconostoc(100)	3	0	16	13	2	8	6	12	13	0	11	21	5	7	27	6	14	15	8	3	14	19	6	5	1	11	14	10	9	3	9	22	2	0	8	1	0	9	0	6	5	12	8	10
Otu000098	Firmicutes(100)	Clostridia(100)	Clostridiales(100)	Clostridiaceae_1(100)	Clostridium_sensu_stricto(100)	0	2	11	10	15	2	3	2	29	0	25	20	1	4	19	4	16	8	4	3	17	14	15	13	3	3	33	9	10	2	7	20	6	0	9	15	0	8	0	15	2	23	2	7
Otu000099	Firmicutes(100)	Clostridia(100)	Clostridiales(100)	Clostridiaceae_1(100)	Clostridium_sensu_stricto(100)	0	0	1	1	0	0	7	0	0	0	2	15	2	1	7	3	32	22	7	1	0	0	0	5	0	10	0	0	6	0	0	7	0	1	2	10	0	3	0	7	87	31	15	98
Otu000100	Proteobacteria(100)	Gammaproteobacteria(100)				1	0	0	0	0	0	4	0	0	0	0	4	6	3	0	15	24	88	11	0	0	0	0	0	0	0	0	0	0	0	0	4	0	5	0	1	0	2	1	4	257	0	20	0
Otu000101	Proteobacteria(100)	Alphaproteobacteria(100)	Rhizobiales(100)	Bradyrhizobiaceae(100)	Bradyrhizobium(92)	0	1	4	4	0	0	0	20	16	4	13	1	8	0	0	8	21	21	5	17	2	0	32	38	2	38	4	18	89	0	12	36	0	0	11	1	0	1	2	6	21	4	3	3
Otu000102	Firmicutes(100)	Bacilli(100)	Lactobacillales(100)	Enterococcaceae(100)	Enterococcus(100)	0	0	16	7	0	5	7	10	28	0	26	18	2	3	22	4	0	0	8	28	8	27	16	9	0	13	11	7	9	0	16	18	5	0	11	10	0	3	0	13	5	19	10	3
Otu000103	Firmicutes(100)					0	1	1	2	2	2	2	3	4	0	1	4	6	3	12	9	22	23	3	6	0	3	9	18	0	6	2	2	13	2	1	20	2	0	5	2	0	3	0	6	49	31	11	80
Otu000104	Proteobacteria(100)	Gammaproteobacteria(100)	Pseudomonadales(100)	Pseudomonadaceae(100)	Pseudomonas(100)	0	1	0	52	0	3	4	4	4	1	13	3	7	2	28	8	12	34	6	0	0	10	5	12	0	3	2	0	22	0	4	4	0	3	35	2	1	2	1	16	16	33	3	1
Otu000105	Proteobacteria(100)	Alphaproteobacteria(100)	Rhizobiales(100)			0	4	16	7	0	1	1	0	0	3	0	24	18	1	2	1	12	4	0	0	13	1	2	2	2	6	3	2	7	0	0	16	2	18	39	12	0	32	3	139	10	6	16	2
Otu000106	Firmicutes(100)	Bacilli(100)	Bacillales(100)	Planococcaceae(100)	Kurthia(98)	0	0	8	6	3	2	16	13	12	1	14	32	1	3	32	3	6	3	10	15	8	14	6	12	0	13	17	2	23	1	8	14	3	0	10	7	0	6	3	2	4	15	13	0
Otu000107	Firmicutes(100)	Bacilli(100)	Lactobacillales(100)	Carnobacteriaceae(100)	Carnobacterium(100)	16	15	15	10	15	5	5	16	2	19	0	1	21	16	1	11	1	5	28	0	11	2	0	4	19	1	3	11	0	20	6	0	7	14	6	16	15	1	15	6	0	1	7	0
Otu000108	Firmicutes(100)	Bacilli(100)	Lactobacillales(100)	Carnobacteriaceae(100)	Carnobacterium(100)	27	22	12	11	16	24	11	7	4	11	0	0	12	30	0	11	0	0	0	0	14	0	0	0	19	0	4	9	0	24	11	0	18	21	5	13	20	4	0	5	0	0	8	0
Otu000109	Firmicutes(100)	Bacilli(100)	Lactobacillales(100)	Enterococcaceae(100)	Vagococcus(100)	0	0	0	0	0	0	0	0	0	0	0	0	0	0	0	0	0	0	0	0	0	0	132	0	0	0	0	47	0	0	0	0	0	2	0	0	0	0	0	0	0	171	0	0
Otu000110	Proteobacteria(100)	Gammaproteobacteria(100)	Pseudomonadales(100)	Moraxellaceae(100)	Acinetobacter(100)	0	7	0	11	10	1	0	2	2	0	2	6	12	5	7	9	29	50	7	0	0	0	0	0	0	0	1	1	0	0	1	12	0	2	0	11	0	8	0	11	30	52	34	6
Otu000111	Firmicutes(100)					0	1	1	7	0	0	0	1	1	0	0	6	10	0	0	12	14	62	7	0	0	0	0	0	0	11	0	1	2	0	6	1	0	1	0	0	0	1	0	0	45	9	0	19
Otu000112	Firmicutes(100)	Clostridia(100)	Clostridiales(100)	Lachnospiraceae(100)		0	3	4	10	1	6	13	5	13	9	18	19	1	4	23	5	6	3	5	4	9	1	22	4	3	17	14	12	7	1	14	9	2	0	7	7	0	5	2	14	0	8	26	8
Otu000113	Firmicutes(100)					0	1	0	4	1	0	0	0	0	0	0	1	9	0	0	11	21	24	11	0	0	0	0	1	0	0	0	0	0	0	0	20	0	3	6	1	0	4	0	8	77	35	8	55
Otu000114	Firmicutes(100)	Clostridia(100)	Clostridiales(100)	Lachnospiraceae(100)		2	2	7	13	10	1	10	4	24	5	12	20	2	2	17	2	2	0	7	10	8	29	9	5	5	9	13	5	6	5	4	5	3	0	20	7	0	5	4	6	1	10	17	2
Otu000115	Firmicutes(100)	Bacilli(100)	Lactobacillales(100)	Lactobacillaceae(100)	Lactobacillus(100)	2	1	9	17	6	5	9	18	21	7	30	0	1	4	17	8	3	5	6	12	0	25	12	13	1	9	19	9	6	3	15	6	3	0	14	5	0	3	2	6	0	14	7	9
Otu000116	Proteobacteria(100)	Gammaproteobacteria(100)	Alteromonadales(100)	Pseudoalteromonadaceae(100)	Pseudoalteromonas(100)	0	5	5	17	0	9	8	8	6	2	16	19	0	2	42	0	3	4	1	13	1	6	2	3	9	22	9	1	1	1	3	14	0	0	15	6	1	3	0	14	1	12	1	3
Otu000117	Firmicutes(100)	Bacilli(100)	Lactobacillales(100)	Leuconostocaceae(100)	Weissella(100)	1	0	7	7	0	14	13	11	28	6	15	21	3	0	0	2	9	7	9	0	8	15	10	5	0	10	15	4	7	3	9	9	0	1	20	2	0	5	3	14	1	15	0	7
Otu000118	Firmicutes(100)	Clostridia(100)	Clostridiales(100)	Clostridiales_Incertae_Sedis_XI(100)	Tissierella(100)	0	1	14	12	1	1	4	10	9	7	7	26	0	1	22	2	11	9	4	9	3	13	19	10	6	6	11	5	6	4	8	14	1	0	6	1	1	4	1	12	0	15	10	1
Otu000119	Firmicutes(100)	Bacilli(100)	Lactobacillales(100)	Carnobacteriaceae(100)	Carnobacterium(100)	13	28	7	9	6	8	5	12	2	16	1	1	8	12	0	14	0	5	5	3	7	2	0	2	11	0	3	7	0	28	5	0	19	15	2	7	19	4	11	7	0	0	3	0
Otu000120	Firmicutes(100)	Bacilli(100)	Bacillales(100)	Bacillaceae_1(100)	Geobacillus(95)	0	1	12	11	7	0	1	3	32	1	17	12	1	1	22	2	1	2	6	12	9	7	10	1	2	8	2	3	1	2	29	5	1	0	11	10	2	6	0	11	3	12	5	1
Otu000121	Firmicutes(100)	Clostridia(100)	Clostridiales(100)	Clostridiales_Incertae_Sedis_XI(100)	Gallicola(100)	1	1	8	10	6	4	8	13	23	5	7	11	1	7	4	3	6	1	8	8	10	5	15	11	3	8	12	5	7	2	7	20	4	0	10	6	0	5	1	12	1	4	4	5
Otu000122	Proteobacteria(100)	Alphaproteobacteria(100)	Rhodospirillales(100)	Reyranella(100)		0	0	1	3	0	0	0	2	8	0	15	0	11	0	6	3	13	17	7	10	23	0	3	3	2	2	0	1	5	0	1	11	0	0	174	2	0	9	0	1	22	11	0	4
Otu000123	Proteobacteria(100)	Gammaproteobacteria(100)	Vibrionales(100)	Vibrionaceae(100)	Vibrio(92)	1	8	0	16	6	1	10	9	0	4	4	16	0	1	41	3	15	0	2	10	1	3	7	3	3	7	0	0	0	4	0	14	1	0	8	7	0	4	3	7	0	18	7	0
Otu000124	Firmicutes(100)	Bacilli(100)	Lactobacillales(100)	Carnobacteriaceae(100)	Carnobacterium(100)	19	13	0	9	16	15	10	7	6	10	0	0	11	14	0	10	1	5	13	1	8	1	1	3	17	0	0	16	0	13	3	0	17	16	2	16	14	0	13	7	2	2	4	0
Otu000125	Proteobacteria(100)	Betaproteobacteria(100)	Neisseriales(100)	Neisseriaceae(100)	Deefgea(100)	0	2	2	3	0	0	0	0	0	0	0	4	2	0	7	3	28	42	4	0	0	0	1	1	0	0	0	0	0	0	0	9	0	2	0	13	0	5	0	15	57	33	18	62
Otu000126	Firmicutes(100)	Clostridia(100)	Clostridiales(100)	Clostridiaceae_1(100)	Clostridium_sensu_stricto(100)	1	0	4	6	17	3	4	6	13	3	5	18	0	8	13	6	16	8	4	3	12	9	7	0	1	11	30	2	4	0	2	21	6	0	0	1	1	4	0	4	6	5	9	4
Otu000127	Proteobacteria(100)	Alphaproteobacteria(100)	Rhodobacterales(100)	Rhodobacteraceae(100)		1	2	3	1	1	0	0	1	5	1	0	0	5	2	3	7	11	39	7	0	0	0	10	5	0	0	0	0	6	0	0	12	0	5	160	9	0	6	0	3	19	9	0	3
Otu000128	Spirochaetes(100)	Spirochaetia(100)	Spirochaetales(100)	Brevinemataceae(100)	Brevinema(100)	0	0	3	5	0	0	0	10	11	2	1	2	14	3	0	1	9	7	1	32	2	5	26	20	0	28	2	8	45	2	6	0	1	1	1	0	0	0	8	11	3	32	8	2
Otu000129	Proteobacteria(100)	Gammaproteobacteria(100)	Pseudomonadales(100)	Moraxellaceae(100)	Enhydrobacter(100)	0	1	2	2	4	3	5	3	4	0	14	0	11	0	2	8	32	27	11	3	1	1	0	0	0	16	8	0	0	0	7	2	0	4	10	1	0	2	0	1	55	4	0	11
Otu000130	Firmicutes(100)	Clostridia(100)	Clostridiales(100)	Peptococcaceae_1(100)	Peptococcus(100)	0	1	4	0	7	0	5	7	19	4	17	24	1	0	13	4	5	2	3	16	13	13	10	12	2	7	5	1	10	3	10	4	0	0	6	6	0	3	2	4	0	9	14	7
Otu000131	Proteobacteria(100)	Betaproteobacteria(100)	Neisseriales(100)	Neisseriaceae(100)	Deefgea(100)	0	1	0	1	2	0	5	0	0	0	0	4	8	0	1	5	16	11	7	0	0	0	0	1	0	0	0	0	0	0	0	13	0	1	2	5	0	2	0	25	50	53	8	72
Otu000132	Firmicutes(100)	Clostridia(100)	Clostridiales(100)	Peptostreptococcaceae(100)	Peptostreptococcus(100)	2	0	5	6	7	5	7	4	12	2	21	13	4	5	9	2	8	3	10	10	7	11	10	5	1	8	14	6	7	1	7	9	2	0	9	4	0	4	2	5	1	6	5	0
Otu000133	Firmicutes(100)	Bacilli(100)	Bacillales(100)	Bacillaceae_1(95)	Bacillus(93)	1	1	0	0	0	0	0	0	0	0	0	5	2	0	12	8	19	31	5	0	0	0	0	4	0	4	0	0	0	0	0	13	1	0	11	8	0	0	0	5	43	23	29	64
Otu000134	Proteobacteria(100)	Alphaproteobacteria(100)				0	0	0	0	0	0	0	0	0	0	3	0	12	2	0	10	21	48	20	4	0	0	6	9	0	0	0	4	0	0	1	15	1	6	0	0	0	3	0	0	44	6	0	0
Otu000135	Firmicutes(100)	Clostridia(100)	Clostridiales(100)	Clostridiales_Incertae_Sedis_XI(100)	Anaerosalibacter(100)	3	0	4	10	6	3	15	1	6	2	12	17	1	4	13	1	5	2	6	16	8	2	13	2	2	16	24	2	8	0	8	12	3	0	8	3	0	10	5	13	2	2	5	10
Otu000136	Firmicutes(100)	Clostridia(100)	Clostridiales(100)	Peptoniphilaceae(100)		2	0	8	9	7	3	6	8	9	2	20	20	0	1	15	2	8	1	6	10	6	14	8	12	1	12	7	5	2	0	11	8	6	1	9	0	0	4	3	3	2	7	1	5
Otu000137	Firmicutes(100)	Bacilli(100)	Bacillales(100)	Bacillales_Incertae_Sedis_XII(100)	Exiguobacterium(100)	0	0	0	4	3	4	5	3	11	0	33	5	0	2	13	7	2	29	2	13	7	13	15	4	0	9	3	1	7	0	5	3	1	0	6	6	1	5	0	2	9	3	10	4
Otu000138	Firmicutes(100)	Bacilli(100)	Lactobacillales(100)	Streptococcaceae(100)	Streptococcus(100)	0	0	19	0	0	0	0	0	0	0	0	35	0	0	0	0	23	13	0	16	17	24	17	0	0	0	35	0	10	0	0	0	4	0	0	0	0	0	0	0	0	0	0	9
Otu000139	Firmicutes(100)	Bacilli(100)	Lactobacillales(100)	Lactobacillaceae(100)	Lactobacillus(100)	0	0	9	0	0	10	17	0	0	10	0	38	4	7	35	0	0	8	23	0	28	0	0	0	0	25	11	0	0	0	8	0	0	0	27	0	0	0	0	19	1	0	0	0
Otu000140	Firmicutes(100)					0	2	0	0	0	0	0	0	0	0	0	0	31	2	0	16	44	52	14	0	0	0	0	0	0	0	0	0	0	0	0	36	0	1	0	0	0	3	0	0	39	6	0	0
Otu000141	Firmicutes(100)	Bacilli(100)	Bacillales(100)	Staphylococcaceae(100)	Macrococcus(100)	2	0	9	7	2	1	2	10	15	0	8	7	1	0	4	6	6	5	7	14	9	15	14	3	1	5	14	1	13	1	9	18	0	0	6	5	0	3	3	2	1	4	2	3
Otu000142	Actinobacteria(100)	Actinobacteria(100)	Actinomycetales(100)			0	0	0	0	0	0	0	0	0	0	0	0	17	0	3	10	42	47	11	0	0	0	0	0	0	0	0	0	0	0	0	29	0	2	0	0	0	1	0	0	42	15	7	3
Otu000143	Actinobacteria(100)	Actinobacteria(100)	Actinomycetales(100)	Brevibacteriaceae(100)	Brevibacterium(100)	3	3	2	7	1	3	13	3	8	3	15	25	2	3	4	7	4	3	2	3	13	16	3	1	1	3	8	6	1	2	4	14	3	0	10	7	1	2	2	5	0	6	5	6
Otu000144	Firmicutes(100)	Clostridia(100)	Clostridiales(100)	Peptostreptococcaceae(100)	Peptostreptococcus(100)	0	1	4	4	2	1	4	7	4	2	14	13	4	10	15	4	6	4	5	9	9	7	10	5	3	10	13	6	4	5	3	12	7	0	7	9	0	6	5	2	0	4	5	9
Otu000145	Firmicutes(100)	Bacilli(100)	Lactobacillales(100)	Lactobacillaceae(100)	Lactobacillus(100)	0	0	27	0	0	0	0	0	18	0	0	43	0	0	0	0	0	0	0	0	24	0	0	0	0	0	0	0	0	0	0	0	0	0	24	0	0	9	0	0	0	31	12	0
Otu000146	Firmicutes(100)	Bacilli(100)	Lactobacillales(100)	Lactobacillaceae(100)	Lactobacillus(100)	1	0	2	4	0	1	0	0	9	0	15	19	3	0	17	4	14	0	8	8	7	8	3	5	2	8	15	2	7	3	2	10	1	0	0	4	0	4	0	8	5	6	10	12
Otu000147	Actinobacteria(100)	Actinobacteria(100)	Coriobacteriales(100)	Coriobacteriaceae(100)		1	2	1	5	3	1	4	4	7	1	9	9	2	3	13	8	2	5	5	8	15	8	7	4	1	6	7	4	2	0	6	9	4	1	2	10	0	0	2	3	2	8	1	5
Otu000148	Proteobacteria(100)	Gammaproteobacteria(100)	Xanthomonadales(100)	Xanthomonadaceae(100)	Arenimonas(100)	1	0	0	0	0	0	2	0	3	0	0	0	8	0	0	1	47	55	12	9	0	0	10	2	0	0	0	0	5	0	3	2	0	12	0	1	0	0	1	2	78	23	0	1
Otu000149	Firmicutes(100)	Bacilli(100)	Lactobacillales(100)	Carnobacteriaceae(100)	Carnobacterium(100)	16	12	6	4	8	16	0	5	3	7	0	0	10	9	0	9	0	3	15	0	4	1	0	0	11	0	0	11	0	13	0	0	0	20	9	11	7	1	12	4	0	0	7	0
Otu000150	Firmicutes(100)	Bacilli(100)	Bacillales(100)	Bacillaceae_2(100)		0	0	8	4	3	1	2	1	21	2	19	7	2	2	10	2	5	4	5	0	12	7	20	7	3	13	7	2	2	2	13	7	0	0	3	3	0	2	0	9	1	15	1	5
Otu000151	Actinobacteria(100)	Actinobacteria(100)	Actinomycetales(100)	Micrococcaceae(100)		0	1	3	5	5	0	1	3	6	2	2	4	4	0	4	2	6	1	0	0	6	19	17	3	1	1	4	3	2	0	0	15	0	0	7	1	0	1	91	2	4	0	9	3
Otu000152	Firmicutes(100)	Bacilli(100)	Lactobacillales(100)	Streptococcaceae(100)	Streptococcus(100)	0	1	7	7	8	5	7	6	15	0	14	4	1	0	10	1	6	1	2	7	5	13	6	5	0	7	4	5	7	2	8	5	0	0	7	5	0	2	0	8	1	15	4	4
Otu000153	Firmicutes(100)	Bacilli(100)	Lactobacillales(100)	Carnobacteriaceae(100)	Carnobacterium(100)	0	14	9	0	10	15	0	0	0	15	0	0	13	19	0	0	2	6	9	0	0	2	0	0	17	2	0	12	0	0	10	0	15	16	3	9	19	0	0	0	0	0	0	0
Otu000154	Bacteroidetes(100)	Flavobacteriia(100)	Flavobacteriales(100)	Flavobacteriaceae(100)	Flavobacterium(100)	0	0	0	240	0	0	0	1	0	0	0	0	2	0	0	2	0	6	0	0	0	0	0	0	0	0	0	1	0	0	0	0	0	0	0	2	0	0	0	0	0	3	4	0
Otu000155	Firmicutes(100)	Bacilli(100)	Lactobacillales(100)	Carnobacteriaceae(100)	Trichococcus(100)	0	0	6	6	6	6	12	0	16	1	12	9	2	0	3	0	6	1	5	15	6	10	9	6	0	20	16	3	6	2	10	5	2	0	0	5	0	4	0	3	1	9	0	3
Otu000156	Firmicutes(100)	Bacilli(100)	Lactobacillales(100)	Carnobacteriaceae(100)	Carnobacterium(100)	12	12	0	3	5	6	7	0	0	9	0	4	4	12	0	6	0	2	0	0	11	0	0	0	8	1	2	9	0	13	7	0	11	14	1	9	14	0	6	0	0	0	4	0
Otu000157	Firmicutes(100)	Bacilli(100)	Lactobacillales(100)	Lactobacillaceae(100)	Lactobacillus(100)	0	0	0	9	0	6	0	0	0	0	0	46	0	0	0	6	0	4	0	0	0	0	0	0	6	0	0	0	0	0	0	0	13	0	52	0	0	0	16	0	0	24	49	0
Otu000158	Proteobacteria(100)	Betaproteobacteria(100)	Burkholderiales(100)	Oxalobacteraceae(100)	Janthinobacterium(89)	0	1	0	110	0	0	3	0	2	0	1	3	6	1	4	2	27	25	7	1	0	8	0	0	0	0	0	0	0	2	1	5	0	1	0	2	1	2	1	7	9	11	4	4
Otu000159						0	1	0	0	0	0	0	0	0	0	0	8	6	0	3	3	22	9	0	0	0	2	0	0	0	1	0	0	0	0	0	11	0	1	5	5	0	3	0	3	24	14	4	64
Otu000160	Firmicutes(100)	Bacilli(100)	Lactobacillales(100)	Carnobacteriaceae(100)	Carnobacterium(100)	16	13	6	7	6	6	5	3	2	8	0	0	9	12	0	8	0	5	4	0	3	1	0	2	10	0	0	9	0	6	7	0	9	9	2	5	16	0	9	2	0	0	7	0
Otu000161	Firmicutes(100)	Bacilli(100)	Lactobacillales(100)	Enterococcaceae(100)	Vagococcus(100)	0	0	0	0	0	0	0	0	0	0	0	0	0	0	0	0	0	0	0	0	0	0	85	0	0	0	0	0	0	0	0	0	0	0	0	0	0	0	0	0	0	102	0	0
Otu000162	Firmicutes(100)	Bacilli(100)	Bacillales(100)	Planococcaceae(100)		0	0	10	1	1	1	4	3	6	1	11	8	2	3	17	0	4	3	3	4	2	6	7	1	1	71	9	0	6	1	2	3	1	1	2	0	0	3	0	7	2	9	8	2
Otu000163	Proteobacteria(100)	Alphaproteobacteria(100)	Rhizobiales(100)	Methylobacteriaceae(100)	Methylobacterium(100)	0	2	0	2	0	0	3	0	2	0	3	3	5	0	0	4	5	18	15	18	0	1	0	1	0	0	0	1	0	0	0	16	0	2	20	5	0	1	4	23	15	0	42	2
Otu000164	Firmicutes(100)	Clostridia(100)	Clostridiales(100)			0	0	2	5	2	4	0	2	9	2	7	25	0	3	19	5	10	2	3	10	7	10	5	2	2	4	10	4	1	1	7	9	2	0	5	2	0	4	2	7	0	1	17	1
Otu000165	Firmicutes(100)	Clostridia(100)	Clostridiales(100)	Clostridiales_Incertae_Sedis_XI(100)		4	1	5	6	2	2	5	6	14	2	11	7	0	0	7	2	4	2	2	10	5	11	5	3	2	6	10	4	3	4	2	6	3	0	7	2	0	1	1	3	2	7	5	1
Otu000166	Firmicutes(100)	Clostridia(100)	Clostridiales(100)	Clostridiaceae_1(100)	Hathewaya(100)	0	0	1	1	3	0	10	3	18	0	18	8	0	3	23	1	5	2	4	0	10	6	1	3	0	6	9	3	4	0	3	1	0	0	3	4	0	2	0	7	2	2	4	1
Otu000167	Actinobacteria(100)	Actinobacteria(100)	Actinomycetales(100)	Micrococcaceae(100)	Arthrobacter(100)	0	4	3	5	2	2	2	3	10	2	3	8	6	4	14	2	6	13	2	2	5	8	9	1	1	9	14	2	1	1	7	3	3	1	1	7	0	1	0	3	4	6	6	10
Otu000168	Proteobacteria(100)	Gammaproteobacteria(100)	Enterobacteriales(100)	Enterobacteriaceae(100)		0	2	2	3	0	0	7	15	3	1	0	4	4	0	13	1	11	13	0	4	0	6	5	13	1	9	0	6	22	1	5	9	2	1	10	2	0	7	4	9	9	18	6	5
Otu000169	Firmicutes(100)	Clostridia(100)	Clostridiales(100)	Clostridiaceae_1(100)	Clostridium_sensu_stricto(100)	0	0	6	3	0	0	7	4	14	1	7	3	2	4	10	2	2	2	4	9	10	5	4	0	1	12	16	5	2	1	5	7	5	1	3	7	1	3	1	7	1	2	12	0
Otu000170	Firmicutes(100)	Bacilli(100)	Lactobacillales(100)	Enterococcaceae(100)	Vagococcus(100)	0	0	2	9	0	0	9	5	10	1	12	12	0	0	16	0	11	4	1	13	7	14	0	2	0	15	10	0	1	1	7	9	2	0	6	1	0	5	0	3	0	0	0	4
Otu000171	Proteobacteria(100)	Gammaproteobacteria(100)	Pasteurellales(100)	Pasteurellaceae(100)	Haemophilus(100)	0	1	2	1	0	0	0	4	3	1	13	1	0	0	2	2	13	2	3	2	0	0	0	4	0	1	3	2	1	0	10	0	0	0	104	1	0	1	3	3	4	4	3	1
Otu000172	Firmicutes(100)	Bacilli(100)				0	1	8	5	3	5	5	3	11	3	6	2	0	0	0	0	11	1	4	0	3	13	6	6	2	0	9	5	3	1	5	9	1	0	1	0	0	4	0	3	0	12	0	5
Otu000173	Firmicutes(100)	Bacilli(100)	Lactobacillales(100)	Carnobacteriaceae(100)	Carnobacterium(100)	8	8	5	0	7	9	0	0	2	10	0	0	14	15	0	0	1	3	0	1	7	0	0	0	11	1	0	5	0	7	6	0	18	17	0	2	12	0	9	0	0	0	0	0
Otu000174	Firmicutes(100)	Bacilli(100)	Lactobacillales(100)	Enterococcaceae(100)	Vagococcus(100)	0	1	3	0	3	3	10	3	8	3	6	15	1	0	10	0	4	5	1	7	5	5	7	3	1	6	9	1	6	0	3	4	3	0	7	1	0	6	1	0	0	3	2	4
Otu000175	Proteobacteria(100)	Alphaproteobacteria(100)	Sphingomonadales(100)	Sphingomonadaceae(100)	Sphingomonas(100)	0	0	0	0	3	8	0	4	0	1	1	1	2	0	5	1	10	3	1	4	0	2	10	3	0	15	0	1	11	0	0	3	0	0	6	0	1	0	5	0	6	4	5	1
Otu000176	Actinobacteria(100)	Actinobacteria(100)	Actinomycetales(100)	Mycobacteriaceae(100)	Mycobacterium(100)	0	0	3	0	0	0	0	0	0	0	0	5	0	0	7	2	12	7	2	0	0	1	0	0	0	2	0	1	2	0	0	1	0	1	0	6	0	0	8	8	5	9	5	0
Otu000177	Firmicutes(100)	Bacilli(100)	Bacillales(100)	Bacillaceae_1(95)	Bacillus(93)	1	0	0	3	6	3	3	3	0	0	0	5	2	1	4	8	3	17	7	3	1	0	8	0	0	4	8	0	8	0	5	6	1	0	8	0	0	7	1	9	25	4	6	8
Otu000178	Actinobacteria(100)	Actinobacteria(100)	Actinomycetales(100)	Microbacteriaceae(100)		1	1	6	5	1	0	4	14	6	0	3	11	1	2	3	0	3	3	0	9	3	8	1	2	1	5	1	2	0	3	4	7	1	0	3	4	0	2	43	1	1	7	6	4
Otu000179	Fusobacteria(100)	Fusobacteriia(100)	Fusobacteriales(100)	Fusobacteriaceae(100)	Fusobacterium(100)	0	1	4	10	1	9	4	3	6	4	6	6	1	3	12	1	1	2	1	2	8	11	2	3	0	9	7	3	4	0	6	2	5	0	1	5	1	6	1	10	1	5	0	0
Otu000180	Firmicutes(100)	Bacilli(100)	Lactobacillales(100)	Carnobacteriaceae(100)	Carnobacterium(100)	0	0	5	1	0	2	2	1	4	0	5	0	1	2	0	3	17	28	16	1	0	5	5	0	0	0	7	0	0	0	1	0	0	1	5	3	0	0	0	1	14	2	2	4
Otu000181	Firmicutes(100)	Bacilli(100)	Lactobacillales(100)	Enterococcaceae(100)	Vagococcus(100)	0	0	0	0	0	0	3	9	16	0	15	9	0	0	13	0	12	3	6	5	5	6	5	3	0	3	10	1	4	0	5	0	0	0	0	0	0	8	0	1	0	9	3	0
Otu000182	Firmicutes(100)	Bacilli(100)	Lactobacillales(100)	Leuconostocaceae(100)	Leuconostoc(100)	0	1	4	6	5	2	7	6	4	1	6	9	2	1	7	6	13	0	0	8	8	7	0	3	0	4	6	1	6	1	2	6	2	0	4	9	0	4	2	1	0	9	0	1
Otu000183	Firmicutes(100)	Bacilli(100)	Lactobacillales(100)	Enterococcaceae(100)	Vagococcus(100)	0	0	0	0	0	0	0	0	0	0	0	0	0	0	0	0	0	0	0	0	0	0	75	0	0	0	0	0	0	0	0	0	0	0	0	0	0	0	0	0	0	78	0	0
Otu000184	Firmicutes(100)	Bacilli(100)	Lactobacillales(100)	Lactobacillaceae(100)	Lactobacillus(100)	1	0	0	13	12	0	0	0	0	0	39	0	0	0	0	0	0	0	0	0	0	41	8	0	0	0	0	0	0	4	0	22	0	0	0	11	0	11	2	0	0	0	0	0
Otu000185	Firmicutes(100)	Bacilli(100)	Lactobacillales(100)	Carnobacteriaceae(100)	Carnobacterium(100)	10	11	6	3	3	7	0	5	0	6	0	0	9	12	0	4	0	5	0	0	10	4	0	0	0	0	0	0	0	10	6	1	8	21	0	3	10	0	9	7	0	0	1	0
Otu000186	Firmicutes(100)	Clostridia(100)	Clostridiales(100)	Lachnospiraceae(100)	Clostridium_XlVa(100)	0	0	3	5	10	0	3	4	10	1	1	11	0	2	4	0	0	3	1	4	4	1	7	1	1	10	6	0	2	5	1	2	2	0	2	4	0	0	4	10	0	16	1	2
Otu000187	Firmicutes(100)	Bacilli(100)	Lactobacillales(100)	Lactobacillaceae(100)	Lactobacillus(100)	0	0	1	7	6	0	0	0	4	0	14	10	0	0	5	4	10	5	2	2	5	9	5	0	1	3	0	0	7	0	1	1	0	0	25	1	0	2	0	11	0	9	1	0
Otu000188	Firmicutes(100)	Bacilli(100)	Lactobacillales(100)	Lactobacillaceae(100)	Lactobacillus(100)	0	0	8	8	6	4	6	3	7	0	1	13	0	1	0	0	8	4	0	8	5	4	6	6	1	3	11	0	3	0	0	4	0	0	12	3	0	6	0	8	0	9	13	2
Otu000189	Firmicutes(100)	Bacilli(100)	Bacillales(100)	Planococcaceae(100)	Planococcus(95)	0	0	4	3	2	1	0	2	10	0	0	6	1	0	13	1	3	1	0	9	4	1	6	6	1	5	13	3	4	2	5	9	1	0	9	3	0	4	0	0	2	16	3	4
Otu000190	Actinobacteria(100)	Actinobacteria(100)	Actinomycetales(100)	Micrococcaceae(100)	Rothia(100)	1	1	5	2	1	2	1	4	13	2	11	9	2	3	3	1	4	2	9	8	6	14	8	2	1	2	3	6	4	1	4	8	3	0	3	3	0	2	2	1	0	5	4	1
Otu000191	Firmicutes(100)	Clostridia(100)	Clostridiales(100)	Clostridiales_Incertae_Sedis_XI(100)		2	2	3	3	5	1	6	2	4	3	6	11	1	1	7	2	1	2	4	4	6	8	6	0	1	7	12	2	4	1	5	7	2	0	4	3	0	0	0	4	1	8	6	4
Otu000192						0	0	0	0	0	0	19	10	2	1	0	0	0	0	92	0	0	0	0	13	0	0	7	14	0	13	0	1	17	6	12	2	0	0	0	0	0	0	2	0	3	0	0	0
Otu000193	Firmicutes(100)	Bacilli(100)	Lactobacillales(100)	Lactobacillaceae(100)	Lactobacillus(100)	0	0	3	0	0	1	0	0	6	0	13	3	0	3	7	4	6	5	7	0	4	3	6	6	0	3	12	0	11	0	3	6	2	0	5	2	0	2	0	13	4	9	4	4
Otu000194	Firmicutes(100)	Bacilli(100)	Lactobacillales(100)	Carnobacteriaceae(100)	Carnobacterium(100)	13	9	6	0	10	6	5	0	0	16	0	0	7	6	1	7	0	0	0	0	3	0	0	3	10	0	4	3	0	0	3	0	4	0	1	1	10	0	9	6	0	3	0	0
Otu000195	Firmicutes(100)	Bacilli(100)	Lactobacillales(100)	Enterococcaceae(100)	Vagococcus(100)	0	0	0	0	0	0	0	0	49	0	0	0	0	0	44	0	0	0	0	0	0	23	0	0	0	0	0	0	13	0	0	0	9	0	0	0	0	0	0	0	0	0	0	0
Otu000196	Firmicutes(100)	Bacilli(100)	Bacillales(100)	Bacillaceae_2(100)	Cerasibacillus(99)	0	0	4	17	0	1	14	2	4	0	11	5	0	1	6	4	2	3	2	2	3	8	6	2	3	4	5	3	0	1	5	6	1	0	1	3	1	5	1	2	2	1	7	6
Otu000197	Proteobacteria(100)	Alphaproteobacteria(100)	Rhizobiales(100)			0	8	6	1	1	0	3	0	12	9	10	3	4	1	14	2	1	3	2	1	0	3	1	1	0	5	3	2	0	0	2	14	0	5	22	8	0	1	1	0	11	2	0	0
Otu000198	Firmicutes(100)	Clostridia(100)	Clostridiales(100)	Peptoniphilaceae(100)	Anaerosphaera(100)	0	2	3	5	2	1	2	9	5	1	15	6	0	1	6	1	1	2	5	2	4	7	1	4	1	6	7	1	5	2	8	6	1	0	5	6	0	1	3	1	0	7	1	1
Otu000199	Actinobacteria(100)	Actinobacteria(100)	Actinomycetales(100)	Kineosporiaceae(99)	Angustibacter(99)	0	0	0	0	1	0	0	0	0	0	0	2	0	1	5	3	14	6	0	0	0	0	0	0	0	0	0	0	0	0	0	3	0	1	9	8	0	0	0	0	28	7	2	35
Otu000200	Actinobacteria(100)	Actinobacteria(100)	Actinomycetales(100)	Dietziaceae(100)	Dietzia(100)	2	1	2	0	6	1	3	2	3	3	0	1	0	2	1	0	0	2	5	1	3	3	3	1	0	3	2	2	4	0	4	2	0	1	3	2	0	1	97	3	1	0	4	2
Otu000201	Firmicutes(100)	Clostridia(100)	Clostridiales(100)	Lachnospiraceae(100)	Clostridium_XlVa(80)	0	0	3	5	2	3	5	3	12	0	5	7	0	0	14	4	8	0	3	5	4	16	5	3	0	0	6	1	1	0	4	13	4	0	4	1	0	1	0	0	1	6	8	1
Otu000202	Firmicutes(100)	Bacilli(100)	Lactobacillales(100)	Lactobacillaceae(100)	Lactobacillus(100)	0	0	0	0	27	0	13	0	0	0	37	0	4	0	0	0	0	0	0	0	18	0	0	0	3	0	0	0	0	0	24	21	0	0	0	0	0	0	0	0	0	0	0	0
Otu000203	Proteobacteria(100)	Betaproteobacteria(100)	Burkholderiales(100)			1	0	0	2	0	0	0	0	0	0	0	0	7	3	0	15	10	36	9	0	0	0	1	5	0	1	0	3	5	0	3	17	0	1	0	2	0	1	0	0	41	4	0	0
Otu000204	Actinobacteria(100)	Actinobacteria(100)	Actinomycetales(100)	Intrasporangiaceae(100)		0	0	3	2	0	0	0	0	2	0	0	2	3	1	7	1	11	9	1	5	0	4	1	1	0	7	0	0	4	0	3	13	0	0	2	0	0	1	12	8	10	22	4	6
Otu000205	Firmicutes(100)	Bacilli(100)	Lactobacillales(100)	Carnobacteriaceae(100)	Carnobacterium(100)	0	9	5	7	9	6	0	0	0	11	0	0	15	7	1	0	0	0	7	0	0	0	0	2	0	0	0	0	0	0	6	0	8	11	0	0	14	1	5	0	0	0	0	0
Otu000206	Firmicutes(100)	Clostridia(100)	Clostridiales(100)	Clostridiales_Incertae_Sedis_XIII(100)	Anaerovorax(100)	1	0	6	3	3	2	7	1	16	1	6	3	0	1	4	2	5	5	0	11	2	3	8	4	2	8	9	0	2	0	4	6	2	0	9	2	1	13	0	2	1	2	5	2
Otu000207	Firmicutes(100)	Bacilli(100)	Lactobacillales(100)	Lactobacillaceae(100)	Lactobacillus(100)	0	2	5	3	5	2	4	1	10	0	4	18	0	0	7	7	0	2	0	1	10	9	1	3	0	0	0	3	1	2	2	3	0	0	11	0	0	1	0	4	0	3	3	4
Otu000208	Firmicutes(100)					0	1	0	0	2	1	1	5	2	1	3	0	2	1	0	2	3	1	3	18	0	0	16	20	1	20	1	2	34	2	12	3	2	0	1	0	0	0	4	1	6	4	5	0
Otu000209	Proteobacteria(100)	Gammaproteobacteria(100)	Alteromonadales(100)	Shewanellaceae(100)	Shewanella(100)	0	0	0	0	0	0	0	0	0	0	0	4	3	1	1	9	14	22	7	0	0	0	3	4	0	0	0	0	2	0	0	2	0	0	0	2	0	2	0	0	26	7	2	32
Otu000210	Actinobacteria(100)	Actinobacteria(100)	Actinomycetales(100)	Corynebacteriaceae(100)	Corynebacterium(100)	0	0	5	2	0	0	5	1	2	1	2	5	5	1	9	2	16	3	7	19	1	0	0	4	0	2	3	0	0	0	3	3	1	1	3	1	1	1	0	2	5	6	5	1
Otu000211	Firmicutes(100)	Bacilli(100)	Lactobacillales(100)	Carnobacteriaceae(100)	Carnobacterium(100)	8	8	3	3	7	9	4	5	0	13	0	0	2	7	1	0	0	0	8	0	6	0	0	0	12	0	0	1	0	11	4	0	13	8	0	5	4	0	0	3	1	0	2	0
Otu000212	Firmicutes(100)	Bacilli(100)	Lactobacillales(100)	Carnobacteriaceae(100)	Carnobacterium(100)	7	10	0	8	3	10	0	0	1	11	0	0	0	6	0	0	0	1	0	0	9	2	0	0	0	0	1	7	0	7	4	0	9	9	0	5	5	0	3	0	0	0	1	0
Otu000213	Firmicutes(100)	Bacilli(100)	Lactobacillales(100)	Carnobacteriaceae(100)	Carnobacterium(100)	13	5	4	2	6	14	4	5	0	4	0	0	3	3	0	7	0	1	7	0	3	2	0	0	9	0	0	2	0	8	1	0	9	5	2	4	8	0	6	3	0	0	3	0
Otu000214	Firmicutes(100)	Clostridia(100)	Clostridiales(100)	Clostridiales_Incertae_Sedis_XI(100)	Tepidimicrobium(100)	0	0	3	3	5	0	2	2	12	3	8	6	2	0	8	0	3	3	3	8	1	4	5	5	1	4	4	3	1	3	0	9	4	0	3	6	0	0	1	4	0	7	3	3
Otu000215	Proteobacteria(100)	Alphaproteobacteria(100)	Rhizobiales(100)	Methylobacteriaceae(100)	Methylobacterium(100)	0	1	0	1	0	0	0	3	4	0	0	0	3	0	3	3	23	39	5	0	0	0	0	0	1	2	0	4	3	0	2	13	0	0	0	2	0	1	0	0	15	11	0	3
Otu000216	Firmicutes(100)	Erysipelotrichia(100)	Erysipelotrichales(100)	Erysipelotrichaceae(100)	Erysipelothrix(100)	0	0	3	2	2	0	6	1	12	0	16	3	0	1	7	0	6	1	0	2	5	7	5	7	1	1	3	5	3	0	5	6	2	0	5	0	0	3	1	2	3	1	3	3
Otu000217	Firmicutes(100)	Bacilli(100)	Lactobacillales(100)	Carnobacteriaceae(100)	Carnobacterium(100)	6	7	3	5	7	6	2	3	0	7	0	4	10	5	0	2	0	3	7	0	5	0	1	2	0	0	2	4	0	7	4	0	4	9	1	3	5	0	8	5	0	0	0	0
Otu000218	Firmicutes(100)	Bacilli(100)	Lactobacillales(100)	Carnobacteriaceae(100)	Carnobacterium(100)	18	0	0	0	0	0	6	8	6	0	0	0	0	0	0	17	0	0	0	0	5	0	0	7	0	0	2	0	0	20	0	0	0	0	0	0	0	0	21	8	0	0	5	0
Otu000219	Proteobacteria(100)	Gammaproteobacteria(100)	Pseudomonadales(100)	Moraxellaceae(100)	Psychrobacter(100)	0	0	1	1	0	1	2	0	0	0	2	1	4	1	3	0	11	14	8	0	7	1	4	1	0	2	0	1	0	0	0	8	0	3	4	0	0	1	3	4	20	3	0	1
Otu000220	Firmicutes(100)	Bacilli(100)	Lactobacillales(100)	Lactobacillaceae(100)	Lactobacillus(100)	0	0	9	0	4	4	0	0	7	0	7	0	0	2	22	0	10	0	0	10	4	11	0	2	0	14	12	3	0	0	0	9	0	0	2	0	0	0	0	4	3	6	0	3
Otu000221	Actinobacteria(100)	Actinobacteria(100)	Actinomycetales(100)	Dermacoccaceae(100)	Dermacoccus(94)	1	0	0	0	0	0	1	1	0	0	2	5	0	0	5	2	0	21	1	11	0	8	0	1	0	4	1	0	2	0	19	0	0	1	0	0	0	1	1	2	19	8	0	0
Otu000222	Firmicutes(100)	Bacilli(100)	Bacillales(100)	Bacillaceae_2(100)		0	0	5	0	1	2	2	3	9	0	6	11	1	1	1	1	1	1	1	11	1	12	7	4	0	5	7	1	3	0	1	5	1	0	6	3	0	3	0	2	1	6	0	1
Otu000223	Proteobacteria(100)	Alphaproteobacteria(100)				0	0	0	2	0	0	0	0	0	2	0	0	2	3	0	4	15	24	3	0	1	0	6	6	0	0	2	4	4	0	5	3	0	1	0	0	0	0	0	0	22	16	0	1
Otu000224	Verrucomicrobia(100)	Verrucomicrobiae(100)	Verrucomicrobiales(100)	Verrucomicrobiaceae(100)	Luteolibacter(100)	0	0	1	0	0	0	0	4	0	0	1	4	3	1	0	4	9	33	4	8	0	0	4	5	0	4	0	2	7	0	0	0	0	1	0	0	0	2	0	0	50	0	4	0
Otu000225	Firmicutes(100)	Clostridia(100)	Clostridiales(100)	Peptostreptococcaceae(100)	Peptostreptococcus(100)	0	1	1	5	4	0	3	1	4	3	7	6	0	1	6	1	3	3	1	5	4	10	2	1	1	5	8	6	2	2	2	5	3	0	2	2	0	3	1	3	0	4	6	1
Otu000226	Firmicutes(100)	Bacilli(100)	Bacillales(100)	Bacillaceae_1(97)	Bacillus(95)	0	0	7	1	0	2	4	4	15	0	5	7	0	0	2	3	3	1	5	11	9	1	15	1	1	4	10	1	0	1	3	4	0	0	0	3	0	0	0	3	0	3	2	2
Otu000227	Firmicutes(100)	Clostridia(100)	Clostridiales(100)	Clostridiales_Incertae_Sedis_XI(100)		0	1	2	2	0	2	0	3	8	0	10	7	0	0	7	1	4	4	2	4	4	3	5	2	4	7	7	1	0	0	1	8	2	0	2	2	0	6	1	0	0	6	3	3
Otu000228	Firmicutes(100)	Bacilli(100)	Lactobacillales(100)	Enterococcaceae(100)	Vagococcus(100)	0	0	0	13	0	0	0	0	0	0	0	0	0	0	0	0	0	0	0	0	0	0	0	0	0	0	50	0	0	0	17	37	0	0	26	0	0	0	0	0	0	0	22	12
Otu000229	Firmicutes(100)	Clostridia(100)	Clostridiales(100)	Peptoniphilaceae(100)	Peptoniphilus(100)	0	0	4	1	3	1	7	4	6	0	12	1	0	4	4	2	0	2	2	3	1	10	7	1	0	3	3	4	4	0	0	4	3	0	7	0	0	1	3	2	2	4	2	6
Otu000230	Actinobacteria(100)	Actinobacteria(100)	Actinomycetales(100)	Micrococcaceae(100)	Arthrobacter(100)	0	2	1	7	0	1	2	0	2	0	9	5	1	1	6	1	1	4	4	3	3	9	4	4	1	5	4	1	2	0	7	3	1	0	4	3	0	0	1	0	1	11	4	3
Otu000231	Firmicutes(100)	Bacilli(100)	Lactobacillales(100)	Enterococcaceae(100)	Vagococcus(100)	0	0	0	0	0	0	35	0	0	0	40	36	0	0	0	0	0	8	0	0	22	0	0	0	0	0	0	0	0	0	0	0	0	0	0	0	0	0	0	0	0	0	0	0
Otu000232	Firmicutes(100)					0	0	0	0	0	2	0	5	2	4	0	3	2	3	0	4	3	0	2	5	0	0	20	28	0	15	1	4	29	0	2	6	0	0	0	0	0	0	7	0	9	4	0	0
Otu000233	Firmicutes(100)					0	0	0	0	0	0	1	4	3	0	1	0	1	0	1	2	3	5	2	10	1	0	16	20	4	22	1	2	36	1	4	5	0	1	1	0	0	2	2	0	1	1	2	1
Otu000234	Firmicutes(100)	Bacilli(100)	Lactobacillales(100)	Carnobacteriaceae(100)	Carnobacterium(100)	9	4	6	6	3	6	4	4	1	10	0	0	6	6	0	0	0	0	0	0	3	2	0	0	0	2	0	5	0	5	2	0	2	12	0	0	5	0	9	5	1	0	0	0
Otu000235	Firmicutes(100)	Clostridia(100)	Clostridiales(100)	Peptostreptococcaceae(100)	Clostridium_XI(96)	0	0	3	3	0	0	1	3	25	1	1	3	1	0	9	2	2	8	0	4	2	0	8	1	1	2	0	1	0	0	4	2	0	1	0	2	0	0	0	0	11	13	5	10
Otu000236	Firmicutes(100)	Bacilli(100)	Lactobacillales(100)	Streptococcaceae(100)	Lactococcus(100)	1	1	4	5	0	2	4	1	0	0	9	23	0	0	8	1	7	2	0	10	9	2	5	4	0	12	1	1	1	0	4	2	1	0	0	0	0	2	0	0	0	11	0	1
Otu000237	Fusobacteria(100)	Fusobacteriia(100)	Fusobacteriales(100)	Fusobacteriaceae(100)	Cetobacterium(100)	0	2	0	0	0	0	0	0	0	0	0	0	2	0	6	4	4	9	1	0	0	0	0	0	0	0	0	0	3	0	0	3	0	0	11	3	0	0	0	3	28	5	18	20
Otu000238	Firmicutes(100)	Erysipelotrichia(100)	Erysipelotrichales(100)	Erysipelotrichaceae(100)	Erysipelothrix(100)	0	1	5	0	2	0	4	0	4	1	8	9	1	0	6	2	5	1	2	3	1	14	5	1	0	2	3	1	0	0	5	3	1	0	4	2	0	1	0	1	0	5	2	0
Otu000239	Firmicutes(100)	Bacilli(100)	Lactobacillales(100)	Carnobacteriaceae(100)	Carnobacterium(100)	0	17	0	0	5	0	7	11	0	11	0	0	0	10	0	0	0	0	0	0	2	1	0	1	0	0	0	13	0	0	0	0	9	5	0	11	0	0	0	0	1	0	0	0
Otu000240	Actinobacteria(100)	Actinobacteria(100)	Actinomycetales(100)	Micrococcaceae(100)	Rothia(100)	0	0	3	2	2	0	3	1	0	0	0	7	0	1	0	0	0	1	0	0	0	0	2	0	0	0	1	0	0	0	4	4	0	1	109	0	1	1	0	0	0	4	2	0
Otu000241	Actinobacteria(100)	Actinobacteria(100)	Bifidobacteriales(100)	Bifidobacteriaceae(100)	Bifidobacterium(100)	2	0	5	1	0	0	3	2	2	1	5	4	1	3	9	1	1	3	2	3	4	1	2	1	1	1	4	3	2	0	2	11	4	0	0	3	0	2	2	1	2	1	0	7
Otu000242	Proteobacteria(100)	Alphaproteobacteria(100)	Sphingomonadales(100)	Sphingomonadaceae(100)		0	0	0	0	0	0	0	1	0	0	0	0	2	1	0	0	14	19	6	0	0	0	0	0	0	3	0	0	1	0	0	0	0	1	0	0	0	0	0	0	12	5	0	1
Otu000243	Firmicutes(100)	Bacilli(100)	Lactobacillales(100)	Lactobacillaceae(100)	Lactobacillus(100)	0	0	0	0	0	0	0	0	22	0	0	0	0	0	0	0	0	0	0	15	0	0	0	13	1	0	0	0	0	0	0	0	8	0	0	0	0	0	0	0	0	0	18	7
Otu000244	Firmicutes(100)	Clostridia(100)	Clostridiales(100)	Clostridiales_Incertae_Sedis_XI(100)		0	2	1	4	0	3	1	7	7	0	6	14	0	2	3	1	6	1	1	2	6	5	15	1	3	3	4	1	1	1	0	4	2	0	4	1	0	4	3	4	1	1	1	0
Otu000245	Actinobacteria(100)	Actinobacteria(100)	Coriobacteriales(100)	Coriobacteriaceae(100)	Eggerthella(100)	1	1	2	2	0	3	1	7	6	0	5	6	0	0	9	2	1	0	2	2	8	10	10	2	0	2	3	2	0	0	2	6	1	0	0	1	0	0	0	3	1	2	6	3
Otu000246	Firmicutes(100)	Bacilli(100)				0	0	0	1	0	0	0	0	0	0	0	0	1	0	0	4	4	12	6	0	0	0	0	2	0	0	0	0	0	0	0	0	0	0	0	0	0	0	0	0	4	0	0	0
Otu000247	Actinobacteria(100)	Actinobacteria(100)	Acidimicrobiales(100)	Acidimicrobiaceae(100)	Ilumatobacter(100)	0	0	0	0	0	0	0	2	0	0	0	4	2	1	0	2	14	30	9	2	0	4	0	1	0	0	0	0	4	0	0	1	0	1	0	3	0	1	0	1	25	0	11	3
Otu000248	Firmicutes(100)	Bacilli(100)	Bacillales(100)	Bacillales_Incertae_Sedis_XII(100)	Exiguobacterium(100)	0	0	1	3	0	3	0	0	1	0	0	2	0	0	0	0	16	5	3	28	0	1	3	0	0	5	0	0	0	0	0	0	0	0	0	0	0	0	0	0	22	1	0	4
Otu000249	Firmicutes(100)					0	0	0	0	0	0	0	9	2	0	0	0	1	0	0	1	0	0	1	15	0	1	10	19	1	7	3	5	26	3	8	5	1	0	2	0	0	1	1	3	4	1	1	1
Otu000250	Actinobacteria(100)	Actinobacteria(100)	Actinomycetales(100)	Corynebacteriaceae(100)	Corynebacterium(100)	0	0	1	1	0	0	1	1	1	1	0	2	0	0	5	0	0	5	1	0	0	86	2	3	0	0	1	1	0	0	1	0	1	1	5	1	0	0	0	2	0	0	1	1
Otu000251	Proteobacteria(100)	Alphaproteobacteria(100)	Rhodobacterales(100)	Rhodobacteraceae(100)		0	0	0	0	0	0	0	0	0	2	0	0	0	0	4	2	13	11	1	6	0	0	2	0	0	8	0	0	3	0	0	4	1	0	9	0	0	0	0	2	15	0	0	0
Otu000252	Actinobacteria(100)	Actinobacteria(100)	Actinomycetales(100)	Micrococcaceae(100)	Arthrobacter(100)	0	2	0	6	0	0	2	1	2	0	8	12	0	1	2	0	4	1	1	0	7	3	1	1	1	2	11	1	5	0	2	5	1	0	8	2	0	2	1	0	0	1	0	4
Otu000253	Firmicutes(100)	Bacilli(100)	Lactobacillales(100)	Enterococcaceae(100)	Enterococcus(100)	1	0	1	2	0	1	0	0	6	0	7	8	0	0	5	0	0	1	0	3	0	12	7	0	0	6	5	2	4	0	1	3	1	0	0	0	0	0	0	0	0	0	0	0
Otu000254	Firmicutes(100)	Bacilli(100)	Bacillales(100)	Planococcaceae(100)		0	0	0	0	0	0	3	0	2	1	7	11	0	0	2	1	16	8	0	2	0	9	0	0	1	3	2	2	1	0	4	4	0	1	2	0	0	0	0	0	1	0	0	1
Otu000255	Firmicutes(100)					0	0	0	1	0	0	0	2	1	0	0	0	2	0	3	4	8	4	3	0	0	1	4	4	0	0	0	1	3	0	0	5	0	0	1	2	0	1	0	2	22	5	6	21
Otu000256	Firmicutes(100)					0	0	0	0	0	0	0	9	3	0	6	0	1	0	3	0	0	1	0	6	0	1	16	21	1	15	1	11	20	0	3	2	1	0	0	0	0	0	1	1	5	7	1	1
Otu000257	Firmicutes(100)	Clostridia(100)	Clostridiales(100)	Clostridiaceae_1(100)	Clostridium_sensu_stricto(100)	0	1	4	0	0	0	6	0	7	0	4	1	0	1	3	0	2	0	0	14	6	0	7	1	1	0	8	3	3	0	3	1	1	1	1	1	0	4	0	0	3	1	4	3
Otu000258	Proteobacteria(100)	Gammaproteobacteria(100)	Vibrionales(100)	Vibrionaceae(100)		1	0	0	3	0	2	7	0	0	0	0	16	0	1	5	0	2	0	1	0	0	0	2	0	2	0	1	0	0	1	0	9	1	0	6	2	0	4	0	2	0	5	1	3
Otu000259	Actinobacteria(100)	Actinobacteria(100)	Coriobacteriales(100)	Coriobacteriaceae(100)		0	1	4	5	2	1	2	4	0	1	7	4	0	0	14	0	6	0	0	3	2	5	7	2	0	2	7	0	2	1	0	5	0	0	1	1	0	2	0	7	1	4	0	5
Otu000260	Firmicutes(100)	Clostridia(100)	Clostridiales(100)	Clostridiales_Incertae_Sedis_XI(100)	Anaerococcus(100)	0	0	2	5	2	0	4	5	6	1	1	2	1	0	0	0	2	5	5	2	0	4	1	1	1	7	11	1	1	1	0	0	0	0	2	2	0	1	2	2	7	0	2	3
Otu000261	Firmicutes(100)	Clostridia(100)	Clostridiales(100)	Clostridiales_Incertae_Sedis_XI(100)		0	0	3	3	0	1	7	2	7	1	5	0	0	2	2	0	1	0	1	4	3	6	3	3	2	2	6	4	1	0	2	4	1	0	2	1	0	0	0	3	0	8	5	1
Otu000262	Bacteroidetes(100)	Sphingobacteriia(100)	Sphingobacteriales(100)	Chitinophagaceae(100)	Vibrionimonas(100)	0	1	0	3	0	3	0	0	0	0	23	0	3	0	0	0	7	12	0	0	0	0	0	0	0	0	0	0	0	1	0	4	0	1	0	0	0	2	0	1	6	3	0	1
Otu000263	Firmicutes(100)	Clostridia(100)	Clostridiales(100)	Clostridiaceae_1(100)	Clostridium_sensu_stricto(100)	0	2	3	6	1	3	1	0	5	0	5	8	0	1	1	3	3	3	6	1	2	5	3	0	1	4	12	1	2	0	1	1	1	0	5	2	3	3	0	7	0	0	0	1
Otu000264	Proteobacteria(100)	Betaproteobacteria(100)	Burkholderiales(100)			0	0	0	0	0	0	0	0	0	0	0	5	6	1	0	1	17	22	6	8	0	0	0	3	0	3	0	0	0	0	0	9	0	0	0	0	0	2	0	0	21	0	0	0
Otu000265	Firmicutes(100)	Bacilli(100)	Bacillales(100)	Thermoactinomycetaceae_1(100)		0	0	3	6	1	4	7	3	5	0	4	1	2	3	8	1	1	2	0	1	2	4	3	2	1	1	2	2	0	3	2	6	3	0	2	3	0	2	0	1	0	6	0	1
Otu000266	Actinobacteria(100)	Actinobacteria(100)	Actinomycetales(100)			0	0	0	2	3	0	0	1	4	0	0	2	2	0	3	0	1	2	7	2	2	4	2	1	0	6	3	3	3	1	11	0	0	1	12	0	0	1	0	3	7	8	0	1
Otu000267	Proteobacteria(100)	Gammaproteobacteria(100)	Xanthomonadales(100)	Xanthomonadaceae(100)	Stenotrophomonas(100)	0	0	0	2	0	3	0	2	6	0	0	0	0	3	2	0	0	11	1	5	1	2	0	1	0	0	7	0	0	2	0	0	2	1	15	1	0	2	2	0	3	0	0	2
Otu000268	Firmicutes(100)	Bacilli(100)	Lactobacillales(100)	Lactobacillaceae(100)	Lactobacillus(100)	1	0	0	3	2	0	4	2	3	0	5	8	0	1	4	0	6	1	3	1	1	5	0	2	0	6	12	0	1	0	2	2	0	0	10	0	0	2	0	2	0	0	7	1
Otu000269	Proteobacteria(100)	Betaproteobacteria(100)				0	0	0	1	0	0	2	0	0	0	0	0	1	0	0	3	20	15	2	5	0	0	0	0	0	0	0	0	3	0	1	6	0	1	0	0	0	0	0	0	30	0	0	0
Otu000270	Proteobacteria(100)	Gammaproteobacteria(100)	Alteromonadales(100)	Alteromonadaceae(100)	Alteromonas(92)	0	0	0	1	2	1	0	1	2	0	3	1	0	1	6	0	0	0	1	11	1	0	4	1	1	1	4	2	0	6	1	6	3	0	9	2	0	1	0	2	2	6	4	6
Otu000271	Proteobacteria(100)	Alphaproteobacteria(100)	Rhizobiales(100)			0	0	0	0	0	0	0	0	0	0	0	0	1	0	0	3	17	17	6	2	0	0	0	2	0	2	0	1	0	0	0	8	0	1	0	1	0	0	0	0	10	0	11	4
Otu000272	Proteobacteria(100)	Alphaproteobacteria(100)	Rhodobacterales(100)	Rhodobacteraceae(100)	Paracoccus(100)	0	0	0	1	0	2	4	1	7	0	0	0	0	0	2	0	1	2	1	0	0	4	2	0	0	6	0	1	0	0	0	3	0	0	0	20	0	0	20	0	1	0	6	0
Otu000273	Actinobacteria(100)	Actinobacteria(100)	Actinomycetales(100)			0	0	0	0	0	0	0	2	0	0	0	4	1	0	0	4	7	15	0	0	0	3	0	0	0	0	0	0	0	0	0	0	0	4	0	0	0	0	0	0	18	7	0	12
Otu000274	Proteobacteria(100)	Alphaproteobacteria(100)	Caulobacterales(100)	Caulobacteraceae(100)	Brevundimonas(100)	0	1	0	2	0	0	0	0	5	0	0	0	0	0	2	1	14	27	0	0	0	0	0	0	0	1	0	0	0	0	0	0	0	1	0	0	0	0	0	0	3	3	0	1
Otu000275	Candidatus_Saccharibacteria(100)					0	0	0	1	0	0	4	0	0	0	0	0	1	0	7	15	8	13	0	0	0	0	0	3	0	0	0	0	5	0	0	0	0	1	0	0	0	0	0	0	11	3	1	2
Otu000276	Firmicutes(100)	Bacilli(100)	Lactobacillales(100)	Carnobacteriaceae(100)	Jeotgalibaca(100)	0	1	0	0	1	2	3	0	0	0	5	8	0	0	0	4	0	0	0	0	5	14	7	6	0	0	13	0	1	0	0	0	1	0	5	0	0	2	0	1	0	1	0	5
Otu000277	Firmicutes(100)	Bacilli(100)	Lactobacillales(100)	Carnobacteriaceae(100)	Carnobacterium(100)	4	4	2	0	0	5	0	0	0	7	0	0	3	2	0	0	0	0	0	0	6	0	0	0	3	0	0	7	0	5	0	0	8	14	0	0	5	0	0	3	1	0	0	0
Otu000278	Firmicutes(100)	Bacilli(100)	Lactobacillales(100)	Carnobacteriaceae(100)	Carnobacterium(100)	7	4	2	2	4	5	5	0	0	5	0	0	4	2	0	2	0	2	0	0	2	2	0	0	4	0	0	4	0	4	0	0	6	6	0	5	2	1	0	2	0	0	4	0
Otu000279	Firmicutes(100)	Clostridia(100)	Clostridiales(100)	Clostridiaceae_1(100)	Proteiniclasticum(86)	0	0	3	2	0	0	0	1	4	1	5	6	0	1	3	1	2	2	5	3	4	1	4	0	2	2	0	4	0	0	4	1	1	1	6	0	0	0	1	0	1	0	8	0
Otu000280	Actinobacteria(100)	Actinobacteria(100)	Actinomycetales(100)			0	0	0	2	0	10	4	0	0	0	7	6	2	0	0	4	3	8	0	12	0	0	0	0	0	0	2	0	1	1	2	0	0	0	0	1	0	0	0	0	20	2	1	1
Otu000281	Firmicutes(100)					0	0	0	0	0	0	0	4	0	2	0	0	1	0	1	0	0	3	1	12	0	1	12	11	0	14	2	1	26	0	4	1	0	1	0	1	0	1	4	0	4	0	1	0
Otu000282	Firmicutes(100)	Bacilli(100)	Bacillales(100)	Planococcaceae(100)		0	0	4	1	0	1	5	5	0	1	5	1	0	0	5	2	1	0	0	3	1	3	1	0	0	5	14	1	2	1	0	1	0	0	6	3	0	9	0	13	3	2	0	2
Otu000283	Firmicutes(100)	Clostridia(100)	Clostridiales(100)	Eubacteriaceae(100)		0	1	2	1	0	10	8	1	3	1	1	3	2	3	3	1	1	0	0	6	5	8	0	2	0	1	0	2	0	0	1	1	2	0	5	2	0	3	1	3	0	9	4	2
Otu000284	Firmicutes(100)	Clostridia(100)	Clostridiales(100)	Clostridiales_Incertae_Sedis_XI(100)	Anaerococcus(100)	0	0	2	1	0	1	1	0	4	0	11	13	0	0	5	0	0	1	3	0	1	6	5	2	1	3	7	2	2	0	1	6	2	0	1	0	0	0	1	2	1	0	3	1
Otu000285	Actinobacteria(100)	Actinobacteria(100)	Actinomycetales(100)	Micrococcaceae(100)	Rothia(100)	0	1	2	0	3	8	2	2	0	2	3	3	0	1	2	0	4	3	0	4	0	0	0	0	2	3	6	3	0	0	1	0	0	0	12	0	0	1	0	1	1	0	0	0
Otu000286	Proteobacteria(100)	Alphaproteobacteria(100)	Rhodobacterales(100)	Rhodobacteraceae(100)	Paracoccus(97)	0	0	1	1	0	2	0	0	0	0	0	1	1	1	3	2	2	6	2	0	0	0	0	2	0	2	0	0	0	0	1	0	1	1	8	3	0	2	2	2	4	20	0	2
Otu000287	Chlamydiae(100)	Chlamydiia(100)	Chlamydiales(100)	Parachlamydiaceae(100)	Neochlamydia(100)	0	0	0	0	0	0	0	1	0	1	0	4	2	0	0	0	0	1	1	0	0	1	2	1	1	0	58	0	0	0	0	3	0	1	9	2	0	10	1	9	0	3	0	0
Otu000288						0	0	1	5	0	0	0	0	0	0	5	2	7	0	1	0	1	0	0	0	22	0	1	1	0	1	1	0	0	0	0	2	0	0	41	1	0	4	0	14	3	0	2	0
Otu000289	Firmicutes(100)	Bacilli(100)	Lactobacillales(100)	Carnobacteriaceae(100)	Carnobacterium(100)	1	3	4	3	0	3	0	0	0	1	0	0	0	0	1	2	0	0	11	0	3	0	0	0	5	0	1	2	0	3	2	0	3	7	0	6	9	0	6	0	1	0	0	0
Otu000290	Proteobacteria(100)	Gammaproteobacteria(100)	Enterobacteriales(100)	Enterobacteriaceae(100)		0	0	1	0	0	0	0	0	0	0	0	0	1	2	0	5	10	6	1	5	0	0	0	2	0	0	0	0	6	0	0	0	0	1	0	1	0	0	0	2	11	2	17	9
Otu000291	Firmicutes(100)	Bacilli(100)	Lactobacillales(100)	Lactobacillaceae(100)	Lactobacillus(100)	0	0	0	0	0	6	0	0	0	3	0	0	7	0	0	0	0	0	0	0	0	0	32	0	5	0	0	7	0	7	0	0	0	0	0	0	0	0	2	0	0	0	0	0
Otu000292	Firmicutes(100)	Clostridia(100)	Clostridiales(100)	Clostridiales_Incertae_Sedis_XI(100)	Sporanaerobacter(100)	0	0	1	1	0	0	1	0	9	1	2	0	1	2	4	2	0	1	1	2	1	7	4	2	3	0	4	2	1	0	0	6	5	0	2	7	0	3	2	0	0	2	0	1
Otu000293	Proteobacteria(100)	Alphaproteobacteria(100)	Rhizobiales(100)			0	0	0	0	0	0	0	5	0	0	0	4	1	0	0	2	5	11	3	0	0	0	6	2	0	0	0	0	1	0	0	3	0	0	0	0	0	1	1	1	13	0	6	8
Otu000294	Firmicutes(100)	Bacilli(100)	Lactobacillales(100)	Carnobacteriaceae(100)	Carnobacterium(100)	5	11	6	0	1	5	3	0	0	2	0	0	0	0	0	0	0	0	0	0	2	0	0	0	4	0	0	0	0	5	0	0	0	4	0	6	4	0	0	4	0	0	0	0
Otu000295	Firmicutes(100)					0	0	0	0	0	0	0	8	1	1	4	0	2	0	0	0	0	1	2	9	0	0	8	14	1	9	2	6	16	1	3	3	0	0	1	1	0	1	2	0	2	1	2	1
Otu000296	Proteobacteria(100)	Betaproteobacteria(100)	Burkholderiales(100)	Comamonadaceae(100)	Variovorax(89)	0	0	0	0	0	1	0	4	0	1	2	0	1	0	0	0	8	2	0	8	0	1	7	2	0	0	4	0	1	0	2	9	0	0	6	2	0	0	1	2	9	0	0	0
Otu000297	Proteobacteria(100)	Alphaproteobacteria(100)	Sphingomonadales(100)	Sphingomonadaceae(100)	Sphingomonas(100)	0	0	0	0	0	1	1	0	1	0	0	0	1	0	6	0	4	3	0	0	0	2	6	1	1	9	6	2	10	0	2	3	0	0	4	1	0	0	0	1	1	6	0	0
Otu000298	Firmicutes(100)	Bacilli(100)	Lactobacillales(100)	Enterococcaceae(100)	Enterococcus(100)	0	0	2	2	2	0	0	2	0	0	26	5	0	0	5	4	5	0	0	10	0	1	4	4	2	0	0	0	4	0	0	4	0	0	0	0	0	0	0	0	0	0	0	0
Otu000299	Proteobacteria(100)	Alphaproteobacteria(100)	Rhizobiales(100)	Bradyrhizobiaceae(100)	Bosea(100)	0	1	5	0	4	0	4	2	1	0	0	1	6	0	0	1	6	5	1	0	1	0	2	3	0	4	4	0	0	0	1	3	1	3	1	7	0	3	0	14	2	6	0	2
Otu000300	Firmicutes(100)	Bacilli(100)	Bacillales(100)	Bacillaceae_2(100)	Oceanobacillus(99)	0	0	1	3	1	2	6	2	7	0	8	7	0	0	5	1	0	0	1	2	2	5	7	2	1	0	3	0	0	1	1	9	0	0	0	3	0	0	0	0	0	2	0	1
Otu000301	Firmicutes(100)	Bacilli(100)	Lactobacillales(100)	Carnobacteriaceae(100)	Carnobacterium(100)	0	6	0	2	3	0	0	0	0	4	0	0	3	0	0	0	0	2	0	0	5	0	0	0	8	0	0	2	0	0	5	0	5	14	0	0	8	0	9	1	0	0	0	0
Otu000302	Firmicutes(100)	Clostridia(100)	Clostridiales(100)	Eubacteriaceae(100)		0	0	0	5	0	0	6	2	10	0	6	2	0	0	0	1	4	2	1	0	0	9	6	0	0	4	1	1	1	0	3	6	1	0	0	1	0	1	1	1	0	1	0	0
Otu000303	Actinobacteria(100)	Actinobacteria(100)	Acidimicrobiales(100)	Iamiaceae(100)	Aquihabitans(100)	0	0	0	0	0	0	0	0	0	0	0	2	2	0	0	1	14	9	1	0	0	0	0	0	0	0	1	0	0	0	0	5	0	1	8	0	0	1	17	1	7	0	12	3
Otu000304	Actinobacteria(100)	Actinobacteria(100)	Actinomycetales(100)	Microbacteriaceae(100)	Rathayibacter(100)	1	0	1	2	3	1	7	0	2	0	0	0	0	0	1	0	3	0	0	0	2	5	1	3	0	0	0	1	2	1	2	2	0	0	0	1	0	0	1	2	1	11	1	4
Otu000305	Proteobacteria(100)	Alphaproteobacteria(100)	Rhizobiales(100)			0	0	0	0	0	0	0	4	0	1	10	0	0	0	11	0	0	5	0	0	0	0	1	11	1	3	0	13	14	2	5	4	0	0	0	1	0	3	4	0	4	5	0	0
Otu000306	Proteobacteria(100)	Betaproteobacteria(100)	Burkholderiales(100)	Oxalobacteraceae(100)	Duganella(92)	0	0	0	34	0	0	0	0	0	0	0	4	1	0	0	1	5	9	3	0	0	0	0	0	0	0	0	0	1	0	2	1	0	2	1	0	0	0	0	0	7	12	9	0
Otu000307	Firmicutes(100)	Clostridia(100)	Clostridiales(100)	Peptostreptococcaceae(100)	Peptostreptococcus(100)	0	0	2	3	0	0	2	6	3	0	4	2	0	1	6	1	1	1	6	2	1	5	3	4	1	4	3	0	2	0	3	3	2	0	4	2	0	3	0	1	0	2	1	0
Otu000308	Firmicutes(100)	Bacilli(100)	Lactobacillales(100)	Carnobacteriaceae(100)	Carnobacterium(100)	7	0	0	0	0	0	9	0	0	0	0	0	0	0	0	0	1	0	0	0	5	6	0	0	14	0	2	6	0	11	0	0	0	0	0	0	0	0	0	11	0	0	6	0
Otu000309	Firmicutes(100)	Clostridia(100)	Clostridiales(100)	Clostridiales_Incertae_Sedis_XI(100)	Helcococcus(98)	0	0	2	1	0	5	0	7	3	2	5	2	1	0	7	1	5	2	0	1	2	5	0	0	1	3	6	1	2	3	4	5	0	0	1	0	0	1	1	0	1	2	0	0
Otu000310	Firmicutes(100)	Bacilli(100)	Lactobacillales(100)	Lactobacillaceae(100)	Lactobacillus(100)	0	0	0	4	0	0	7	0	5	0	0	4	1	0	3	4	0	0	0	5	1	0	3	2	0	0	0	0	5	0	0	4	0	0	1	0	0	0	0	0	0	12	3	1
Otu000311	Firmicutes(100)	Bacilli(100)	Lactobacillales(100)	Lactobacillaceae(100)	Lactobacillus(100)	0	0	4	0	0	0	2	2	0	0	0	4	0	0	6	0	1	5	0	3	2	0	0	5	0	9	1	0	0	0	0	6	1	0	1	0	0	1	0	9	0	0	0	1
Otu000312	Firmicutes(100)	Bacilli(100)	Lactobacillales(100)	Carnobacteriaceae(100)	Carnobacterium(100)	8	4	2	4	4	0	0	6	0	5	0	0	6	0	0	7	0	1	0	0	4	0	0	0	3	0	0	4	0	0	0	0	5	5	0	1	0	0	0	0	0	0	0	0
Otu000313	Firmicutes(100)	Bacilli(100)	Bacillales(100)	Staphylococcaceae(100)	Jeotgalicoccus(100)	0	0	3	2	4	1	3	4	2	0	2	4	2	1	7	2	0	1	1	10	2	7	1	1	0	4	6	2	0	1	3	2	1	0	0	1	1	0	0	0	0	1	3	3
Otu000314	Firmicutes(100)	Bacilli(100)	Lactobacillales(100)	Enterococcaceae(100)	Enterococcus(100)	0	0	0	0	8	0	5	0	8	0	0	2	1	0	6	0	0	0	2	6	0	6	5	0	0	0	3	0	1	0	5	0	1	0	4	2	0	1	0	0	0	0	2	0
Otu000315	Firmicutes(100)					0	0	0	0	0	0	0	1	1	1	0	1	3	0	5	3	4	7	1	1	0	0	0	0	0	3	0	0	3	0	1	2	0	0	0	1	0	1	0	0	7	6	7	13
Otu000316	Acidobacteria(100)	Acidobacteria_Gp16(100)	Gp16(100)			0	0	0	0	0	0	0	0	0	0	0	3	2	2	0	2	1	23	2	0	0	0	0	0	0	4	0	0	0	0	0	14	0	0	0	2	0	0	0	1	11	8	0	3
Otu000317	Proteobacteria(100)	Gammaproteobacteria(100)	Pseudomonadales(100)	Moraxellaceae(100)	Acinetobacter(100)	0	2	0	2	0	0	1	0	0	0	0	1	5	0	3	2	5	15	1	0	1	11	0	0	0	1	0	0	0	0	0	6	0	0	1	0	0	0	0	0	9	8	0	0
Otu000318	Firmicutes(100)	Bacilli(100)	Lactobacillales(100)	Streptococcaceae(100)	Streptococcus(100)	0	0	0	0	0	0	0	0	0	0	0	0	0	0	0	0	0	2	0	0	0	0	0	0	0	0	0	0	0	0	0	0	0	0	101	0	0	0	0	0	0	0	0	0
Otu000319	Firmicutes(100)	Bacilli(100)	Bacillales(100)	Bacillaceae_1(100)	Anoxybacillus(100)	0	0	0	2	0	0	0	0	7	0	0	1	0	3	75	0	0	0	0	0	0	0	0	0	0	0	0	0	0	0	0	4	0	0	0	0	0	0	0	1	0	4	0	0
Otu000320	Firmicutes(100)	Bacilli(100)	Lactobacillales(100)	Carnobacteriaceae(100)	Carnobacterium(100)	7	1	0	1	5	0	3	0	0	1	0	0	0	5	0	0	2	4	10	0	3	0	0	0	0	0	0	4	0	0	2	0	5	5	0	5	2	0	0	0	0	0	0	0
Otu000321	Bacteroidetes(100)	Flavobacteriia(100)	Flavobacteriales(100)	Flavobacteriaceae(100)	Flavobacterium(100)	0	0	1	3	2	1	0	0	0	3	0	2	0	0	13	1	1	1	0	1	1	1	1	0	1	0	0	0	0	0	0	1	4	0	4	0	0	0	0	3	2	3	3	0
Otu000322	Firmicutes(100)	Bacilli(100)	Bacillales(100)	Bacillales_Incertae_Sedis_XI(100)	Gemella(100)	0	0	1	0	9	0	0	0	0	0	9	0	0	0	0	0	2	0	33	0	1	0	0	5	0	0	2	0	0	0	0	3	0	0	29	0	0	0	0	0	3	0	0	1
Otu000323	Firmicutes(100)	Clostridia(100)	Clostridiales(100)			0	0	0	0	0	0	0	0	0	0	0	5	2	2	1	0	4	5	5	0	0	0	0	0	0	0	0	0	1	0	0	0	0	0	0	1	0	0	0	0	10	5	0	13
Otu000324	Firmicutes(100)	Bacilli(100)	Bacillales(100)	Paenibacillaceae_2(100)	Aneurinibacillus(100)	1	0	1	0	5	0	0	4	0	2	3	5	0	0	1	3	5	5	3	0	5	0	7	4	0	3	2	3	0	0	1	0	2	0	2	4	0	0	2	5	0	1	0	1
Otu000325	Firmicutes(100)	Bacilli(100)	Lactobacillales(100)	Lactobacillaceae(100)	Lactobacillus(100)	0	0	0	4	0	0	7	4	0	1	0	10	1	0	0	2	0	5	0	0	0	0	10	0	2	0	0	0	6	0	3	0	2	0	0	0	0	1	1	0	0	0	2	0
Otu000326	Firmicutes(100)	Bacilli(100)	Lactobacillales(100)	Streptococcaceae(100)	Lactococcus(100)	0	1	3	6	0	1	4	2	0	0	5	0	0	0	1	0	6	1	1	5	7	0	1	3	0	3	0	0	2	1	2	0	0	0	1	1	0	1	0	2	1	2	0	2
Otu000327	Firmicutes(100)	Bacilli(100)	Lactobacillales(100)	Streptococcaceae(100)	Streptococcus(100)	0	0	0	1	0	0	2	0	2	1	4	0	0	0	0	2	4	0	0	0	1	12	0	0	0	1	0	0	1	0	1	5	0	0	0	2	0	1	0	6	0	6	4	0
Otu000328	Actinobacteria(100)	Actinobacteria(100)	Actinomycetales(100)	Pseudonocardiaceae(100)	Pseudonocardia(100)	0	0	0	0	0	0	0	0	0	0	0	0	20	0	0	0	1	0	0	0	11	0	1	0	0	0	0	0	1	0	0	0	0	0	58	0	0	1	3	1	1	0	1	0
Otu000329	Actinobacteria(100)	Actinobacteria(100)	Actinomycetales(100)	Corynebacteriaceae(100)	Corynebacterium(100)	1	0	1	1	1	0	1	0	2	1	6	1	0	1	1	3	2	0	0	6	2	17	2	0	3	0	1	0	1	0	0	9	1	0	2	2	0	0	0	3	0	1	1	3
Otu000330	Chlamydiae(100)	Chlamydiia(100)	Chlamydiales(100)			0	0	3	0	0	1	0	0	0	0	2	1	3	0	0	0	0	0	0	4	38	0	0	1	0	0	0	0	0	0	0	2	0	0	25	1	0	3	1	6	2	2	0	0
Otu000331	Proteobacteria(100)	Gammaproteobacteria(100)	Enterobacteriales(100)	Enterobacteriaceae(100)		0	0	1	0	0	0	2	1	1	0	0	1	0	1	5	1	4	1	4	4	0	1	9	7	0	3	2	0	9	0	0	1	0	0	0	0	0	0	0	1	6	5	1	10
Otu000332	Firmicutes(100)	Bacilli(100)	Lactobacillales(100)	Carnobacteriaceae(100)	Carnobacterium(100)	5	0	0	4	1	0	4	0	0	1	0	0	7	8	0	2	0	0	0	0	4	0	0	0	4	0	1	0	0	0	0	0	6	3	0	5	5	0	0	2	0	0	2	0
Otu000333	Firmicutes(100)	Clostridia(100)	Clostridiales(100)	Clostridiales_Incertae_Sedis_III(100)	Tepidanaerobacter(100)	0	1	2	4	0	1	6	1	8	0	5	3	0	0	3	0	3	0	0	2	0	1	3	1	0	3	1	1	2	1	1	3	2	0	1	3	0	3	0	8	0	3	1	1
Otu000334	Firmicutes(100)	Bacilli(100)	Bacillales(100)	Staphylococcaceae(100)	Staphylococcus(100)	0	0	3	1	1	0	1	1	6	0	9	6	1	0	3	0	0	1	0	7	1	6	0	1	0	1	5	1	0	2	1	4	0	0	0	2	0	2	0	1	0	2	3	1
Otu000335	Actinobacteria(100)	Actinobacteria(100)	Coriobacteriales(100)	Coriobacteriaceae(100)		0	0	1	0	2	1	5	2	5	0	4	9	0	2	3	1	4	1	2	1	0	1	3	3	0	3	1	1	1	1	0	2	0	0	2	1	0	2	2	2	1	3	1	2
Otu000336	Firmicutes(100)	Clostridia(100)	Clostridiales(100)	Peptostreptococcaceae(100)	Peptostreptococcus(100)	0	0	1	1	1	0	1	2	5	3	0	0	0	0	0	1	1	0	2	1	3	2	3	1	2	1	5	2	2	0	1	6	3	0	1	1	0	0	0	1	2	0	0	2
Otu000337	Actinobacteria(100)	Actinobacteria(100)	Actinomycetales(100)	Demequinaceae(80)		0	0	0	0	6	0	0	1	0	0	0	0	0	1	3	1	0	5	0	0	0	0	0	4	0	2	1	0	4	0	0	7	0	1	0	0	0	2	35	0	4	0	0	0
Otu000338	Firmicutes(100)	Clostridia(100)	Clostridiales(100)	Peptoniphilaceae(100)	Peptoniphilus(100)	0	0	1	0	0	3	2	3	1	1	7	0	1	1	5	0	1	0	3	0	1	5	2	0	1	8	0	1	1	0	1	0	1	0	2	5	0	1	0	1	0	2	0	0
Otu000339	Actinobacteria(100)	Actinobacteria(100)	Actinomycetales(100)	Dermabacteraceae(100)	Brachybacterium(100)	0	1	1	0	2	2	0	1	0	0	7	3	3	0	1	1	2	0	3	1	0	7	0	0	0	2	0	0	1	0	5	2	2	0	1	9	0	2	0	0	0	0	4	0
Otu000340	Firmicutes(100)	Bacilli(100)	Lactobacillales(100)	Carnobacteriaceae(100)	Carnobacterium(100)	8	5	2	0	0	0	0	3	0	0	0	0	0	4	0	0	0	0	4	0	2	0	0	0	0	0	0	0	0	0	0	0	0	8	0	8	0	0	11	0	0	0	0	0
Otu000341	Firmicutes(100)	Bacilli(100)	Lactobacillales(100)	Carnobacteriaceae(100)	Carnobacterium(100)	0	1	3	3	4	9	0	0	0	8	1	0	6	7	0	2	0	0	3	0	0	1	0	0	0	0	0	5	0	3	1	0	4	3	0	0	0	0	6	0	0	0	1	0
Otu000342	Proteobacteria(100)	Alphaproteobacteria(100)	Rhizobiales(100)			0	0	0	0	0	0	2	0	0	0	0	0	1	0	0	3	0	10	0	0	2	0	6	0	0	3	0	0	0	0	0	1	0	0	0	0	0	0	0	4	6	4	0	9
Otu000343	Firmicutes(100)	Bacilli(100)	Lactobacillales(100)	Enterococcaceae(100)	Enterococcus(100)	0	0	3	4	1	0	0	0	5	0	6	0	0	0	0	1	0	2	0	0	1	7	3	1	0	1	0	0	0	1	5	1	0	0	3	5	0	1	1	4	0	4	0	2
Otu000344	Firmicutes(100)	Bacilli(100)	Lactobacillales(100)	Lactobacillaceae(100)	Lactobacillus(100)	0	0	0	0	0	0	0	8	0	0	0	0	0	0	0	0	14	0	0	0	0	0	0	0	0	0	0	9	0	0	0	0	0	0	0	0	0	0	0	0	0	15	0	0
Otu000345	Proteobacteria(100)	Gammaproteobacteria(100)	Pseudomonadales(100)	Moraxellaceae(100)	Acinetobacter(88)	0	0	0	65	0	0	0	0	0	0	0	0	0	0	0	0	4	6	0	0	0	0	0	0	0	0	0	0	0	0	0	0	0	0	0	0	0	0	1	0	6	1	0	0
Otu000346	Firmicutes(100)	Clostridia(100)	Clostridiales(100)	Clostridiaceae_1(100)		0	0	0	0	0	0	0	0	0	0	0	0	0	1	3	0	4	0	1	0	0	0	0	0	0	0	0	0	0	0	0	2	0	0	2	3	0	1	0	1	10	3	5	19
Otu000347	Firmicutes(100)	Clostridia(100)	Clostridiales(100)	Lachnospiraceae(100)	Clostridium_XlVa(100)	0	1	3	1	0	0	0	8	4	0	7	2	0	0	1	0	0	1	2	0	1	1	3	0	1	1	9	3	1	1	3	3	0	0	0	1	0	1	1	0	0	10	3	2
Otu000348	Actinobacteria(100)	Actinobacteria(100)	Actinomycetales(100)	Nocardioidaceae(100)	Nocardioides(100)	0	0	0	7	0	0	3	0	0	0	0	1	1	0	0	3	8	8	3	0	0	0	0	0	0	0	0	0	0	0	0	5	0	2	0	0	0	4	0	1	13	13	0	1
Otu000349	Firmicutes(100)	Bacilli(100)	Bacillales(100)	Planococcaceae(100)	Ureibacillus(100)	0	0	0	0	0	0	3	1	2	0	2	6	0	0	2	0	1	0	0	5	1	9	12	0	0	2	6	0	0	0	1	2	0	0	6	0	0	0	0	5	0	8	0	0
Otu000350						0	0	1	0	0	0	0	2	1	1	0	0	1	0	1	0	0	1	1	6	0	1	10	11	1	7	3	3	10	0	3	1	0	1	1	0	0	0	1	0	7	1	1	0
Otu000351	Firmicutes(100)	Bacilli(100)	Lactobacillales(100)	Carnobacteriaceae(100)	Carnobacterium(100)	1	1	1	1	2	1	0	3	0	3	0	0	2	2	0	0	0	0	20	0	1	0	0	0	5	0	0	2	0	5	0	0	4	0	0	1	6	0	2	2	0	0	0	0
Otu000352						0	0	0	0	0	0	0	0	0	0	0	0	1	1	0	5	1	6	0	0	0	0	1	0	0	0	0	0	0	0	0	4	0	0	0	1	0	0	0	0	10	4	0	0
Otu000353	Firmicutes(100)	Bacilli(100)	Bacillales(100)	Bacillaceae_1(100)		0	0	4	0	0	0	1	1	5	0	4	3	0	2	6	0	1	2	1	0	0	3	3	0	2	5	2	2	2	0	1	2	0	0	3	0	0	6	0	0	1	2	0	1
Otu000354	Firmicutes(100)	Clostridia(100)	Clostridiales(100)	Clostridiaceae_1(99)		0	0	0	0	0	0	0	0	0	0	0	0	2	0	1	2	4	4	0	0	0	0	0	0	0	0	0	0	0	0	0	1	0	0	1	1	0	0	0	2	10	3	2	20
Otu000355	Firmicutes(100)	Bacilli(100)	Lactobacillales(100)	Carnobacteriaceae(100)	Carnobacterium(100)	10	5	0	2	4	5	0	1	0	2	0	0	5	1	0	0	1	0	0	0	3	1	0	0	1	0	0	0	0	2	0	0	1	5	1	1	5	2	1	0	0	0	0	0
Otu000356	Firmicutes(100)	Bacilli(100)	Lactobacillales(100)	Carnobacteriaceae(100)	Carnobacterium(100)	5	1	0	1	3	0	3	0	1	5	0	0	3	4	0	3	0	1	3	0	2	0	0	0	9	2	0	1	0	0	0	0	4	5	0	0	4	0	0	0	0	0	0	0
Otu000357	Proteobacteria(100)	Alphaproteobacteria(100)	Rhizobiales(100)	Brucellaceae(100)		0	0	2	4	0	0	0	0	2	1	3	0	1	0	3	1	0	1	2	8	1	7	0	2	0	0	0	0	0	0	0	2	0	3	5	1	0	1	0	0	6	1	0	0
Otu000358	Proteobacteria(100)	Betaproteobacteria(100)	Burkholderiales(100)	Alcaligenaceae(100)	Bordetella(95)	0	0	0	0	0	0	0	0	0	0	0	1	0	0	0	2	7	11	2	0	0	0	0	0	0	0	0	0	0	0	0	0	0	1	0	4	0	1	0	0	9	4	5	0
Otu000359	Firmicutes(100)	Bacilli(100)	Lactobacillales(100)	Lactobacillaceae(100)	Lactobacillus(100)	0	0	2	0	0	0	0	0	0	0	8	1	0	0	0	3	3	6	1	0	3	3	0	1	0	3	4	0	0	0	0	0	0	0	6	0	0	0	0	0	3	0	3	3
Otu000360	Firmicutes(100)	Bacilli(100)	Bacillales(100)			0	1	5	6	0	0	0	0	0	0	7	0	0	0	2	0	2	0	2	9	1	6	1	3	0	1	0	1	1	0	3	0	0	0	3	3	0	1	0	3	2	0	0	1
Otu000361	Firmicutes(100)	Bacilli(100)	Lactobacillales(100)	Lactobacillaceae(100)	Lactobacillus(100)	1	0	1	2	0	0	3	1	8	1	0	1	0	0	2	5	3	0	0	0	1	3	1	5	0	0	6	0	2	0	3	4	0	0	1	0	0	2	0	0	0	0	0	1
Otu000362	Proteobacteria(100)	Alphaproteobacteria(100)	Rhizobiales(100)			0	0	0	0	0	0	0	1	3	0	0	0	2	0	0	3	13	9	0	0	0	0	7	3	0	3	0	0	2	1	2	0	0	0	0	0	0	0	0	1	8	7	0	0
Otu000363	Firmicutes(100)	Bacilli(100)	Lactobacillales(100)	Enterococcaceae(100)	Enterococcus(100)	0	0	0	0	0	0	0	0	0	0	0	0	0	0	0	0	30	15	0	0	0	0	0	0	0	0	0	0	0	0	0	0	0	0	0	0	0	0	0	0	0	0	0	0
Otu000364	Fusobacteria(100)	Fusobacteriia(100)	Fusobacteriales(100)	Fusobacteriaceae(100)	Fusobacterium(100)	0	0	0	0	1	0	0	0	0	0	17	0	3	0	1	0	5	2	7	1	3	0	0	0	0	3	3	0	0	1	0	0	0	2	17	0	1	0	0	1	2	0	0	1
Otu000365	Firmicutes(100)	Clostridia(100)	Clostridiales(100)			0	1	2	1	0	0	3	0	5	1	0	10	0	0	4	0	1	1	1	12	1	1	0	0	1	3	5	0	0	0	0	3	0	0	0	1	0	0	0	0	0	0	3	1
Otu000366	Firmicutes(100)	Bacilli(100)	Lactobacillales(100)	Enterococcaceae(100)	Vagococcus(100)	0	0	10	7	0	0	0	0	0	3	0	0	0	0	0	0	0	0	0	0	0	0	0	0	0	0	0	0	0	0	0	11	5	0	6	1	0	0	6	0	2	0	0	9
Otu000367	Firmicutes(100)	Clostridia(100)	Clostridiales(100)			0	0	0	3	0	0	4	0	5	0	7	0	0	0	2	1	2	3	0	10	4	1	0	2	0	3	5	0	0	1	1	1	0	0	0	0	0	4	2	3	1	2	0	3
Otu000368	Actinobacteria(100)	Actinobacteria(100)	Coriobacteriales(100)	Coriobacteriaceae(100)		0	0	0	0	1	0	1	1	2	0	2	1	0	2	2	0	2	0	1	4	2	4	0	1	1	2	2	1	2	0	2	3	1	0	0	0	0	2	2	0	0	2	1	2
Otu000369	Proteobacteria(100)	Gammaproteobacteria(100)	Enterobacteriales(100)	Enterobacteriaceae(100)		0	0	0	0	0	0	0	0	0	0	1	0	0	0	1	1	11	18	5	0	0	0	0	0	0	0	0	0	0	0	0	0	0	2	0	0	0	0	0	1	0	1	1	0
Otu000370	Proteobacteria(100)	Betaproteobacteria(100)	Neisseriales(100)	Neisseriaceae(100)		0	0	2	0	7	0	5	1	0	0	0	0	0	0	1	0	0	2	0	0	0	0	1	3	0	0	0	0	0	1	1	0	0	0	2	0	1	0	0	0	0	0	0	0
Otu000371	Proteobacteria(100)	Gammaproteobacteria(100)	Vibrionales(100)	Vibrionaceae(100)	Aliivibrio(97)	0	0	0	1	8	0	3	0	8	0	2	1	1	2	4	1	0	1	3	1	1	2	4	1	1	6	1	1	1	0	0	2	0	0	0	1	0	0	0	2	1	3	0	1
Otu000372	Firmicutes(100)	Bacilli(100)	Lactobacillales(100)	Enterococcaceae(100)	Vagococcus(100)	0	0	0	0	4	0	2	0	0	0	9	4	0	0	5	0	0	0	3	0	5	3	0	0	0	0	5	0	5	0	0	11	0	0	0	0	0	0	0	2	0	5	0	0
Otu000373	Firmicutes(100)	Bacilli(100)	Lactobacillales(100)	Lactobacillaceae(100)	Lactobacillus(100)	0	0	0	0	0	3	0	0	1	0	4	5	0	0	3	1	2	0	2	1	2	2	2	5	0	5	4	3	1	0	0	2	0	0	7	0	0	5	0	2	0	0	0	1
Otu000374	Firmicutes(100)	Clostridia(100)	Clostridiales(100)	Peptoniphilaceae(100)	Anaerosphaera(100)	0	0	0	1	0	0	2	0	2	0	3	7	1	0	4	0	0	0	1	2	1	3	4	0	0	9	1	0	1	1	0	2	0	0	3	0	0	1	0	1	0	3	2	0
Otu000375	Actinobacteria(100)	Actinobacteria(100)	Actinomycetales(100)	Micrococcaceae(100)	Kocuria(98)	0	0	2	0	0	0	0	0	1	0	4	1	0	0	2	1	5	1	2	0	0	13	3	2	0	0	0	0	0	0	1	5	0	0	0	0	0	1	0	2	0	3	0	0
Otu000376	Firmicutes(100)	Bacilli(100)	Lactobacillales(100)	Carnobacteriaceae(100)	Carnobacterium(100)	0	5	7	0	3	11	0	3	0	1	0	0	0	3	0	6	0	0	0	0	0	0	0	0	0	0	0	0	0	0	0	0	6	5	0	0	1	0	2	0	0	0	0	0
Otu000377	Actinobacteria(100)	Actinobacteria(100)	Actinomycetales(100)			0	0	0	0	0	0	0	0	1	0	0	0	2	0	0	2	11	19	1	0	0	0	1	0	0	0	0	0	1	0	0	5	0	3	0	1	0	1	0	0	8	0	0	4
Otu000378	Firmicutes(100)	Bacilli(100)	Bacillales(100)	Bacillaceae_2(100)	Oceanobacillus(100)	0	0	2	0	1	0	4	2	7	0	5	3	0	0	0	0	0	0	0	11	2	6	2	0	0	0	0	1	0	0	9	1	0	0	0	0	0	3	0	0	0	2	7	1
Otu000379	Chlamydiae(100)	Chlamydiia(100)	Chlamydiales(100)	Parachlamydiaceae(100)	Neochlamydia(100)	0	0	2	0	0	0	3	0	0	1	10	0	0	0	0	0	0	0	0	1	5	0	0	0	1	0	5	0	1	0	0	1	0	0	20	0	0	2	2	6	1	4	3	2
Otu000380	Firmicutes(100)	Clostridia(100)	Clostridiales(100)	Clostridiaceae_1(97)		0	0	0	0	1	0	0	0	0	0	0	3	2	0	3	1	1	6	0	0	0	0	0	0	0	0	0	0	0	0	0	4	0	0	0	0	0	0	0	0	8	5	6	13
Otu000381	Firmicutes(100)	Bacilli(100)	Lactobacillales(100)	Carnobacteriaceae(100)	Carnobacterium(100)	0	2	1	0	3	4	0	1	0	3	0	0	4	5	0	0	0	3	5	0	5	0	0	0	0	0	0	0	0	5	0	0	4	8	0	0	0	0	0	0	0	0	0	0
Otu000382	Firmicutes(100)	Bacilli(100)	Bacillales(100)	Bacillaceae_1(99)	Bacillus(99)	0	1	2	1	0	0	1	2	4	0	3	0	0	0	2	1	0	2	0	0	1	3	0	1	1	1	8	1	2	0	0	0	0	1	6	4	0	1	0	3	0	1	0	1
Otu000383	Firmicutes(100)	Clostridia(100)	Clostridiales(100)			0	0	2	1	0	0	1	0	3	1	0	6	0	1	1	1	2	3	0	4	0	0	4	0	0	1	5	0	2	1	3	1	1	0	2	2	0	2	0	1	0	0	0	0
Otu000384	Proteobacteria(100)	Gammaproteobacteria(100)	Vibrionales(100)	Vibrionaceae(100)	Photobacterium(100)	0	0	0	0	0	3	0	0	0	0	0	0	0	0	6	0	0	1	0	0	0	0	4	0	0	0	0	2	0	0	0	8	0	0	4	0	0	0	0	6	0	0	0	0
Otu000385	Firmicutes(100)	Bacilli(100)	Bacillales(100)	Bacillaceae_1(100)	Bacillus(100)	0	0	0	1	0	0	8	0	9	0	4	3	1	0	4	1	1	2	0	0	0	2	5	0	1	0	1	3	1	0	0	0	0	0	4	2	0	0	0	4	0	3	0	2
Otu000386	Firmicutes(100)	Clostridia(100)	Clostridiales(100)	Clostridiales_Incertae_Sedis_XIII(100)	Anaerovorax(100)	0	1	0	3	0	0	1	0	4	0	1	0	0	0	0	1	0	1	1	1	1	1	0	0	0	0	3	1	0	0	1	3	1	1	4	0	0	3	1	2	0	0	0	1
Otu000387	Firmicutes(100)	Bacilli(100)	Lactobacillales(100)	Carnobacteriaceae(100)	Jeotgalibaca(100)	0	0	3	3	0	0	0	1	11	0	0	0	0	0	13	0	8	0	3	6	0	0	0	0	0	2	0	1	0	0	4	5	0	0	0	3	0	0	0	0	0	0	0	0
Otu000388	Bacteroidetes(100)	Flavobacteriia(100)	Flavobacteriales(100)	Flavobacteriaceae(100)	Flavobacterium(100)	0	1	0	58	0	0	0	0	0	0	0	0	1	0	0	0	0	2	0	0	0	0	0	0	0	0	0	0	1	2	0	0	0	0	0	0	0	2	0	0	0	0	0	1
Otu000389	Firmicutes(100)	Bacilli(100)	Lactobacillales(100)	Enterococcaceae(100)	Vagococcus(100)	0	0	0	0	0	0	0	0	0	0	0	0	0	0	0	0	0	0	0	0	0	0	22	0	0	0	0	0	0	0	0	0	0	0	0	0	0	0	0	0	0	17	0	0
Otu000390	Firmicutes(100)	Clostridia(100)	Clostridiales(100)	Peptostreptococcaceae(100)	Peptostreptococcus(100)	0	0	1	3	1	0	0	1	2	0	4	4	0	1	6	0	0	0	4	2	4	2	0	2	1	3	5	1	1	0	0	3	1	0	2	1	0	0	1	0	1	3	0	1
Otu000391	Firmicutes(100)	Bacilli(100)	Lactobacillales(100)	Streptococcaceae(100)	Lactococcus(100)	0	0	0	3	0	0	0	0	5	0	4	3	0	1	6	1	3	1	0	1	3	6	5	0	0	3	0	0	1	0	2	7	0	0	3	1	0	0	0	0	0	0	0	3
Otu000392	Firmicutes(100)	Bacilli(100)	Lactobacillales(100)	Carnobacteriaceae(100)	Carnobacterium(100)	5	0	0	0	0	0	9	0	0	0	0	0	0	0	0	0	0	0	0	0	0	0	0	0	6	0	0	6	0	4	0	0	0	7	1	0	7	0	0	0	1	0	0	0
Otu000393	Firmicutes(100)	Bacilli(100)	Lactobacillales(100)	Carnobacteriaceae(100)	Carnobacterium(100)	8	0	2	0	1	6	0	1	0	2	0	0	0	4	0	0	0	1	0	0	0	0	1	0	1	1	2	2	0	2	0	0	3	3	0	4	1	0	3	0	0	0	0	0
Otu000394	Firmicutes(100)	Clostridia(100)	Clostridiales(100)	Peptostreptococcaceae(100)		0	1	3	2	0	5	0	0	2	0	3	0	0	2	2	0	2	2	1	1	0	2	3	1	0	1	7	0	0	1	3	4	0	0	0	2	0	0	0	0	0	0	2	2
Otu000395	Firmicutes(100)	Erysipelotrichia(100)	Erysipelotrichales(100)	Erysipelotrichaceae(100)		0	1	4	1	1	2	2	0	2	0	3	1	0	0	2	0	5	6	1	0	3	4	1	0	0	0	2	3	0	0	0	0	0	0	0	2	0	0	0	2	2	0	4	0
Otu000396	Firmicutes(100)	Bacilli(100)	Bacillales(100)	Bacillaceae_1(98)	Bacillus(98)	0	0	3	0	0	0	0	1	1	0	0	4	0	0	2	1	0	0	0	10	0	3	0	0	0	2	2	1	0	0	2	0	2	0	0	9	0	7	0	18	0	4	0	1
Otu000397	Firmicutes(100)	Bacilli(100)	Lactobacillales(100)	Enterococcaceae(100)	Vagococcus(100)	0	0	0	0	0	0	0	0	0	0	0	0	0	0	0	0	0	0	0	0	0	0	0	0	0	0	0	0	0	9	0	0	0	0	0	0	0	0	0	53	0	0	0	0
Otu000398	Fusobacteria(100)	Fusobacteriia(100)	Fusobacteriales(100)	Fusobacteriaceae(100)	Psychrilyobacter(100)	1	0	0	1	1	0	0	0	7	0	5	0	0	0	3	0	0	3	5	0	6	1	1	0	2	0	1	0	0	0	4	4	0	0	1	0	0	2	1	2	2	4	0	2
Otu000399	Proteobacteria(100)	Gammaproteobacteria(100)	Alteromonadales(100)	Alteromonadaceae(100)		0	0	0	0	0	0	0	0	0	0	0	1	2	0	0	1	5	11	7	0	0	0	1	2	0	0	0	1	0	0	0	11	0	3	0	0	0	0	0	0	6	0	0	0
Otu000400	Firmicutes(100)	Bacilli(100)	Lactobacillales(100)	Carnobacteriaceae(100)	Carnobacterium(100)	4	1	2	0	0	6	3	0	0	3	0	0	1	3	0	2	1	0	1	0	4	0	0	0	0	0	0	0	0	0	0	0	2	1	0	6	4	0	7	0	0	0	0	0
Otu000401	Actinobacteria(100)	Actinobacteria(100)	Actinomycetales(100)	Nocardiaceae(100)	Williamsia(100)	0	0	2	0	0	2	2	4	0	1	2	0	2	0	0	0	0	6	0	1	3	5	2	3	8	0	1	0	2	0	0	1	0	1	1	1	0	0	0	0	0	0	0	0
Otu000402	Firmicutes(100)	Clostridia(100)	Clostridiales(100)	Eubacteriaceae(100)	Acetobacterium(100)	0	0	0	1	2	1	4	0	0	1	2	2	0	1	0	0	0	2	0	0	4	3	5	0	0	2	3	0	2	0	0	4	0	0	1	0	0	4	0	2	0	0	4	0
Otu000403	Proteobacteria(100)	Alphaproteobacteria(100)	Rhizobiales(100)	Hyphomicrobiaceae(100)	Hyphomicrobium(100)	0	0	0	0	0	0	0	0	3	0	0	0	3	0	0	4	1	3	2	13	5	0	0	1	0	0	1	2	7	0	0	0	0	0	6	0	0	0	0	2	7	0	0	0
Otu000404	Proteobacteria(100)	Gammaproteobacteria(100)	Enterobacteriales(100)	Enterobacteriaceae(100)	Escherichia/Shigella(100)	0	0	35	0	0	0	0	3	0	5	0	0	0	0	0	0	0	0	0	0	1	1	0	1	0	5	0	0	1	0	0	0	0	0	0	0	0	0	2	5	0	1	0	2
Otu000405	Firmicutes(100)	Clostridia(100)	Clostridiales(100)	Peptostreptococcaceae(100)		1	0	3	2	2	1	1	0	4	0	1	2	1	2	3	0	1	1	0	1	2	3	1	0	0	1	4	1	0	1	0	2	2	0	1	2	0	1	0	3	0	0	1	0
Otu000406	Firmicutes(100)	Clostridia(100)	Clostridiales(100)	Clostridiales_Incertae_Sedis_XI(100)	Tepidimicrobium(100)	0	0	2	1	1	0	0	0	1	0	0	4	0	1	3	3	0	0	1	0	0	9	8	1	0	3	3	0	0	0	0	3	0	1	0	3	0	2	0	0	1	0	2	0
Otu000407	Firmicutes(100)	Bacilli(100)	Lactobacillales(100)	Carnobacteriaceae(100)	Carnobacterium(100)	6	5	3	2	1	4	3	0	0	0	0	0	0	0	0	0	0	1	0	0	0	0	0	0	5	0	1	0	0	0	0	0	3	0	2	5	3	0	7	1	0	0	0	0
Otu000408	Fusobacteria(100)	Fusobacteriia(100)	Fusobacteriales(100)	Fusobacteriaceae(100)	Cetobacterium(100)	0	0	0	1	0	3	2	0	0	1	8	4	0	1	4	1	0	1	0	1	3	2	2	5	0	1	2	1	2	0	1	0	1	0	2	0	1	1	2	2	0	0	3	1
Otu000409	Firmicutes(100)	Clostridia(100)	Clostridiales(100)	Ruminococcaceae(100)		0	0	2	1	3	0	1	0	1	2	4	0	2	0	0	1	0	0	2	2	4	1	1	0	1	0	2	0	1	0	1	6	0	0	0	1	0	0	1	1	1	3	2	2
Otu000410	Firmicutes(100)					0	0	0	0	0	0	0	0	0	0	1	2	0	0	4	2	5	4	0	0	0	0	3	0	0	3	0	1	0	0	1	5	0	0	0	1	0	0	1	2	6	4	0	7
Otu000411	Planctomycetes(100)	Planctomycetia(100)	Planctomycetales(100)	Planctomycetaceae(100)		0	0	0	1	0	0	0	0	0	0	0	0	2	1	0	0	1	8	0	0	9	0	0	3	0	0	0	0	3	0	0	6	0	1	10	0	0	1	0	0	10	6	0	0
Otu000412	Firmicutes(100)	Bacilli(100)	Bacillales(100)			0	0	0	0	0	0	0	0	0	0	1	1	1	4	10	2	0	5	1	3	0	0	0	0	0	6	2	0	0	0	0	0	0	0	3	2	0	0	0	0	1	1	7	0
Otu000413	Proteobacteria(100)	Gammaproteobacteria(100)	Xanthomonadales(100)	Sinobacteraceae(100)		0	0	0	0	0	0	0	0	0	0	0	1	4	0	0	2	14	5	2	0	0	0	2	0	0	0	0	0	0	0	0	4	0	0	2	3	0	0	0	0	6	4	3	0
Otu000414	Firmicutes(100)	Bacilli(100)	Lactobacillales(100)	Carnobacteriaceae(100)	Carnobacterium(100)	2	3	6	0	0	10	0	0	0	5	0	0	0	0	0	5	0	0	0	0	3	0	0	0	0	0	1	0	0	0	0	0	1	2	1	0	0	0	0	0	0	0	0	0
Otu000415	Firmicutes(100)	Bacilli(100)	Lactobacillales(100)	Carnobacteriaceae(100)	Carnobacterium(100)	0	0	0	0	0	0	0	15	0	0	0	0	0	0	0	0	0	0	0	5	0	0	0	0	0	1	0	0	0	0	0	0	0	0	0	0	0	4	0	0	0	0	0	0
Otu000416	Proteobacteria(100)	Alphaproteobacteria(100)	Rhizobiales(100)	Hyphomicrobiaceae(100)		0	0	0	0	0	0	0	0	0	0	0	0	1	0	0	0	10	7	1	0	0	0	0	0	0	0	0	0	0	0	0	0	0	1	0	0	0	0	0	0	7	18	0	7
Otu000417	Proteobacteria(100)	Alphaproteobacteria(100)	Rhizobiales(100)			0	0	0	0	0	0	3	3	0	0	0	0	1	0	0	8	11	2	0	4	0	0	0	0	0	0	0	0	3	0	0	0	0	0	0	3	0	0	0	1	12	0	0	0
Otu000418	Firmicutes(100)	Bacilli(100)	Lactobacillales(100)	Carnobacteriaceae(100)	Carnobacterium(100)	0	5	0	0	3	0	6	0	0	2	0	0	0	0	0	1	0	2	0	0	0	0	0	0	0	0	0	0	0	0	0	0	0	4	0	7	7	0	7	0	0	1	1	0
Otu000419	Actinobacteria(100)	Actinobacteria(100)	Actinomycetales(100)	Corynebacteriaceae(100)	Corynebacterium(100)	2	0	0	3	0	0	4	0	1	0	0	7	0	0	2	0	0	0	0	2	0	0	0	1	0	0	1	0	0	1	0	2	3	1	4	1	0	1	0	0	0	3	0	1
Otu000420	Firmicutes(100)	Bacilli(100)	Lactobacillales(100)	Lactobacillaceae(100)	Lactobacillus(100)	0	0	0	5	0	4	5	0	1	0	8	0	0	0	3	0	0	0	0	0	0	0	3	5	0	0	2	4	3	0	0	0	1	1	0	0	0	0	0	0	0	2	0	0
Otu000421	Firmicutes(100)	Clostridia(100)	Clostridiales(100)	Peptostreptococcaceae(100)	Peptostreptococcus(100)	0	2	0	3	0	0	0	2	0	0	0	0	0	3	0	0	0	0	6	0	0	3	1	0	4	2	1	3	1	6	1	0	3	0	0	6	0	0	2	0	0	1	0	0
Otu000422	Actinobacteria(100)	Actinobacteria(100)	Actinomycetales(100)	Nakamurellaceae(100)	Nakamurella(100)	0	0	1	0	0	0	0	0	6	0	0	0	0	1	0	0	1	10	1	0	0	0	3	0	0	3	0	0	3	0	2	0	0	1	6	0	0	0	0	3	1	2	0	0
Otu000423	Actinobacteria(100)	Actinobacteria(100)	Actinomycetales(100)	Mycobacteriaceae(100)	Mycobacterium(100)	0	0	0	0	0	0	0	1	0	0	0	3	0	1	1	1	7	2	0	0	0	0	0	0	1	0	2	0	2	0	0	4	0	1	0	4	0	0	1	1	9	9	0	3
Otu000424	Proteobacteria(100)	Betaproteobacteria(100)	Rhodocyclales(100)	Rhodocyclaceae(100)	Dechloromonas(86)	0	0	0	0	0	0	4	0	0	0	0	0	2	0	0	1	1	13	1	0	0	0	2	2	0	0	0	0	0	0	0	0	0	2	0	0	0	0	0	0	5	8	0	1
Otu000425	Firmicutes(100)	Bacilli(100)	Lactobacillales(100)	Carnobacteriaceae(100)	Carnobacterium(100)	0	0	3	0	2	0	3	0	0	1	0	0	4	3	0	1	2	0	3	0	1	0	0	0	0	0	0	3	0	1	3	0	4	3	2	0	3	0	5	1	1	0	0	0
Otu000426	Firmicutes(100)	Bacilli(100)	Lactobacillales(100)	Carnobacteriaceae(100)	Carnobacterium(100)	3	1	2	2	0	3	0	0	0	1	0	1	3	1	0	1	0	0	6	0	1	0	0	0	0	0	0	1	0	1	0	1	2	4	0	0	2	0	2	0	0	1	0	0
Otu000427	Actinobacteria(100)	Actinobacteria(100)	Actinomycetales(100)	Corynebacteriaceae(100)	Corynebacterium(100)	0	0	1	0	0	0	2	0	0	0	0	1	2	1	2	0	2	4	2	1	2	2	0	1	0	0	2	1	0	2	0	0	1	0	0	0	0	1	0	3	2	2	2	0
Otu000428	Candidatus_Saccharibacteria(100)					2	1	2	3	7	0	0	0	0	1	6	0	0	0	0	1	2	0	0	1	1	0	1	0	1	2	10	1	0	1	0	0	0	1	9	0	0	2	0	4	0	0	0	1
Otu000429	Firmicutes(100)	Bacilli(100)	Lactobacillales(100)	Enterococcaceae(100)	Vagococcus(100)	1	0	0	0	0	2	0	2	0	0	0	0	0	0	6	0	0	0	0	0	2	0	0	4	0	0	0	0	0	0	2	0	0	0	0	0	0	0	0	0	0	0	0	5
Otu000430	Firmicutes(100)	Bacilli(100)	Lactobacillales(100)	Aerococcaceae(100)	Facklamia(100)	1	0	3	2	3	1	0	0	3	0	3	0	0	1	4	5	2	1	3	0	1	2	3	0	0	3	1	0	1	0	4	1	0	0	1	2	0	0	0	2	2	0	0	2
Otu000431	Firmicutes(100)	Bacilli(100)	Lactobacillales(100)	Carnobacteriaceae(100)	Carnobacterium(100)	1	0	2	2	0	2	0	0	0	0	0	0	6	1	0	0	0	0	0	0	1	0	0	0	0	0	0	0	0	1	0	0	3	4	0	3	5	0	4	2	0	0	0	0
Otu000432	Proteobacteria(100)	Alphaproteobacteria(100)	Rhizobiales(100)			0	0	0	0	0	0	0	0	0	0	0	2	2	0	1	0	4	2	0	0	12	0	0	0	0	0	0	0	0	0	0	2	0	0	11	5	0	1	1	14	2	0	0	0
Otu000433	Firmicutes(100)	Bacilli(100)	Lactobacillales(100)	Carnobacteriaceae(100)	Carnobacterium(100)	4	2	0	0	0	7	0	0	0	2	0	0	2	0	0	4	0	0	2	0	0	1	0	0	5	0	0	2	0	0	0	0	6	0	0	0	9	0	0	0	0	0	0	0
Otu000434	Planctomycetes(100)	Planctomycetia(100)	Planctomycetales(100)	Planctomycetaceae(100)		0	0	0	0	0	0	0	0	1	0	2	0	2	0	0	3	3	13	3	0	2	0	0	0	1	0	0	0	0	0	0	0	0	0	0	0	0	0	0	1	11	0	0	0
Otu000435	Actinobacteria(100)	Actinobacteria(100)	Actinomycetales(100)	Nocardiaceae(100)	Rhodococcus(100)	0	0	0	0	1	0	0	0	0	0	0	3	0	0	1	0	0	0	0	2	1	1	2	2	0	4	1	1	1	0	0	0	0	0	2	1	0	30	0	4	0	0	0	0
Otu000436	Firmicutes(100)	Bacilli(100)	Lactobacillales(100)	Carnobacteriaceae(100)		0	0	1	0	0	0	4	0	1	1	0	2	0	2	0	0	1	0	0	14	2	2	3	2	0	0	7	0	0	1	1	0	0	0	0	0	0	1	0	0	0	0	0	0
Otu000437	Firmicutes(100)	Bacilli(100)	Lactobacillales(100)	Enterococcaceae(100)	Vagococcus(100)	1	0	0	0	0	0	0	0	0	0	0	0	0	0	0	0	0	0	0	0	0	0	0	50	0	0	0	0	0	0	0	0	0	0	0	0	0	0	0	0	0	0	0	0
Otu000438	Fusobacteria(100)	Fusobacteriia(100)	Fusobacteriales(100)	Fusobacteriaceae(100)	Cetobacterium(81)	0	0	0	2	0	0	1	6	0	0	3	1	1	1	2	4	0	0	0	0	1	5	0	0	0	0	0	1	0	0	2	4	3	0	0	1	0	1	0	4	0	0	6	0
Otu000439	Firmicutes(100)	Bacilli(100)	Lactobacillales(100)	Streptococcaceae(100)	Streptococcus(100)	0	0	0	0	0	0	0	0	0	0	0	0	0	0	0	0	0	0	0	0	0	0	0	0	0	0	0	0	0	0	0	0	0	0	54	0	0	0	0	0	0	0	7	0
Otu000440	Bacteroidetes(100)	Flavobacteriia(100)	Flavobacteriales(100)	Flavobacteriaceae(100)	Chryseobacterium(100)	0	0	0	0	0	0	0	0	0	0	0	6	0	1	0	0	1	1	0	0	0	1	0	1	0	4	0	0	0	0	7	1	0	0	2	0	0	0	0	2	11	5	3	0
Otu000441	Firmicutes(100)	Bacilli(100)	Lactobacillales(100)	Carnobacteriaceae(100)	Carnobacterium(100)	5	0	0	1	0	2	0	0	0	1	1	0	3	3	0	4	0	0	0	0	1	0	0	0	0	0	0	7	0	0	0	1	0	3	0	4	2	0	5	0	0	0	0	0
Otu000442	Firmicutes(100)	Bacilli(100)	Lactobacillales(100)	Enterococcaceae(100)	Vagococcus(100)	0	0	1	0	1	0	0	0	5	0	7	1	0	0	0	0	0	1	1	2	0	2	1	0	1	0	2	0	0	0	0	6	1	0	0	3	0	0	0	0	0	0	7	0
Otu000443	Proteobacteria(100)					0	0	0	0	0	0	0	0	0	0	0	5	0	0	0	5	7	13	4	0	0	0	0	2	0	0	0	0	0	0	0	6	0	1	0	1	0	0	0	0	6	1	0	0
Otu000444	Firmicutes(100)	Bacilli(100)	Lactobacillales(100)	Lactobacillaceae(100)	Lactobacillus(100)	4	0	0	0	0	0	0	0	0	0	0	0	4	0	0	4	0	0	0	0	0	0	0	2	0	0	1	4	0	0	0	0	2	0	0	3	0	1	5	0	0	1	0	0
Otu000445	Firmicutes(100)	Bacilli(100)	Bacillales(100)	Bacillaceae_1(99)	Bacillus(99)	0	2	0	0	1	0	2	1	10	0	4	0	0	0	0	0	0	1	3	4	2	3	0	0	0	3	2	0	0	2	0	1	0	0	1	0	0	2	0	1	0	2	1	0
Otu000446	Firmicutes(100)	Bacilli(100)	Lactobacillales(100)	Enterococcaceae(100)	Vagococcus(100)	0	0	0	0	0	0	0	0	0	0	0	0	0	0	0	0	0	0	0	0	0	0	0	0	0	0	0	0	0	0	0	0	0	0	0	0	0	0	0	0	0	0	0	0
Otu000447	Firmicutes(100)	Negativicutes(100)	Selenomonadales(100)	Veillonellaceae(100)	Veillonella(100)	0	0	0	1	0	0	0	4	0	0	26	2	0	0	0	0	3	0	0	0	0	0	0	0	0	2	0	1	0	0	0	2	0	0	8	0	0	1	0	0	0	1	0	0
Otu000448	Proteobacteria(100)	Alphaproteobacteria(100)	Sphingomonadales(100)	Erythrobacteraceae(80)		0	0	0	0	0	0	0	0	0	0	14	0	0	0	0	0	2	1	1	0	1	0	0	0	0	0	2	0	1	0	0	11	0	0	0	0	0	0	0	0	2	0	0	0
Otu000449	Proteobacteria(100)	Alphaproteobacteria(100)	Rhizobiales(100)	Hyphomicrobiaceae(100)		0	0	0	1	0	0	0	1	0	0	0	3	0	0	0	0	1	4	0	2	0	0	0	2	0	0	0	0	1	0	4	3	0	0	0	0	0	0	1	0	6	4	11	1
Otu000450	Firmicutes(100)	Clostridia(100)	Clostridiales(100)	Peptoniphilaceae(100)	Peptoniphilus(100)	0	0	2	2	0	0	0	1	2	0	1	4	0	0	4	0	3	0	1	2	2	0	2	0	1	1	3	1	0	0	1	1	1	0	1	0	0	0	0	1	0	2	0	0
Otu000451	Firmicutes(100)	Bacilli(100)	Bacillales(100)	Paenibacillaceae_1(100)	Paenibacillus(100)	0	0	3	0	0	1	0	0	2	0	2	2	0	1	1	0	0	2	0	0	6	1	4	1	1	3	0	1	1	0	1	0	0	0	5	3	0	2	0	0	0	0	2	1
Otu000452	Firmicutes(100)	Bacilli(100)	Lactobacillales(100)	Lactobacillaceae(100)	Lactobacillus(100)	0	0	0	4	0	0	2	1	2	0	1	6	1	0	4	0	5	0	1	0	1	0	2	0	0	0	0	0	1	0	1	0	2	0	1	2	0	2	0	0	0	0	0	1
Otu000453	Firmicutes(100)	Clostridia(100)	Clostridiales(100)	Clostridiales_Incertae_Sedis_XI(100)		0	1	1	0	0	1	2	0	3	0	0	5	0	0	1	0	0	0	1	1	0	0	0	0	1	7	0	2	1	0	0	3	0	0	9	0	0	0	0	0	0	6	1	1
Otu000454	Firmicutes(100)	Bacilli(100)	Lactobacillales(100)	Carnobacteriaceae(100)	Carnobacterium(100)	1	3	2	0	0	4	0	1	0	4	0	0	6	0	0	1	0	1	0	0	2	0	0	0	1	0	0	2	0	0	1	0	3	1	0	2	3	0	2	4	0	0	0	0
Otu000455	Proteobacteria(100)					1	0	0	0	0	0	0	0	0	0	0	0	2	0	0	1	3	10	1	0	0	0	0	0	0	0	0	0	0	0	0	6	0	1	0	0	0	0	0	0	10	1	7	0
Otu000456	Proteobacteria(100)	Gammaproteobacteria(100)	Legionellales(100)	Coxiellaceae(100)	Diplorickettsia(100)	0	0	0	1	0	0	0	0	0	0	0	0	0	1	0	1	13	5	0	0	0	0	0	2	1	0	0	0	1	0	0	5	0	0	0	1	0	0	0	5	6	5	0	0
Otu000457	Firmicutes(100)	Bacilli(100)	Lactobacillales(100)	Lactobacillaceae(100)	Lactobacillus(100)	0	0	0	0	0	0	0	0	0	0	0	4	0	0	0	2	6	1	0	0	1	5	0	0	0	1	0	0	0	4	3	4	0	0	0	5	0	4	0	0	1	0	0	0
Otu000458	Proteobacteria(100)	Betaproteobacteria(100)	Burkholderiales(100)	Comamonadaceae(100)		0	0	0	0	1	1	0	2	0	1	0	1	1	1	1	0	1	4	0	3	0	0	1	0	0	5	0	0	2	1	4	4	0	0	0	1	0	0	0	0	8	0	2	0
Otu000459	Firmicutes(100)	Bacilli(100)	Lactobacillales(100)	Lactobacillaceae(100)	Lactobacillus(100)	0	0	0	0	0	0	0	0	0	0	0	0	0	0	0	0	0	0	0	0	0	0	0	0	0	0	0	0	0	0	0	0	0	0	0	0	0	0	0	0	0	0	8	0
Otu000460	Proteobacteria(100)	Gammaproteobacteria(100)	Alteromonadales(100)	Moritellaceae(100)	Moritella(100)	0	0	0	1	1	1	0	0	0	1	1	0	1	0	6	0	0	0	1	0	1	3	2	0	0	0	3	0	0	0	0	3	0	0	3	2	0	1	0	10	0	3	0	1
Otu000461	Proteobacteria(100)	Alphaproteobacteria(100)	Caulobacterales(100)	Caulobacteraceae(100)	Brevundimonas(99)	0	0	0	0	0	0	0	0	2	0	7	0	0	0	2	0	0	3	2	2	0	5	2	0	0	7	0	0	0	0	0	2	0	0	2	0	0	0	0	0	5	2	0	0
Otu000462	Firmicutes(100)	Bacilli(100)	Lactobacillales(100)	Carnobacteriaceae(100)	Carnobacterium(100)	8	2	0	1	2	0	0	0	0	1	0	0	1	4	0	0	0	1	5	0	2	0	0	0	0	0	0	0	0	3	0	0	2	0	0	4	0	0	2	0	0	0	0	0
Otu000463	Proteobacteria(100)	Alphaproteobacteria(100)	Rhodobacterales(100)	Rhodobacteraceae(100)		0	0	0	0	0	0	0	0	0	0	0	0	0	1	0	0	0	1	0	22	0	0	3	4	0	1	0	0	12	0	0	0	3	0	0	0	0	0	0	0	2	3	0	0
Otu000464	Firmicutes(100)	Bacilli(100)	Lactobacillales(100)	Carnobacteriaceae(100)	Carnobacterium(100)	0	0	6	0	0	5	0	0	1	0	0	0	3	0	0	3	0	0	0	0	0	0	0	0	13	0	0	0	0	4	0	0	0	0	0	0	0	0	19	0	0	0	0	0
Otu000465	Actinobacteria(100)	Actinobacteria(100)	Actinomycetales(100)	Nocardiaceae(100)	Rhodococcus(100)	0	0	2	0	0	0	1	1	0	0	1	2	0	0	0	1	0	0	0	2	0	1	1	3	0	2	0	0	0	0	2	1	0	0	3	5	0	25	0	4	0	0	0	0
Otu000466						0	0	0	0	0	0	1	0	0	1	0	0	1	0	0	1	0	0	0	0	0	0	1	2	0	0	1	0	0	0	0	3	0	0	38	0	0	3	0	1	0	0	0	1
Otu000467	Proteobacteria(100)	Gammaproteobacteria(100)	Alteromonadales(100)	Alteromonadaceae(100)		0	0	0	1	0	0	0	0	0	0	0	0	1	1	4	3	2	5	2	0	0	0	0	1	0	3	0	0	2	0	0	5	0	0	0	0	0	0	0	0	10	0	0	0
Otu000468	Firmicutes(100)	Bacilli(100)	Lactobacillales(100)	Lactobacillaceae(100)	Lactobacillus(100)	0	0	0	0	0	0	0	3	0	0	1	0	0	0	1	0	0	0	4	2	0	4	0	1	0	3	9	0	0	1	1	2	1	0	1	2	0	0	0	0	1	2	2	0
Otu000469	Verrucomicrobia(100)	Spartobacteria(100)				0	0	0	0	0	0	0	0	0	0	0	0	0	0	0	1	5	7	1	0	0	0	0	0	0	3	0	2	3	0	0	4	0	0	0	3	0	1	0	1	2	0	0	0
Otu000470	Actinobacteria(100)	Actinobacteria(100)	Actinomycetales(100)	Nocardioidaceae(100)		0	0	0	0	0	0	0	0	0	0	0	1	0	0	0	0	8	4	0	0	0	0	0	0	0	0	0	0	0	0	0	4	0	0	2	0	0	0	0	0	8	0	0	1
Otu000471	Firmicutes(100)	Bacilli(100)	Lactobacillales(100)	Enterococcaceae(100)		0	0	0	0	0	0	0	0	0	0	0	0	0	0	0	0	0	0	0	0	0	0	23	0	0	0	0	0	0	0	0	0	0	0	0	0	0	0	0	0	0	33	0	0
Otu000472	Firmicutes(100)	Bacilli(100)	Lactobacillales(100)	Carnobacteriaceae(100)	Carnobacterium(100)	1	3	0	3	1	0	0	0	1	0	0	0	0	3	0	1	0	1	0	0	4	0	0	0	0	0	0	1	0	2	0	0	3	7	0	1	2	0	5	0	0	0	1	0
Otu000473	Actinobacteria(100)	Actinobacteria(100)	Actinomycetales(100)	Kineosporiaceae(100)	Angustibacter(100)	0	1	0	0	0	0	0	0	0	0	0	1	0	0	1	0	5	0	0	0	0	0	0	0	0	0	0	0	0	0	0	1	0	0	1	0	0	0	0	0	17	2	1	10
Otu000474	Firmicutes(100)	Bacilli(100)	Lactobacillales(100)	Carnobacteriaceae(100)	Carnobacterium(100)	7	0	0	0	0	4	1	0	0	4	0	0	0	3	0	3	0	0	0	0	4	1	0	0	0	0	0	0	0	0	0	0	0	6	0	0	6	0	3	0	0	0	0	0
Otu000475	Actinobacteria(100)	Actinobacteria(100)	Actinomycetales(100)	Corynebacteriaceae(100)	Corynebacterium(100)	0	0	2	1	0	0	1	0	3	0	2	5	0	1	3	0	1	2	0	1	2	4	4	0	0	1	1	1	0	0	1	2	0	0	1	0	0	0	1	2	0	2	0	0
Otu000476						0	0	0	1	0	0	1	0	0	0	3	1	2	0	0	0	0	0	0	1	15	0	0	0	0	0	1	0	0	0	0	0	1	0	22	1	0	2	0	0	1	0	0	0
Otu000477	Firmicutes(100)	Bacilli(100)	Lactobacillales(100)	Carnobacteriaceae(100)	Carnobacterium(100)	3	4	0	0	0	5	1	0	0	2	0	0	0	4	0	1	0	0	0	0	3	0	0	0	0	0	0	2	0	6	0	0	2	4	0	4	0	0	2	0	0	0	0	0
Otu000478	Actinobacteria(100)	Actinobacteria(100)	Actinomycetales(100)	Microbacteriaceae(100)		0	0	2	1	0	0	1	1	0	0	0	1	4	1	2	1	1	1	0	0	3	0	0	0	0	0	0	4	2	0	0	1	1	0	12	1	0	2	0	5	1	1	0	0
Otu000479	Actinobacteria(100)	Actinobacteria(100)	Acidimicrobiales(100)			0	0	4	0	1	0	0	0	0	0	3	0	9	0	0	0	0	3	0	1	0	2	0	0	0	1	1	0	0	0	0	1	0	0	4	2	0	0	0	3	16	0	0	0
Otu000480	Proteobacteria(100)	Gammaproteobacteria(100)	Legionellales(100)	Legionellaceae(100)	Legionella(100)	0	0	0	0	0	0	0	0	0	1	3	0	0	0	0	0	2	1	1	0	7	0	0	0	1	1	0	0	0	0	0	2	0	0	35	0	0	1	0	0	0	0	0	0
Otu000481	Actinobacteria(100)	Actinobacteria(100)	Actinomycetales(100)	Nocardiaceae(100)	Rhodococcus(100)	0	0	0	0	0	0	0	0	2	0	0	1	0	0	3	0	0	0	0	2	0	1	1	1	0	1	0	2	0	1	1	1	0	0	4	3	0	24	0	4	0	1	0	1
Otu000482	Proteobacteria(100)	Alphaproteobacteria(100)	Rhodobacterales(100)	Rhodobacteraceae(100)		0	0	0	0	0	0	0	1	0	0	1	0	0	0	0	0	4	10	0	0	0	0	2	3	0	1	1	2	2	0	0	0	0	0	0	0	0	0	3	0	13	4	0	0
Otu000483	Firmicutes(100)	Clostridia(100)	Clostridiales(100)	Lachnospiraceae(100)	Hespellia(100)	0	0	0	1	0	3	1	0	2	3	5	0	0	0	0	1	0	2	0	0	1	3	2	0	0	3	1	1	1	0	1	2	0	0	0	0	0	0	0	2	0	5	0	1
Otu000484	Firmicutes(100)	Bacilli(100)	Lactobacillales(100)	Enterococcaceae(100)	Vagococcus(100)	0	0	0	0	0	0	0	0	0	0	0	0	6	0	0	0	0	0	0	0	0	0	0	0	0	0	0	0	0	0	0	0	0	0	0	0	0	0	0	0	0	0	0	0
Otu000485	Firmicutes(100)	Bacilli(100)	Lactobacillales(100)	Carnobacteriaceae(100)	Carnobacterium(100)	0	0	0	0	0	5	0	0	0	9	0	0	0	0	0	9	0	0	0	0	0	0	0	2	0	0	0	0	0	0	2	0	8	0	0	0	0	0	0	0	0	1	0	0
Otu000486	Proteobacteria(100)	Gammaproteobacteria(100)	Oceanospirillales(100)	Halomonadaceae(100)	Halomonas(100)	0	0	0	0	0	0	1	0	0	0	0	0	0	2	0	0	0	0	0	0	1	0	0	2	0	0	1	0	1	0	0	3	2	0	0	1	0	0	0	0	1	0	4	0
Otu000487	Actinobacteria(100)	Actinobacteria(100)	Actinomycetales(100)	Micrococcaceae(100)		0	0	0	2	1	0	1	0	4	0	0	1	0	0	3	1	0	0	1	0	2	0	0	0	0	1	0	1	3	0	2	1	0	0	8	0	0	1	0	0	0	1	0	0
Otu000488	Proteobacteria(100)	Alphaproteobacteria(100)	Sphingomonadales(100)	Sphingomonadaceae(100)		0	0	0	1	2	1	0	0	1	0	0	0	0	0	0	0	0	2	0	0	0	0	5	1	2	0	6	0	2	1	0	0	0	0	0	0	0	0	0	0	0	0	0	0
Otu000489	Bacteroidetes(100)	Flavobacteriia(100)	Flavobacteriales(100)	Flavobacteriaceae(100)	Flavobacterium(100)	0	0	0	20	0	0	1	0	0	0	0	0	0	1	0	4	3	2	2	0	0	0	0	2	0	1	0	2	1	0	0	2	0	0	0	0	0	0	0	0	0	0	0	0
Otu000490	Firmicutes(100)	Clostridia(100)	Clostridiales(100)	Clostridiales_Incertae_Sedis_XI(100)	Tissierella(100)	0	0	1	1	0	1	1	0	0	0	2	0	1	1	0	0	1	2	1	0	0	1	5	2	0	8	0	0	0	0	2	3	0	0	3	0	0	0	0	0	0	6	0	1
Otu000491	Firmicutes(100)	Bacilli(100)	Lactobacillales(100)	Enterococcaceae(100)	Enterococcus(100)	0	0	4	0	3	0	2	1	2	2	0	0	0	0	4	0	0	0	2	1	5	4	0	3	0	3	0	0	0	1	0	2	0	0	0	2	0	0	0	0	0	1	0	0
Otu000492	Firmicutes(100)					0	0	0	0	0	0	0	0	0	1	0	0	0	0	1	3	3	0	0	0	0	0	1	1	0	0	0	0	3	0	1	1	1	0	0	2	0	0	0	1	8	8	0	6
Otu000493	Firmicutes(100)	Bacilli(100)	Lactobacillales(100)	Enterococcaceae(100)	Vagococcus(100)	0	0	0	0	0	0	0	54	0	0	0	0	0	0	0	0	0	0	0	0	0	0	0	0	0	0	0	0	0	0	0	0	0	0	0	0	0	0	0	0	0	0	0	0
Otu000494	Firmicutes(100)	Clostridia(100)	Clostridiales(100)	Clostridiales_Incertae_Sedis_XI(100)	Tepidimicrobium(100)	0	0	0	0	0	0	1	2	4	0	2	2	1	1	1	0	0	2	0	0	2	2	3	0	0	2	0	1	0	0	4	2	1	0	1	1	0	0	0	4	0	1	0	1
Otu000495	Proteobacteria(100)	Gammaproteobacteria(100)				0	0	0	0	0	0	0	0	0	0	0	0	2	0	0	2	1	15	0	0	0	0	0	0	0	0	0	0	2	0	0	0	0	0	0	5	0	0	0	0	2	0	10	0
Otu000496	Proteobacteria(100)	Gammaproteobacteria(100)	Oceanospirillales(100)	Halomonadaceae(100)	Halomonas(100)	0	0	0	0	2	0	0	0	0	2	0	0	0	0	2	1	9	3	3	0	0	4	0	0	0	0	0	0	0	0	0	0	0	0	0	1	0	0	0	3	0	11	0	1
Otu000497	Firmicutes(100)	Bacilli(100)	Lactobacillales(100)	Carnobacteriaceae(100)	Carnobacterium(100)	4	0	1	0	4	0	0	0	0	0	0	0	0	0	0	3	0	0	0	0	1	0	1	0	0	0	0	3	0	0	0	0	11	0	1	0	8	0	0	0	0	0	0	0
Otu000498	Firmicutes(100)	Bacilli(100)	Lactobacillales(100)	Streptococcaceae(100)	Streptococcus(100)	0	1	0	0	0	2	0	0	1	1	0	8	0	2	1	1	0	0	0	0	2	4	3	0	0	1	0	0	0	0	0	0	0	0	3	0	0	1	0	0	1	0	2	1
Otu000499	Verrucomicrobia(100)	Spartobacteria(100)				0	0	0	0	0	0	0	0	0	0	0	0	0	0	1	2	6	2	4	4	0	0	0	1	0	3	1	0	1	0	0	5	0	0	0	0	0	0	1	0	11	0	0	0
Otu000500	Actinobacteria(100)	Actinobacteria(100)	Actinomycetales(100)	Corynebacteriaceae(100)	Corynebacterium(100)	0	0	1	0	0	0	1	1	0	0	4	3	0	0	8	1	3	4	0	0	0	1	0	0	0	1	3	0	0	0	3	1	0	0	2	1	0	0	0	0	3	0	0	0
Otu000501	Actinobacteria(100)	Actinobacteria(100)	Actinomycetales(100)	Corynebacteriaceae(100)	Corynebacterium(100)	0	0	0	1	0	0	0	0	0	0	0	0	0	0	12	0	0	3	0	3	0	3	0	0	0	0	5	0	1	0	0	0	0	1	0	0	0	0	0	0	1	1	0	0
Otu000502	Firmicutes(100)	Clostridia(100)	Clostridiales(100)	Peptoniphilaceae(100)	Peptoniphilus(100)	0	0	3	0	1	1	0	1	2	0	2	0	0	0	2	0	3	0	0	1	0	2	2	0	0	1	1	1	0	1	2	4	0	0	2	0	0	1	0	1	0	4	2	1
Otu000503	Firmicutes(100)	Clostridia(100)	Clostridiales(100)	Clostridiaceae_1(99)		0	0	0	0	0	0	0	0	0	0	0	0	1	1	0	2	2	4	0	0	0	0	0	0	0	0	0	0	0	0	0	0	0	0	0	0	0	1	0	1	5	3	1	12
Otu000504	Firmicutes(100)	Clostridia(100)	Clostridiales(100)	Clostridiales_Incertae_Sedis_XI(100)	Anaerococcus(100)	0	0	0	0	0	0	0	0	1	2	5	0	0	0	0	0	1	6	0	1	0	1	9	0	0	5	0	0	0	0	0	1	0	0	0	6	0	0	0	0	0	1	0	3
Otu000505	Firmicutes(100)	Bacilli(100)	Lactobacillales(100)	Carnobacteriaceae(100)	Carnobacterium(100)	5	2	2	0	4	1	4	0	0	4	0	0	3	0	1	3	0	0	1	0	2	0	0	0	1	0	0	0	0	0	0	0	1	4	0	0	3	0	0	0	0	0	0	0
Otu000506	Firmicutes(100)					0	0	0	1	2	0	0	1	1	1	3	3	0	1	0	0	0	1	0	2	0	2	0	1	0	2	0	2	1	1	2	0	0	0	0	0	0	0	0	1	1	2	0	1
Otu000507	Proteobacteria(100)	Gammaproteobacteria(100)	Legionellales(100)	Legionellaceae(100)	Legionella(100)	0	1	0	0	0	0	0	0	0	0	2	0	0	0	0	0	0	0	0	11	18	0	1	0	0	0	1	0	0	0	0	0	0	0	12	0	0	3	0	1	2	0	0	0
Otu000508	Proteobacteria(100)	Alphaproteobacteria(100)	Rhizobiales(100)	Roseiarcaceae(97)	Roseiarcus(97)	0	0	0	0	0	0	0	0	2	0	0	0	0	0	0	3	1	5	2	7	0	0	0	3	0	0	0	1	6	2	0	0	0	0	0	0	0	0	0	0	2	5	0	3
Otu000509	Verrucomicrobia(100)	Verrucomicrobiae(100)	Verrucomicrobiales(100)	Verrucomicrobiaceae(100)		0	0	0	2	0	0	0	0	0	0	0	0	0	0	1	1	2	10	2	2	0	0	0	2	0	0	0	0	1	0	0	3	0	1	0	1	0	0	0	0	13	0	0	1
Otu000510	Firmicutes(100)	Bacilli(100)	Lactobacillales(100)	Carnobacteriaceae(100)	Carnobacterium(100)	0	0	0	3	0	4	0	0	0	0	0	0	0	3	0	5	0	1	0	0	2	0	0	1	4	0	0	0	0	5	0	0	5	5	0	0	4	0	0	2	0	0	0	0
Otu000511	Firmicutes(100)	Bacilli(100)	Lactobacillales(100)	Carnobacteriaceae(100)	Carnobacterium(100)	5	0	0	0	0	0	3	0	0	0	0	0	0	0	0	0	0	1	0	0	1	0	0	0	5	0	0	0	0	0	0	0	0	0	1	3	4	0	0	1	0	0	0	0
Otu000512	Firmicutes(100)	Clostridia(100)	Clostridiales(100)	Lachnospiraceae(100)		0	0	1	1	0	0	0	0	0	1	6	4	0	0	0	1	0	0	0	0	0	1	0	0	0	1	0	0	0	1	0	4	0	0	2	1	0	0	0	0	0	0	0	2
Otu000513	Firmicutes(100)	Bacilli(100)	Lactobacillales(100)	Enterococcaceae(100)	Vagococcus(100)	0	0	0	0	0	0	0	0	0	0	0	0	0	0	0	0	30	0	0	0	0	0	0	0	2	0	0	0	0	0	0	0	0	0	0	0	0	0	0	19	0	0	0	0
Otu000514	Actinobacteria(100)	Actinobacteria(100)	Actinomycetales(100)	Nocardiaceae(100)	Rhodococcus(100)	0	0	0	0	0	0	0	0	0	0	0	2	0	0	2	0	0	0	0	1	0	0	0	1	0	0	2	0	0	0	1	4	0	0	4	3	0	26	0	0	1	0	1	0
Otu000515	Firmicutes(100)	Clostridia(100)	Clostridiales(100)	Clostridiaceae_1(100)	Clostridium_sensu_stricto(83)	0	0	1	2	0	1	1	0	1	0	1	3	0	0	2	0	0	0	2	0	0	2	3	0	0	2	2	1	1	0	2	1	0	0	2	1	0	2	1	1	0	1	2	3
Otu000516	Firmicutes(100)	Bacilli(100)	Bacillales(100)	Paenibacillaceae_1(100)	Paenibacillus(100)	0	0	1	1	0	0	1	1	4	1	0	1	0	1	0	0	0	0	0	0	3	0	0	1	0	2	0	1	0	0	5	4	0	0	0	4	0	1	2	0	0	3	0	1
Otu000517	Firmicutes(100)	Bacilli(100)	Bacillales(100)	Bacillaceae_1(100)	Bacillus(99)	0	0	0	0	1	0	2	1	0	0	6	1	0	0	0	0	0	1	0	3	1	0	0	0	0	0	0	0	0	0	2	1	0	0	2	0	0	2	0	0	0	0	7	3
Otu000518	Actinobacteria(100)	Actinobacteria(100)	Actinomycetales(100)	Nocardioidaceae(100)		0	0	0	0	0	0	0	2	0	0	0	3	0	1	0	2	0	4	0	0	0	0	0	0	0	0	0	0	0	0	1	7	0	0	0	0	0	0	9	0	3	0	0	0
Otu000519	Firmicutes(100)	Bacilli(100)	Lactobacillales(100)	Leuconostocaceae(100)	Leuconostoc(100)	0	0	1	2	0	0	5	1	3	0	2	2	0	0	4	0	0	0	0	0	3	0	1	2	0	5	0	5	0	0	1	0	0	0	0	2	0	0	0	0	0	0	0	3
Otu000520	Firmicutes(100)	Clostridia(100)	Clostridiales(100)	Peptoniphilaceae(100)	Peptoniphilus(100)	0	0	0	3	0	0	0	0	0	0	5	2	1	1	0	0	6	0	0	1	0	0	0	0	0	1	2	0	0	0	0	0	0	0	3	3	0	0	0	3	3	0	0	1
Otu000521	Candidatus_Saccharibacteria(100)					0	0	4	1	0	0	0	0	0	0	1	0	2	0	0	0	0	0	0	0	1	0	0	0	1	4	0	1	0	0	0	3	1	1	17	3	1	1	1	4	0	1	0	0
Otu000522	Firmicutes(100)	Bacilli(100)	Lactobacillales(100)	Lactobacillaceae(100)	Lactobacillus(100)	0	0	0	0	0	0	0	0	0	0	0	5	0	1	1	1	0	0	0	5	0	8	0	0	0	0	1	1	1	1	0	1	0	0	0	0	0	6	0	0	1	0	0	0
Otu000523	Firmicutes(100)	Bacilli(100)	Lactobacillales(100)	Carnobacteriaceae(100)	Carnobacterium(100)	0	0	0	0	0	0	2	1	2	0	2	0	0	0	1	0	0	0	0	0	3	1	6	0	0	3	5	0	0	0	0	1	0	0	0	0	0	2	0	2	0	3	1	0
Otu000524	Actinobacteria(100)	Actinobacteria(100)	Actinomycetales(100)			0	0	0	0	0	0	0	0	0	0	0	0	0	0	0	2	0	6	0	0	0	0	0	0	0	0	0	0	0	0	0	0	0	0	6	3	0	0	0	0	8	0	5	6
Otu000525	Proteobacteria(100)	Alphaproteobacteria(100)	Rhizobiales(100)	Rhizobiaceae(100)		0	0	4	3	6	0	0	1	0	0	0	1	5	1	0	0	0	1	1	3	1	0	0	0	1	3	0	0	0	0	0	3	1	0	0	0	1	2	0	0	1	5	0	0
Otu000526	Firmicutes(100)	Clostridia(100)	Clostridiales(100)	Peptostreptococcaceae(100)	Peptostreptococcus(100)	0	0	2	0	1	0	0	1	1	0	2	3	1	0	3	2	3	1	2	1	0	1	2	1	0	0	1	2	0	0	1	3	2	0	2	1	0	0	0	0	0	1	1	1
Otu000527	Firmicutes(100)	Bacilli(100)	Lactobacillales(100)	Enterococcaceae(100)	Vagococcus(100)	0	0	0	0	0	0	0	0	0	0	0	0	0	0	0	0	0	0	0	0	0	0	0	0	0	0	0	0	0	0	0	0	0	0	0	0	0	0	0	0	0	0	0	0
Otu000528	Firmicutes(100)	Bacilli(100)	Lactobacillales(100)	Lactobacillaceae(100)	Lactobacillus(100)	0	0	0	1	0	0	0	0	0	0	0	0	0	0	2	0	0	0	0	0	2	1	0	3	0	0	12	1	0	0	1	3	2	0	0	0	0	0	0	3	0	0	0	1
Otu000529	Proteobacteria(100)	Gammaproteobacteria(100)				0	0	0	0	0	0	0	0	0	0	0	0	0	0	0	0	0	0	0	0	0	0	0	0	0	0	0	0	0	0	0	0	0	0	0	0	0	0	0	10	0	32	0	0
Otu000530	Firmicutes(100)	Bacilli(100)	Lactobacillales(100)	Carnobacteriaceae(100)	Carnobacterium(100)	4	5	1	1	5	2	0	0	0	3	0	0	0	2	0	2	0	0	0	0	0	0	0	0	0	0	0	1	0	2	0	0	2	2	0	0	3	0	2	0	0	0	0	0
Otu000531	Firmicutes(100)	Bacilli(100)	Lactobacillales(100)	Enterococcaceae(100)	Enterococcus(100)	0	0	3	3	2	1	0	0	1	0	6	4	0	0	0	0	0	0	1	0	1	4	0	0	0	0	3	0	0	0	3	1	0	0	3	0	0	1	0	0	2	0	3	2
Otu000532	Bacteroidetes(100)	Bacteroidia(100)	Bacteroidales(100)			0	0	1	1	0	0	2	0	1	0	0	1	0	0	3	3	0	0	0	0	6	1	0	0	0	3	0	0	0	0	0	0	1	0	2	2	0	1	0	10	2	2	3	0
Otu000533	Proteobacteria(100)	Gammaproteobacteria(100)	Pseudomonadales(100)	Moraxellaceae(100)	Acinetobacter(100)	0	0	0	22	0	0	0	0	1	0	0	0	0	0	0	0	0	5	0	0	0	2	1	0	0	1	0	0	0	0	0	0	0	0	0	0	0	1	0	2	0	0	0	3
Otu000534	Firmicutes(100)	Clostridia(100)	Clostridiales(100)	Peptostreptococcaceae(100)	Peptostreptococcus(100)	1	1	2	0	0	0	3	1	0	0	1	2	0	0	1	1	0	2	0	1	0	3	2	1	0	2	3	1	2	0	0	0	0	0	0	3	0	2	0	1	0	1	0	0
Otu000535	Firmicutes(100)	Bacilli(100)	Bacillales(100)	Bacillaceae_2(100)	Lentibacillus(100)	0	0	1	0	0	0	0	0	0	1	2	2	0	0	1	1	1	1	0	0	0	4	6	2	0	0	5	0	0	0	0	2	0	0	0	0	0	1	0	2	0	0	3	1
Otu000536	Actinobacteria(100)	Actinobacteria(100)	Actinomycetales(100)			0	0	0	0	0	0	0	0	0	0	0	0	0	0	0	2	3	6	0	0	0	0	0	0	0	2	0	0	0	0	0	3	0	0	0	0	0	0	0	0	12	0	0	9
Otu000537	Firmicutes(100)	Clostridia(100)	Clostridiales(100)	Clostridiaceae_1(100)		0	0	3	0	0	0	0	0	2	0	6	0	0	0	2	0	0	1	0	0	0	1	0	0	0	0	0	0	0	0	0	0	0	0	1	1	0	0	0	1	0	3	0	0
Otu000538	Firmicutes(100)	Bacilli(100)	Lactobacillales(100)	Streptococcaceae(100)	Streptococcus(100)	0	0	0	0	0	0	0	0	0	0	0	0	0	0	18	0	0	0	0	0	0	0	0	0	0	0	0	0	0	0	10	0	0	0	0	0	0	6	0	0	0	0	0	0
Otu000539	Firmicutes(100)	Bacilli(100)	Lactobacillales(100)	Streptococcaceae(100)	Streptococcus(100)	0	0	0	0	0	0	0	0	0	0	0	0	0	0	0	0	0	0	0	0	0	0	0	0	0	0	0	0	0	0	0	0	0	0	0	0	0	0	0	0	0	21	0	0
Otu000540	Proteobacteria(100)	Gammaproteobacteria(100)				0	0	0	0	0	0	0	0	0	0	0	0	3	0	0	0	9	11	2	0	0	0	0	0	0	0	0	0	0	0	0	0	0	0	0	0	0	2	0	0	6	0	0	0
Otu000541	Actinobacteria(100)	Actinobacteria(100)	Acidimicrobiales(100)	Acidimicrobiaceae(83)	Ilumatobacter(83)	0	0	0	0	0	0	0	0	0	0	0	0	1	0	0	2	3	7	0	0	0	0	0	0	0	0	0	0	0	0	0	0	0	1	0	0	0	0	0	1	10	0	0	1
Otu000542	Spirochaetes(100)	Spirochaetia(100)	Spirochaetales(100)	Brevinemataceae(100)	Brevinema(100)	0	0	0	1	0	0	0	0	1	0	0	0	4	0	0	0	3	1	0	3	1	0	1	2	0	3	0	4	7	0	1	0	0	0	0	0	0	0	1	1	0	2	3	0
Otu000543	Actinobacteria(100)	Actinobacteria(100)	Actinomycetales(100)	Corynebacteriaceae(100)	Corynebacterium(100)	0	0	0	0	0	0	1	0	0	1	3	1	0	0	2	0	1	1	0	0	1	1	0	0	0	1	0	0	1	0	0	0	1	1	1	0	0	1	0	2	0	2	3	0
Otu000544	Proteobacteria(100)	Gammaproteobacteria(100)	Methylococcales(100)	Methylococcaceae(100)	Methylobacter(100)	0	0	0	0	0	0	0	0	0	0	0	0	0	0	4	0	9	5	0	0	0	0	0	0	0	0	0	0	1	0	0	0	0	0	0	0	0	0	0	0	6	0	0	1
Otu000545	Firmicutes(100)					0	0	3	3	0	0	1	0	3	0	0	0	0	0	2	1	1	1	0	0	0	4	3	2	0	2	1	2	0	0	2	1	0	0	0	0	0	1	0	0	0	1	0	1
Otu000546	Proteobacteria(100)	Gammaproteobacteria(100)	Vibrionales(100)	Vibrionaceae(100)	Vibrio(96)	0	0	1	3	1	2	0	1	0	0	5	1	0	0	3	0	1	2	0	0	0	0	0	0	0	1	0	1	0	0	1	1	3	0	0	0	0	0	1	2	0	1	2	2
Otu000547	Proteobacteria(100)	Gammaproteobacteria(100)	Vibrionales(100)	Vibrionaceae(100)	Vibrio(98)	0	0	0	0	3	0	0	1	0	0	3	0	0	0	5	0	0	0	0	1	0	0	1	1	0	0	0	0	1	0	0	1	0	0	3	0	0	0	0	2	0	2	0	0
Otu000548	Firmicutes(100)	Bacilli(100)	Lactobacillales(100)	Carnobacteriaceae(100)	Carnobacterium(100)	0	0	0	0	0	0	0	0	0	0	0	0	0	0	0	0	0	4	11	0	0	3	0	0	0	0	0	0	0	0	0	0	0	0	0	0	0	0	25	0	4	0	0	0
Otu000549	Proteobacteria(100)	Alphaproteobacteria(100)	Rhizobiales(100)	Aurantimonadaceae(100)	Aureimonas(100)	0	0	1	0	0	1	0	0	0	0	0	3	0	0	0	0	0	4	0	0	0	0	0	0	0	0	0	0	0	0	0	0	0	0	0	0	0	0	0	0	0	4	0	0
Otu000550	Firmicutes(100)	Clostridia(100)	Clostridiales(100)	Clostridiaceae_1(100)	Clostridium_sensu_stricto(87)	0	0	3	2	0	0	0	3	0	0	0	3	0	0	4	0	0	2	1	0	0	0	1	1	0	0	0	2	0	1	0	3	0	0	7	1	0	0	0	0	0	0	0	2
Otu000551	Actinobacteria(100)	Actinobacteria(100)	Actinomycetales(100)	Nocardiaceae(100)	Gordonia(100)	0	0	0	0	0	0	0	0	0	0	4	1	0	1	1	0	2	0	2	0	0	8	5	0	0	0	3	1	0	0	0	0	0	0	4	0	0	0	0	1	0	3	0	0
Otu000552	Proteobacteria(100)	Betaproteobacteria(100)	Burkholderiales(100)	Oxalobacteraceae(100)	Massilia(96)	0	0	0	7	0	0	0	1	0	0	0	0	1	0	0	1	0	0	0	1	0	0	0	0	0	1	0	0	0	1	0	1	0	1	11	1	0	0	0	0	2	0	0	4
Otu000553	Firmicutes(100)					0	0	0	0	0	0	0	0	0	1	1	0	0	0	0	1	1	0	1	4	0	1	3	4	0	3	2	1	10	0	1	2	0	1	0	0	0	0	0	0	2	0	0	0
Otu000554	Proteobacteria(100)	Gammaproteobacteria(100)				0	0	0	0	0	0	2	0	0	0	0	0	0	0	24	0	3	0	0	7	0	0	0	9	0	1	0	0	0	0	0	0	0	0	0	0	0	0	0	0	0	0	0	0
Otu000555	Proteobacteria(100)	Alphaproteobacteria(100)	Rhizobiales(100)			0	0	0	1	0	0	0	0	0	0	10	0	1	0	0	0	0	1	0	0	0	0	0	0	0	0	0	0	0	0	0	8	0	0	15	0	0	0	0	2	0	0	5	0
Otu000556	Firmicutes(100)	Clostridia(100)	Clostridiales(100)	Clostridiaceae_1(100)	Clostridium_sensu_stricto(100)	0	0	0	0	0	0	0	0	0	0	0	0	0	0	0	0	5	4	0	0	0	0	0	0	0	0	0	0	0	0	0	2	0	0	0	0	0	0	0	0	11	9	0	8
Otu000557	Firmicutes(100)	Bacilli(100)	Lactobacillales(100)	Enterococcaceae(100)	Enterococcus(100)	0	0	0	0	0	0	0	0	0	0	0	0	0	0	2	1	8	0	0	3	0	0	2	0	0	0	2	0	0	0	0	0	0	0	0	0	0	0	0	0	0	1	0	2
Otu000558	Firmicutes(100)					0	0	0	0	1	0	0	3	1	0	1	0	1	0	0	0	0	1	1	3	0	0	3	7	0	2	0	3	7	0	2	0	0	0	0	0	0	0	0	1	0	1	1	0
Otu000559	Firmicutes(100)	Bacilli(100)	Bacillales(100)	Bacillaceae_2(100)	Virgibacillus(100)	0	0	0	0	0	3	2	0	1	0	5	4	0	0	1	0	1	0	0	0	6	0	0	1	0	0	1	0	0	0	1	0	2	0	4	0	0	1	0	0	1	0	0	0
Otu000560	Actinobacteria(100)	Actinobacteria(100)	Actinomycetales(100)			0	0	0	0	0	0	0	0	0	0	0	0	2	0	0	1	1	8	0	0	0	0	0	0	0	0	0	0	0	0	0	6	0	0	0	0	0	0	0	0	8	2	3	0
Otu000561	Firmicutes(100)	Clostridia(100)	Clostridiales(100)	Clostridiaceae_1(100)	Clostridium_sensu_stricto(100)	0	1	2	0	0	0	0	0	0	0	0	0	1	0	0	2	0	1	0	0	0	0	2	0	0	0	0	3	0	0	0	0	0	0	0	0	0	0	0	0	8	5	0	2
Otu000562	Firmicutes(100)	Bacilli(100)	Bacillales(100)			0	0	0	0	0	0	0	0	0	1	0	6	0	0	0	0	0	0	0	0	0	0	0	0	0	0	0	0	0	0	0	4	0	0	3	0	0	0	0	0	1	0	10	0
Otu000563	Firmicutes(100)	Clostridia(100)	Clostridiales(100)	Ruminococcaceae(100)		0	0	2	1	5	2	0	0	0	0	3	2	0	0	0	0	0	1	1	10	0	0	0	0	0	0	0	1	2	0	3	1	0	0	0	0	0	0	1	1	0	0	0	0
Otu000564	Actinobacteria(100)	Actinobacteria(100)	Actinomycetales(100)	Microbacteriaceae(100)		0	0	0	0	0	0	0	0	1	0	2	0	0	1	0	0	0	2	0	0	3	0	0	0	0	0	0	0	0	0	0	0	0	0	0	3	0	0	0	1	0	0	0	4
Otu000565	Firmicutes(100)	Bacilli(100)	Lactobacillales(100)	Carnobacteriaceae(100)	Granulicatella(100)	0	0	0	0	0	0	0	0	2	0	0	0	0	0	0	0	0	0	35	1	0	1	0	1	0	0	0	0	0	0	1	0	0	0	0	0	0	0	0	0	0	0	0	0
Otu000566	Firmicutes(100)	Clostridia(100)	Clostridiales(100)	Clostridiales_Incertae_Sedis_XI(100)	Sporanaerobacter(100)	0	0	3	0	0	2	2	1	1	0	0	4	0	0	1	0	0	0	3	1	0	3	0	1	0	0	0	0	1	0	0	1	0	0	0	3	0	1	0	0	1	3	0	0
Otu000567	Proteobacteria(100)	Betaproteobacteria(100)				0	0	0	0	0	0	1	0	0	0	0	0	5	0	6	0	3	9	2	0	0	0	0	0	0	0	0	0	0	0	0	1	0	0	0	0	0	0	0	0	3	5	0	0
Otu000568	Firmicutes(100)	Clostridia(100)	Clostridiales(100)	Clostridiales_Incertae_Sedis_XI(100)	Tissierella(100)	0	0	0	0	1	0	0	0	1	0	5	5	0	0	2	0	3	2	0	0	2	2	1	0	0	0	0	1	0	0	0	0	0	0	0	1	0	0	0	1	0	3	0	0
Otu000569	Firmicutes(100)	Bacilli(100)	Bacillales(100)	Planococcaceae(91)	Sporosarcina(84)	0	0	0	1	0	0	2	0	4	0	0	0	0	0	0	0	0	0	0	0	0	2	0	0	0	0	1	0	1	0	0	0	0	0	2	1	0	0	1	1	0	6	1	0
Otu000570	Planctomycetes(100)	Planctomycetia(100)	Planctomycetales(100)	Planctomycetaceae(100)		0	0	0	0	0	0	0	2	0	0	0	0	0	2	3	1	6	2	0	0	5	0	2	2	0	1	2	0	0	0	1	0	1	0	2	0	0	0	0	0	5	0	0	3
Otu000571	Actinobacteria(100)	Actinobacteria(100)	Actinomycetales(100)	Mycobacteriaceae(100)	Mycobacterium(100)	0	0	0	0	0	1	0	0	0	0	0	0	2	0	0	1	0	5	3	0	0	0	0	0	0	0	0	0	2	0	0	0	1	0	0	0	0	1	0	0	7	8	0	6
Otu000572	Firmicutes(100)	Bacilli(100)	Lactobacillales(100)	Enterococcaceae(100)	Enterococcus(100)	0	0	0	0	4	0	0	0	1	1	0	5	0	0	0	2	1	2	3	0	0	1	0	0	1	0	0	0	0	0	0	0	0	0	2	2	0	3	0	0	0	1	0	0
Otu000573	Proteobacteria(100)	Gammaproteobacteria(100)	Xanthomonadales(100)			0	1	0	2	0	0	0	0	0	0	0	1	0	3	0	1	0	9	0	0	0	0	0	0	0	0	0	0	0	0	0	0	0	1	0	2	0	0	0	0	5	0	11	0
Otu000574	Firmicutes(100)	Clostridia(100)	Clostridiales(100)	Clostridiales_Incertae_Sedis_XI(100)	Anaerococcus(100)	0	0	0	0	0	0	2	0	0	0	0	2	0	1	0	0	1	0	0	1	5	6	0	0	0	2	2	0	0	0	3	2	0	0	0	1	0	0	0	0	0	1	0	1
Otu000575	Proteobacteria(100)	Gammaproteobacteria(100)	Enterobacteriales(100)	Enterobacteriaceae(100)		0	0	0	1	0	0	0	0	2	0	0	1	0	0	1	2	5	1	0	1	0	0	2	0	0	1	0	1	1	0	0	1	0	0	1	0	0	0	3	0	4	2	0	6
Otu000576	Proteobacteria(100)	Betaproteobacteria(100)	Burkholderiales(100)	Comamonadaceae(100)		0	0	0	0	0	1	0	0	0	0	0	0	0	0	0	0	0	0	0	0	0	0	0	0	0	16	0	0	0	0	1	0	0	0	5	2	0	0	0	0	1	1	0	0
Otu000577	Firmicutes(100)	Clostridia(100)	Clostridiales(100)	Clostridiales_Incertae_Sedis_XI(100)		0	0	1	0	1	0	1	1	3	0	1	2	0	0	0	1	0	0	0	1	0	3	0	0	0	1	2	0	0	0	1	0	0	0	0	1	0	0	0	2	0	1	0	1
Otu000578	Proteobacteria(100)	Gammaproteobacteria(100)	Xanthomonadales(100)	Sinobacteraceae(100)		0	0	0	0	0	0	0	0	0	0	0	0	0	0	0	1	4	3	0	0	0	0	0	0	0	0	0	0	2	0	0	0	0	1	0	0	0	0	0	0	8	2	4	0
Otu000579	Firmicutes(100)	Bacilli(100)	Lactobacillales(100)	Enterococcaceae(100)	Vagococcus(100)	0	0	0	0	0	0	0	0	0	0	0	0	0	0	0	0	0	0	0	0	0	0	0	0	0	0	0	0	0	0	0	0	0	0	0	0	0	0	0	0	0	0	0	0
Otu000580	Firmicutes(100)	Clostridia(100)	Clostridiales(100)	Clostridiales_Incertae_Sedis_XI(100)		0	0	1	2	0	0	1	0	0	0	1	0	0	0	0	1	1	2	0	0	0	0	1	2	0	3	0	1	0	0	2	1	0	0	0	0	0	0	0	5	0	2	0	0
Otu000581	Bacteroidetes(100)	Bacteroidia(100)	Bacteroidales(100)	Bacteroidaceae(100)	Bacteroides(100)	0	0	0	0	0	2	0	0	3	0	2	1	0	1	4	0	0	0	0	0	2	5	0	2	1	1	0	0	0	0	3	2	1	0	1	0	0	0	2	0	0	0	0	1
Otu000582	Bacteroidetes(100)	Bacteroidia(100)	Bacteroidales(100)	Prevotellaceae(100)	Alloprevotella(100)	0	0	0	0	13	0	0	0	0	0	0	1	0	0	6	0	0	0	0	0	0	0	0	0	0	1	0	0	0	0	0	2	0	0	3	0	0	2	0	0	0	0	0	0
Otu000583	Planctomycetes(100)	Planctomycetia(100)	Planctomycetales(100)	Planctomycetaceae(100)		0	0	0	0	0	0	0	1	0	0	0	0	1	0	0	1	2	10	2	0	0	0	0	1	0	0	0	0	0	0	0	0	0	0	0	0	0	0	0	0	11	0	0	0
Otu000584	Actinobacteria(100)	Actinobacteria(100)	Coriobacteriales(100)	Coriobacteriaceae(100)		0	0	0	0	0	0	0	0	0	0	0	0	0	0	0	0	1	6	1	0	0	0	0	0	0	0	0	2	0	0	0	5	0	0	0	1	0	0	0	0	6	4	4	0
Otu000585	Chloroflexi(100)	Caldilineae(100)	Caldilineales(100)	Caldilineaceae(100)		0	0	0	0	0	0	0	0	0	0	0	0	1	0	0	0	2	7	0	0	0	0	0	0	0	0	0	0	0	0	1	10	0	0	0	0	0	0	0	0	8	0	0	0
Otu000586	Firmicutes(100)	Clostridia(100)	Clostridiales(100)	Peptoniphilaceae(100)	Peptoniphilus(98)	0	1	0	2	0	0	1	0	0	0	0	0	0	0	8	1	1	1	1	0	4	1	2	0	0	0	5	0	1	0	0	3	0	0	1	2	0	0	0	0	0	0	3	0
Otu000587	Proteobacteria(100)	Betaproteobacteria(100)	Burkholderiales(100)	Oxalobacteraceae(100)	Massilia(93)	0	0	0	3	0	0	0	2	0	1	0	0	1	2	0	1	0	1	3	0	0	0	0	1	0	2	5	0	6	0	0	0	0	0	0	0	1	0	0	0	3	0	0	0
Otu000588	Firmicutes(100)	Bacilli(100)	Lactobacillales(100)	Lactobacillaceae(100)	Lactobacillus(100)	0	0	0	0	0	0	0	0	0	0	3	0	0	0	0	0	3	3	0	0	2	1	0	2	1	0	6	0	1	0	2	1	1	0	0	0	0	0	0	3	1	3	3	0
Otu000589	Firmicutes(100)	Clostridia(100)	Clostridiales(100)	Peptostreptococcaceae(100)		0	0	0	0	0	0	3	1	9	0	3	0	0	0	0	0	2	1	1	2	3	0	1	1	0	0	0	0	0	0	2	1	0	0	0	0	0	0	0	1	0	0	0	0
Otu000590	Proteobacteria(100)	Betaproteobacteria(100)	Burkholderiales(100)	Comamonadaceae(100)	Rhodoferax(95)	0	0	0	1	0	0	0	0	0	0	0	0	2	0	0	0	6	3	0	0	0	0	0	0	0	3	0	0	1	1	4	0	0	0	0	0	0	2	0	0	3	0	0	0
Otu000591	Acidobacteria(100)	Acidobacteria_Gp16(100)	Gp16(100)			0	0	0	0	0	1	0	0	0	0	0	0	0	1	0	0	4	4	0	0	0	0	0	2	0	0	0	0	0	0	0	0	0	0	0	0	0	0	0	0	3	0	0	3
Otu000592	Actinobacteria(100)	Actinobacteria(100)	Actinomycetales(100)	Mycobacteriaceae(100)	Mycobacterium(100)	0	0	0	0	0	0	0	0	0	0	0	1	2	0	0	0	0	1	0	0	3	0	0	0	0	0	0	0	0	0	0	0	0	0	24	0	0	0	0	3	0	3	0	1
Otu000593	Proteobacteria(100)	Gammaproteobacteria(100)	Xanthomonadales(100)	Xanthomonadaceae(100)	Xanthomonas(100)	0	0	0	0	0	0	0	7	0	0	0	0	0	0	0	0	0	3	0	0	0	0	0	0	0	0	0	0	0	0	0	0	0	2	0	0	0	0	0	0	0	0	0	0
Otu000594	Firmicutes(100)	Clostridia(100)	Clostridiales(100)			0	0	0	0	1	0	2	0	0	0	4	0	0	1	7	0	3	0	1	2	0	1	0	2	0	0	0	1	3	0	0	0	1	0	1	1	0	0	2	0	1	0	2	0
Otu000595	Firmicutes(100)	Bacilli(100)	Lactobacillales(100)	Enterococcaceae(100)	Vagococcus(100)	0	0	0	0	0	0	0	0	0	0	0	0	0	0	0	0	0	0	0	0	0	0	0	0	0	0	0	0	0	0	0	0	0	0	0	0	0	0	0	0	0	0	0	0
Otu000596	Bacteroidetes(100)	Flavobacteriia(100)	Flavobacteriales(100)	Flavobacteriaceae(100)	Flavobacterium(100)	0	1	1	10	0	0	0	2	1	0	0	0	0	0	0	0	0	3	0	0	0	0	6	0	0	0	0	4	2	0	1	0	0	0	0	0	0	1	0	0	1	0	0	0
Otu000597	Actinobacteria(100)	Actinobacteria(100)	Coriobacteriales(100)	Coriobacteriaceae(100)		0	0	0	3	0	1	0	3	0	0	2	3	0	1	4	1	0	0	0	0	0	0	0	0	0	2	3	0	0	0	0	0	0	0	0	2	0	0	0	0	0	2	0	0
Otu000598	Proteobacteria(100)	Gammaproteobacteria(100)	Pasteurellales(100)	Pasteurellaceae(100)	Haemophilus(100)	0	0	0	0	6	0	0	0	4	0	3	0	0	0	0	0	0	0	1	0	0	0	0	0	0	1	0	0	0	0	2	0	1	0	0	0	0	0	0	3	0	0	0	0
Otu000599	Firmicutes(100)	Bacilli(100)	Lactobacillales(100)	Lactobacillaceae(100)	Lactobacillus(100)	0	0	0	0	1	0	0	0	0	1	2	1	0	0	0	0	0	0	1	0	0	2	0	3	0	1	4	0	1	0	0	0	0	0	0	1	0	2	0	3	0	3	0	1
Otu000600	Proteobacteria(100)	Betaproteobacteria(100)				0	0	0	0	0	0	0	0	0	0	0	0	0	1	0	2	0	5	0	0	0	0	0	0	0	0	0	0	8	0	0	4	0	0	0	0	0	0	0	0	7	0	0	0
Otu000601	Firmicutes(100)	Bacilli(100)	Lactobacillales(100)	Carnobacteriaceae(100)	Carnobacterium(100)	0	0	0	0	0	0	0	9	0	0	0	0	0	14	0	0	0	0	0	0	0	0	0	0	0	0	0	0	0	0	0	0	0	0	0	0	0	0	0	0	0	0	0	0
Otu000602	Proteobacteria(100)	Betaproteobacteria(100)	Burkholderiales(100)	Oxalobacteraceae(100)	Herbaspirillum(100)	0	0	2	0	1	0	0	1	0	0	0	1	0	1	0	0	7	4	0	2	1	0	0	2	0	0	6	0	3	0	0	0	0	0	0	0	0	1	2	0	0	0	2	1
Otu000603	Firmicutes(100)	Clostridia(100)	Clostridiales(100)	Peptoniphilaceae(100)	Peptoniphilus(100)	0	0	1	0	0	0	0	0	0	0	2	1	0	1	1	0	2	1	0	1	2	0	1	1	0	3	0	0	2	1	0	1	0	0	2	1	0	1	1	1	0	0	2	1
Otu000604	Actinobacteria(100)	Actinobacteria(100)	Gaiellales(100)	Gaiellaceae(100)	Gaiella(100)	0	0	0	0	0	0	0	0	0	0	0	1	0	0	0	0	1	5	2	0	0	0	1	0	0	1	0	0	0	0	0	4	0	0	1	0	0	0	0	0	5	0	0	4
Otu000605	Proteobacteria(100)	Betaproteobacteria(100)	Burkholderiales(100)	Oxalobacteraceae(100)	Undibacterium(95)	0	0	0	29	0	0	0	0	0	0	0	0	0	0	0	0	0	0	0	0	0	0	0	0	0	0	0	0	0	0	0	0	0	0	0	0	0	0	0	0	1	0	0	0
Otu000606	Proteobacteria(100)	Gammaproteobacteria(100)	Pseudomonadales(100)	Moraxellaceae(100)	Psychrobacter(100)	0	0	0	2	0	3	0	0	2	0	0	0	0	1	0	0	7	0	0	0	0	1	1	1	0	1	1	1	0	0	3	1	2	0	0	0	0	3	0	0	0	2	0	1
Otu000607	Proteobacteria(100)	Betaproteobacteria(100)	Burkholderiales(100)	Burkholderiales_incertae_sedis(100)	Sphaerotilus(98)	0	0	0	2	0	0	0	0	1	0	0	0	1	0	0	2	0	3	4	0	0	0	0	3	0	0	0	0	0	0	0	2	0	0	0	0	0	0	0	0	0	3	0	0
Otu000608	Firmicutes(100)	Bacilli(100)	Lactobacillales(100)	Carnobacteriaceae(100)	Granulicatella(100)	0	0	0	4	0	0	0	0	0	0	0	2	0	0	1	0	0	0	0	0	0	0	0	1	0	0	0	0	0	0	0	1	0	0	26	0	0	0	0	0	0	0	0	0
Otu000609	Firmicutes(100)	Bacilli(100)	Lactobacillales(100)	Carnobacteriaceae(100)	Carnobacterium(100)	0	0	2	0	0	0	0	0	0	1	0	0	0	5	0	0	0	1	8	0	2	1	0	0	0	0	0	1	0	2	3	0	1	0	0	3	0	0	0	2	0	0	1	0
Otu000610	Proteobacteria(100)	Alphaproteobacteria(100)	Rhizobiales(100)			0	0	0	0	0	0	1	0	0	0	2	0	1	0	0	0	0	5	0	0	0	0	0	2	0	0	0	0	1	0	0	0	0	4	0	0	0	0	0	0	5	4	0	2
Otu000611	Firmicutes(100)	Clostridia(100)	Clostridiales(100)	Peptoniphilaceae(100)	Peptoniphilus(100)	0	0	0	0	0	1	0	0	2	1	1	2	0	0	2	0	1	1	0	2	3	3	0	0	0	1	1	0	0	0	0	2	0	0	1	0	0	0	0	0	1	1	0	1
Otu000612	Proteobacteria(100)	Alphaproteobacteria(100)	Rhodospirillales(100)	Acetobacteraceae(100)	Roseomonas(100)	0	0	0	0	0	0	0	1	1	0	3	0	0	0	0	0	0	0	0	4	0	1	4	5	0	2	0	1	9	0	0	0	1	0	0	0	0	0	0	0	3	1	0	0
Otu000613	Firmicutes(100)	Bacilli(100)	Lactobacillales(100)	Lactobacillaceae(100)	Lactobacillus(100)	0	0	0	0	0	0	0	0	0	0	0	0	0	0	0	4	0	0	0	0	0	0	0	0	0	0	0	0	14	0	0	0	0	0	0	0	0	0	0	0	0	0	0	0
Otu000614	Firmicutes(100)	Bacilli(100)	Lactobacillales(100)	Enterococcaceae(100)	Vagococcus(100)	0	0	0	0	0	0	0	0	0	0	0	0	0	0	0	0	0	0	0	0	0	0	0	0	0	0	0	0	0	0	0	0	0	0	0	0	0	0	0	0	0	0	0	0
Otu000615	Firmicutes(100)	Bacilli(100)	Lactobacillales(100)	Streptococcaceae(100)	Streptococcus(100)	0	0	0	0	0	0	2	0	0	0	0	0	0	0	3	0	0	1	0	5	0	0	0	0	0	3	0	0	0	0	0	1	0	0	3	0	0	0	0	0	1	0	0	0
Otu000616	Actinobacteria(100)	Actinobacteria(100)	Actinomycetales(100)	Corynebacteriaceae(100)	Corynebacterium(100)	0	0	1	6	0	2	2	1	0	1	0	0	0	0	0	0	0	2	0	5	0	0	0	0	0	0	0	0	0	0	0	0	0	0	0	0	1	0	0	0	2	0	0	0
Otu000617	Firmicutes(100)	Clostridia(100)	Clostridiales(100)	Clostridiales_Incertae_Sedis_XI(100)		0	0	0	2	1	2	0	1	0	0	0	0	1	0	1	0	1	0	0	1	4	0	1	0	0	1	2	1	0	0	1	3	0	0	0	1	0	0	0	0	0	2	0	1
Otu000618	Firmicutes(100)	Bacilli(100)	Lactobacillales(100)	Carnobacteriaceae(100)	Carnobacterium(100)	4	1	0	0	0	0	1	0	0	3	0	0	0	2	0	0	0	0	0	0	0	0	0	0	0	0	0	3	0	0	0	0	3	0	0	3	5	0	0	0	1	0	0	0
Otu000619	Firmicutes(100)	Bacilli(100)	Lactobacillales(100)	Carnobacteriaceae(100)	Carnobacterium(100)	2	0	0	0	0	3	0	0	0	0	0	0	0	0	0	0	0	0	2	0	1	0	0	0	2	0	0	0	0	9	0	0	0	0	0	0	0	0	0	0	0	0	0	0
Otu000620	Firmicutes(100)	Bacilli(100)	Lactobacillales(100)	Lactobacillaceae(100)	Lactobacillus(100)	0	0	0	0	1	1	0	0	2	0	4	1	0	0	0	1	2	0	0	1	0	0	0	5	1	0	5	1	0	0	0	0	0	0	0	0	0	0	1	3	0	2	2	0
Otu000621	Actinobacteria(100)	Actinobacteria(100)	Actinomycetales(100)	Corynebacteriaceae(100)	Corynebacterium(100)	0	0	0	0	0	1	5	0	0	0	0	0	0	0	3	2	0	0	0	0	1	0	0	0	0	0	0	0	0	0	0	0	0	0	0	0	0	0	0	2	0	1	0	2
Otu000622	Firmicutes(100)	Bacilli(100)	Lactobacillales(100)	Aerococcaceae(100)	Facklamia(100)	0	0	1	0	3	0	1	1	0	0	0	2	0	1	0	0	0	1	0	1	4	5	1	0	0	1	4	0	0	0	1	0	0	0	0	2	0	0	0	3	0	2	0	0
Otu000623	Firmicutes(100)	Bacilli(100)	Bacillales(100)	Paenibacillaceae_1(100)	Paenibacillus(100)	0	0	0	0	1	1	0	0	0	0	0	1	0	0	0	0	0	0	0	0	0	0	0	0	0	0	0	0	0	0	0	1	0	0	0	0	0	1	0	1	0	0	0	0
Otu000624	Proteobacteria(100)	Alphaproteobacteria(100)	Rhizobiales(100)	Phyllobacteriaceae(100)		0	0	0	0	0	0	0	0	0	0	0	0	0	0	0	0	0	0	0	0	0	0	0	0	0	0	0	0	0	0	0	0	0	0	0	0	0	0	36	1	0	0	0	0
Otu000625	Firmicutes(100)	Clostridia(100)	Clostridiales(100)	Clostridiales_Incertae_Sedis_XI(100)		0	0	0	2	0	0	0	0	0	3	0	2	1	1	1	0	0	0	1	2	0	0	0	0	0	1	1	0	0	0	1	2	1	0	2	0	0	0	0	0	1	0	3	0
Otu000626	Firmicutes(100)	Clostridia(100)	Clostridiales(100)			0	0	0	0	0	0	0	0	0	0	0	0	2	0	0	0	6	7	0	1	0	0	0	0	0	0	4	0	0	0	0	0	0	0	0	0	0	0	0	0	5	0	0	0
Otu000627	Actinobacteria(100)	Actinobacteria(100)	Actinomycetales(100)	Nocardioidaceae(100)	Nocardioides(100)	0	0	1	0	0	0	0	0	0	0	0	0	0	0	0	0	0	5	2	1	0	0	0	0	0	0	0	0	0	0	0	0	0	0	4	0	0	0	0	0	7	0	8	1
Otu000628	Proteobacteria(100)	Gammaproteobacteria(100)	Alteromonadales(100)	Alteromonadaceae(100)	Haliea(95)	0	0	0	0	0	0	0	0	0	0	0	1	0	0	0	0	6	10	0	0	0	0	0	1	0	0	0	0	0	0	0	0	0	0	0	0	0	0	0	0	2	0	0	0
Otu000629	Firmicutes(100)	Bacilli(100)	Lactobacillales(100)	Streptococcaceae(100)	Streptococcus(100)	0	0	0	0	0	0	0	0	0	0	0	0	0	0	0	0	0	0	0	0	0	0	0	0	0	0	0	0	0	0	0	0	0	0	0	0	0	0	0	0	0	0	0	0
Otu000630	Proteobacteria(100)	Gammaproteobacteria(100)	Legionellales(100)	Legionellaceae(100)	Legionella(100)	0	0	0	0	0	0	0	0	0	0	0	0	0	0	0	2	5	2	1	0	0	0	0	0	0	0	0	0	2	0	0	0	0	0	0	0	0	0	0	3	3	0	0	0
Otu000631	Bacteroidetes(100)	Flavobacteriia(100)	Flavobacteriales(100)	Flavobacteriaceae(100)	Flavobacterium(100)	0	0	0	33	0	0	0	0	0	0	0	0	0	0	0	0	0	0	0	0	0	2	0	0	0	0	0	2	0	0	0	0	0	0	0	0	0	0	0	0	0	0	0	0
Otu000632	Firmicutes(100)	Bacilli(100)	Lactobacillales(100)	Carnobacteriaceae(100)	Carnobacterium(100)	0	0	0	0	0	4	0	0	0	0	0	0	0	0	0	5	0	3	0	0	0	0	0	0	0	1	0	0	0	9	0	0	0	0	0	0	0	0	0	0	0	0	0	0
Otu000633	Actinobacteria(100)	Actinobacteria(100)	Acidimicrobiales(100)			0	0	0	0	0	0	0	0	0	0	0	0	1	0	0	0	1	4	1	3	0	0	0	0	0	0	0	0	2	0	0	2	0	0	0	0	0	1	0	0	10	1	0	3
Otu000634	Firmicutes(100)	Bacilli(100)	Lactobacillales(100)	Carnobacteriaceae(100)	Carnobacterium(100)	1	1	3	0	0	0	0	0	0	5	0	0	1	3	0	0	3	0	0	0	0	0	0	0	0	0	0	0	0	0	2	0	1	2	0	1	1	0	1	0	0	0	0	0
Otu000635	Firmicutes(100)	Clostridia(100)	Clostridiales(100)	Clostridiales_Incertae_Sedis_XI(100)	Finegoldia(100)	0	1	2	0	0	1	0	0	2	0	0	2	0	0	0	0	6	0	0	0	2	0	0	0	0	0	0	0	0	0	8	0	0	0	0	0	0	0	0	0	2	2	0	0
Otu000636	Proteobacteria(100)	Alphaproteobacteria(100)	Rhizobiales(100)			0	0	0	0	0	0	0	0	0	0	0	0	1	0	0	0	0	9	1	0	0	0	0	0	0	0	0	0	0	0	0	7	0	0	0	0	0	0	0	0	3	0	0	0
Otu000637						0	0	0	1	0	0	0	0	0	0	0	0	0	0	0	0	0	0	0	0	0	0	4	12	0	2	0	0	11	0	0	0	0	0	0	0	0	0	2	0	3	0	0	1
Otu000638	Proteobacteria(100)	Alphaproteobacteria(100)	Rickettsiales(100)	Rickettsiaceae(100)	Rickettsia(100)	0	0	0	0	0	0	0	0	0	0	0	0	0	0	0	0	0	0	0	7	0	1	0	2	0	9	0	0	10	0	1	0	0	0	0	0	0	0	0	0	1	0	0	0
Otu000639	Firmicutes(100)	Clostridia(100)	Clostridiales(100)	Clostridiaceae_1(95)		0	0	0	0	2	0	1	0	1	0	0	1	0	0	2	0	2	0	0	3	0	0	2	0	0	3	0	1	0	0	2	0	0	0	1	1	0	1	0	2	0	1	0	0
Otu000640	Firmicutes(100)	Bacilli(100)	Lactobacillales(100)	Carnobacteriaceae(100)	Carnobacterium(100)	2	0	1	0	1	0	0	0	0	4	0	0	4	4	1	3	0	0	1	0	2	0	0	0	0	0	0	0	0	0	0	1	0	0	0	1	2	0	2	0	0	0	0	0
Otu000641	Firmicutes(100)	Bacilli(100)	Lactobacillales(100)	Carnobacteriaceae(100)	Carnobacterium(100)	9	0	0	4	0	0	0	0	0	0	0	0	0	0	0	0	0	0	0	0	0	0	0	0	0	0	1	0	0	0	2	0	0	0	4	0	13	0	0	2	0	0	0	0
Otu000642	Firmicutes(100)	Bacilli(100)	Lactobacillales(100)	Carnobacteriaceae(100)	Carnobacterium(100)	3	0	0	5	0	0	0	0	0	0	0	0	0	0	0	0	0	0	0	0	0	0	0	0	0	0	0	0	0	7	0	0	0	7	0	0	6	0	0	0	0	0	0	0
Otu000643	Actinobacteria(100)	Actinobacteria(100)	Actinomycetales(100)	Nocardioidaceae(100)	Nocardioides(100)	0	0	0	0	0	0	0	0	0	0	0	0	1	0	0	1	0	1	2	0	0	0	0	1	0	0	0	0	0	0	0	0	0	0	0	1	0	0	0	0	3	0	0	0
Otu000644	Proteobacteria(100)	Alphaproteobacteria(100)	Rhodobacterales(100)	Rhodobacteraceae(100)		0	0	0	0	0	0	0	0	0	0	0	0	3	0	0	2	2	1	2	0	0	0	0	2	0	2	0	1	0	0	0	0	0	0	0	0	0	0	10	4	2	0	0	2
Otu000645	Proteobacteria(100)	Gammaproteobacteria(100)	Enterobacteriales(100)	Enterobacteriaceae(100)	Buttiauxella(95)	0	0	1	0	0	0	0	0	0	5	0	1	0	3	0	0	1	1	0	0	0	0	0	0	0	0	0	0	0	3	0	0	3	0	0	0	5	0	0	1	0	0	0	0
Otu000646	Proteobacteria(100)	Gammaproteobacteria(100)	Enterobacteriales(100)	Enterobacteriaceae(100)		0	0	0	0	0	0	0	0	0	0	0	0	1	0	0	1	4	5	0	0	0	0	0	0	0	0	0	0	0	0	0	1	0	0	1	0	0	0	0	0	2	0	0	1
Otu000647	Proteobacteria(100)	Betaproteobacteria(100)	Neisseriales(100)	Neisseriaceae(100)		0	0	0	0	4	0	1	0	2	0	1	0	0	0	0	0	0	0	0	1	4	0	0	0	0	0	0	0	0	0	0	0	0	0	6	0	0	0	0	0	0	0	0	0
Otu000648	Proteobacteria(100)	Gammaproteobacteria(100)	Pseudomonadales(100)	Pseudomonadaceae(100)	Pseudomonas(100)	0	0	4	1	0	0	0	0	2	0	0	0	0	0	1	0	0	5	0	0	0	0	0	1	0	1	0	0	0	0	9	4	0	0	0	1	0	0	1	1	2	0	0	0
Otu000649	Firmicutes(100)	Bacilli(100)	Lactobacillales(100)	Carnobacteriaceae(100)	Carnobacterium(100)	0	0	0	0	0	0	0	0	0	0	0	0	0	0	0	0	0	0	0	0	0	0	0	0	0	0	0	0	0	0	0	0	0	0	0	0	0	0	0	0	0	0	0	0
Otu000650	Firmicutes(100)	Bacilli(100)	Lactobacillales(100)	Carnobacteriaceae(100)	Carnobacterium(100)	0	0	0	0	2	0	0	0	0	0	0	0	3	3	0	0	0	0	0	1	0	0	0	0	0	0	0	0	0	3	1	0	0	0	0	0	7	0	0	5	0	0	1	0
Otu000651	Firmicutes(100)	Bacilli(100)	Lactobacillales(100)	Enterococcaceae(100)	Vagococcus(100)	0	0	0	0	0	0	0	0	0	0	0	0	0	0	0	0	0	0	0	0	0	0	0	0	0	35	0	0	0	0	0	0	0	0	0	0	0	0	0	0	0	0	0	0
Otu000652	Firmicutes(100)	Bacilli(100)	Bacillales(100)			0	0	0	2	0	1	3	0	1	0	0	3	0	1	2	0	2	0	0	1	1	2	2	0	0	0	0	0	0	0	1	6	0	0	0	0	0	0	0	0	1	1	0	0
Otu000653	Firmicutes(100)	Bacilli(100)	Bacillales(100)	Bacillaceae_1(100)	Bacillus(100)	0	0	0	0	0	0	0	2	2	0	7	0	0	0	0	0	11	2	0	0	0	0	0	0	0	0	1	1	0	0	0	0	0	0	0	0	0	0	0	0	1	0	0	0
Otu000654	Proteobacteria(100)	Gammaproteobacteria(100)	Pseudomonadales(100)	Moraxellaceae(100)	Acinetobacter(100)	2	0	1	18	0	0	1	1	0	0	0	0	1	0	2	0	0	3	0	0	0	0	0	2	0	0	0	0	0	0	0	1	0	0	0	0	0	0	1	0	0	0	0	0
Otu000655	Proteobacteria(100)	Betaproteobacteria(100)	Burkholderiales(100)	Comamonadaceae(100)	Limnohabitans(100)	0	0	0	0	0	0	0	0	0	0	0	0	0	0	0	0	5	4	1	0	0	0	0	0	0	1	0	0	6	0	0	0	0	0	0	0	0	0	1	0	6	4	0	0
Otu000656	Firmicutes(100)	Clostridia(100)	Clostridiales(100)	Peptoniphilaceae(100)	Peptoniphilus(100)	0	0	0	0	0	0	2	2	1	1	1	0	0	1	0	1	1	1	1	0	1	2	1	0	0	0	2	1	0	1	1	2	1	0	1	0	0	0	0	0	0	0	0	1
Otu000657	Firmicutes(100)	Clostridia(100)	Clostridiales(100)	Clostridiales_Incertae_Sedis_XI(100)	Ezakiella(100)	0	0	0	0	0	3	1	0	0	0	0	0	0	1	0	0	0	1	0	2	0	0	0	0	0	0	1	2	0	0	0	0	0	0	0	0	0	0	0	0	5	0	0	0
Otu000658	Proteobacteria(100)	Alphaproteobacteria(100)	Rhodobacterales(100)	Rhodobacteraceae(100)		0	1	0	4	0	0	1	0	0	0	0	6	0	0	0	0	0	0	0	0	0	0	0	1	0	0	0	0	0	1	0	0	0	0	0	1	0	1	0	1	1	0	5	0
Otu000659	Verrucomicrobia(100)	Spartobacteria(100)				0	0	0	0	1	0	0	3	0	0	0	0	1	0	0	4	2	6	0	0	0	0	0	0	0	0	0	0	0	0	0	3	0	0	0	0	0	0	0	0	4	4	3	0
Otu000660	Proteobacteria(100)	Alphaproteobacteria(100)	Rhizobiales(100)	Bradyrhizobiaceae(100)	Bosea(100)	0	0	0	0	0	0	0	3	4	0	0	0	0	0	6	0	0	0	0	5	0	3	0	2	0	1	0	0	5	0	2	0	0	0	0	0	0	0	0	0	4	0	0	0
Otu000661	Firmicutes(100)	Bacilli(100)	Lactobacillales(100)	Lactobacillaceae(100)	Lactobacillus(100)	0	0	0	0	0	0	0	0	0	0	0	0	0	0	0	0	22	0	0	0	0	0	0	0	0	0	0	0	0	0	0	0	0	0	0	0	0	0	0	12	0	0	0	0
Otu000662	Firmicutes(100)	Bacilli(100)	Lactobacillales(100)	Carnobacteriaceae(100)	Carnobacterium(100)	0	2	0	2	0	0	2	0	0	0	0	0	0	0	0	0	0	0	0	0	2	0	0	0	0	0	0	0	0	5	3	0	1	2	0	0	0	1	0	0	0	0	1	0
Otu000663	Firmicutes(100)	Bacilli(100)	Lactobacillales(100)	Lactobacillaceae(100)	Lactobacillus(100)	0	0	2	4	0	0	0	0	0	0	0	2	0	0	0	0	0	0	0	0	1	2	0	0	0	0	2	0	0	0	1	0	0	0	0	1	0	0	0	0	4	3	0	0
Otu000664	Firmicutes(100)	Clostridia(100)	Clostridiales(100)	Peptoniphilaceae(100)		0	0	0	0	0	0	0	1	5	0	4	2	0	1	0	0	0	1	0	0	0	0	0	0	0	0	2	0	4	0	2	0	0	0	0	0	0	0	0	0	0	3	2	0
Otu000665	Firmicutes(100)	Bacilli(100)	Lactobacillales(100)	Carnobacteriaceae(100)	Carnobacterium(100)	4	0	0	0	0	1	0	0	0	0	0	0	0	0	0	0	1	0	0	0	2	1	0	0	0	0	0	0	0	0	0	0	0	0	0	1	0	0	2	0	0	0	3	0
Otu000666	Proteobacteria(100)	Alphaproteobacteria(100)	Rhodobacterales(100)	Rhodobacteraceae(100)	Leisingera(80)	0	0	0	0	0	0	1	0	0	0	0	1	0	3	6	0	0	0	0	0	0	0	0	0	0	0	0	0	0	0	0	5	0	0	3	0	0	0	0	5	0	4	0	0
Otu000667	Planctomycetes(100)	Planctomycetia(100)	Planctomycetales(100)	Planctomycetaceae(100)	Gemmata(100)	0	0	0	0	0	0	0	0	0	0	9	0	0	0	0	0	3	0	0	6	0	0	0	1	0	0	0	0	1	0	1	4	0	1	0	0	0	0	0	0	1	2	0	0
Otu000668	Proteobacteria(100)	Betaproteobacteria(100)	Burkholderiales(100)	Burkholderiaceae(100)	Ralstonia(100)	0	0	0	0	0	0	0	0	0	0	9	0	1	0	0	0	0	0	0	0	0	1	0	0	0	0	0	0	0	0	0	4	0	0	0	0	0	0	0	0	2	6	6	0
Otu000669	Firmicutes(100)	Bacilli(100)	Lactobacillales(100)	Lactobacillaceae(100)	Lactobacillus(100)	0	0	0	0	0	3	6	0	0	0	0	0	0	0	1	0	0	0	0	0	0	4	0	0	0	0	4	0	0	0	0	2	0	0	2	0	0	0	0	0	0	3	0	0
Otu000670	Firmicutes(100)	Clostridia(100)	Clostridiales(100)			0	0	1	2	0	0	2	6	2	0	0	0	0	0	0	0	0	0	0	0	1	0	0	0	0	0	0	0	0	0	0	1	1	0	1	0	0	0	0	1	0	6	0	1
Otu000671	Actinobacteria(100)	Actinobacteria(100)	Acidimicrobiales(100)	Iamiaceae(94)		0	0	0	0	0	0	0	0	5	0	0	0	1	1	0	2	1	5	1	0	0	0	0	0	0	0	0	0	0	0	0	0	0	1	0	1	0	0	0	0	1	0	0	1
Otu000672	Chloroflexi(100)	Thermomicrobia(100)				0	0	0	0	0	0	0	0	0	0	0	0	0	0	0	0	1	0	0	0	0	2	0	0	1	0	0	0	0	0	0	0	0	0	0	0	0	0	29	0	0	0	0	0
Otu000673	Firmicutes(100)	Bacilli(100)	Lactobacillales(100)	Enterococcaceae(100)	Vagococcus(100)	0	0	0	0	0	0	0	0	0	0	0	0	0	0	0	0	0	0	0	0	0	0	0	27	0	0	0	0	0	0	0	0	0	0	0	0	0	0	0	0	6	0	0	0
Otu000674	Proteobacteria(100)	Gammaproteobacteria(100)				1	0	0	0	1	0	0	0	0	0	0	1	0	0	0	0	0	0	0	1	0	0	0	4	1	0	0	0	0	0	0	0	0	0	7	0	0	0	0	3	1	0	0	0
Otu000675	Firmicutes(100)	Bacilli(100)	Lactobacillales(100)	Streptococcaceae(100)	Streptococcus(100)	0	0	0	14	0	0	0	0	0	0	0	0	0	0	0	0	0	0	0	0	0	0	0	7	0	0	0	0	0	0	0	0	0	0	0	8	0	0	0	0	0	0	0	0
Otu000676	Firmicutes(100)	Clostridia(100)	Clostridiales(100)	Clostridiaceae_1(100)		0	0	0	0	0	0	0	2	7	0	0	2	0	0	1	0	0	2	0	0	0	0	0	0	1	0	0	0	2	0	3	0	0	0	0	0	0	3	0	0	0	3	2	2
Otu000677	Proteobacteria(100)	Alphaproteobacteria(100)	Rhizobiales(100)			0	0	0	0	0	0	0	0	0	0	0	0	1	0	0	1	10	7	1	0	0	0	0	0	0	0	0	0	0	0	0	4	0	1	0	0	0	0	0	0	0	0	0	3
Otu000678	Firmicutes(100)	Clostridia(100)	Clostridiales(100)	Clostridiales_Incertae_Sedis_XI(100)		0	0	0	0	1	0	1	0	2	0	1	1	1	0	1	1	1	0	1	0	3	0	0	0	0	1	1	3	0	0	0	1	1	0	1	0	0	0	0	0	0	0	0	1
Otu000679	Firmicutes(100)	Bacilli(100)	Bacillales(100)	Bacillaceae_1(100)	Bacillus(97)	0	1	1	0	0	0	0	0	3	2	0	0	0	0	4	0	3	1	0	0	0	0	1	0	0	1	5	1	0	0	0	0	0	0	0	0	0	0	0	4	0	1	0	0
Otu000680	Actinobacteria(100)	Actinobacteria(100)	Actinomycetales(100)	Microbacteriaceae(100)		1	0	0	1	0	2	1	0	0	0	1	0	0	0	0	0	0	0	2	0	0	1	0	1	0	3	0	0	2	0	0	0	0	0	0	2	0	0	0	1	0	0	0	2
Otu000681	Firmicutes(100)	Clostridia(100)	Clostridiales(100)	Lachnospiraceae(100)		0	0	0	0	0	0	0	0	0	0	0	0	0	0	0	0	0	0	0	0	0	0	0	0	0	0	0	0	0	0	0	0	0	0	0	0	0	0	0	0	0	0	0	0
Otu000682	Proteobacteria(100)	Alphaproteobacteria(100)	Rhizobiales(100)	Phyllobacteriaceae(100)		0	0	0	0	0	0	0	0	0	1	0	1	0	1	0	1	0	2	0	0	0	1	0	0	0	0	3	0	0	0	0	5	0	0	0	2	0	1	5	1	2	0	0	0
Otu000683	Proteobacteria(100)	Alphaproteobacteria(100)	Rhodobacterales(100)	Rhodobacteraceae(100)		0	0	0	2	0	0	0	0	0	0	0	0	0	0	0	0	11	3	1	0	0	0	3	0	0	0	0	0	0	0	0	0	0	0	0	0	0	0	0	0	4	0	0	0
Otu000684	Firmicutes(100)	Bacilli(100)	Lactobacillales(100)	Carnobacteriaceae(100)	Carnobacterium(100)	0	0	0	0	1	0	0	0	1	0	0	0	0	1	0	0	0	1	0	0	0	0	0	0	3	0	0	1	0	0	2	0	2	0	0	0	0	0	0	0	0	0	0	0
Otu000685	Proteobacteria(100)	Gammaproteobacteria(100)	Enterobacteriales(100)	Enterobacteriaceae(100)	Morganella(100)	0	0	0	0	0	0	0	2	0	0	5	3	0	0	0	0	0	0	0	0	3	1	0	0	0	1	1	0	0	0	3	1	0	0	0	1	0	0	0	0	0	2	0	0
Otu000686	Proteobacteria(100)	Alphaproteobacteria(100)	Rhodospirillales(100)	Acetobacteraceae(100)		0	0	0	0	0	0	0	1	0	0	0	0	0	1	0	0	0	8	0	0	0	0	1	1	0	1	0	2	7	0	1	0	0	0	0	0	0	0	0	0	4	0	0	0
Otu000687	Firmicutes(100)	Erysipelotrichia(100)	Erysipelotrichales(100)	Erysipelotrichaceae(100)	Turicibacter(100)	0	0	0	0	0	0	0	0	0	0	0	0	1	0	4	1	2	7	1	0	0	0	0	2	0	0	0	0	0	0	0	0	0	0	0	0	0	0	0	0	3	0	0	4
Otu000688	Proteobacteria(100)	Betaproteobacteria(100)	Burkholderiales(100)	Comamonadaceae(100)		0	0	0	0	0	0	0	0	0	0	2	0	0	0	1	0	6	2	1	0	0	2	0	0	0	0	0	0	0	1	0	0	0	1	1	0	0	0	0	0	5	0	0	0
Otu000689	Proteobacteria(100)	Gammaproteobacteria(100)	Oceanospirillales(100)	Oceanospirillaceae(100)		0	0	1	1	0	0	0	0	0	0	0	0	0	1	0	0	0	0	0	0	0	1	0	0	0	0	1	0	0	0	0	1	0	0	9	0	0	0	0	1	0	0	0	2
Otu000690	Firmicutes(100)	Clostridia(100)	Clostridiales(100)	Clostridiales_Incertae_Sedis_XI(100)	Tissierella(100)	0	0	1	0	3	0	0	0	0	0	6	7	0	0	2	0	0	0	0	0	0	0	0	0	0	0	0	0	0	0	2	1	0	0	0	0	0	0	0	0	2	0	8	0
Otu000691	Proteobacteria(100)	Alphaproteobacteria(100)	Sphingomonadales(100)	Sphingomonadaceae(100)		0	0	0	0	0	0	0	0	2	0	0	0	0	0	0	0	0	2	2	0	0	0	0	0	0	0	0	0	1	0	0	0	0	0	9	0	0	0	0	0	0	0	0	0
Otu000692						0	0	0	0	0	0	0	0	0	0	0	0	0	0	0	0	0	0	0	0	0	0	0	0	0	0	0	0	0	0	0	1	0	0	0	2	0	0	0	0	3	0	7	12
Otu000693	Firmicutes(100)	Clostridia(100)	Clostridiales(100)	Clostridiales_Incertae_Sedis_XI(100)	Tissierella(100)	0	1	0	0	3	0	0	0	0	1	0	3	0	0	0	0	0	1	0	0	2	0	2	0	0	1	0	0	0	0	1	0	0	0	0	0	0	3	0	4	0	0	0	1
Otu000694	Firmicutes(100)	Bacilli(100)	Lactobacillales(100)	Enterococcaceae(100)	Vagococcus(100)	0	0	0	0	0	0	0	0	0	0	0	0	0	0	0	0	0	0	0	0	0	0	0	0	0	0	0	32	0	0	0	0	0	0	0	0	0	0	0	0	0	0	0	0
Otu000695	Actinobacteria(100)	Actinobacteria(100)	Actinomycetales(100)	Corynebacteriaceae(100)	Corynebacterium(100)	0	0	2	0	4	0	1	0	2	0	0	0	0	1	0	0	0	2	1	0	0	0	1	0	0	0	0	0	0	0	1	0	0	0	0	2	0	0	0	1	0	0	0	0
Otu000696	Firmicutes(100)	Bacilli(100)	Lactobacillales(100)	Carnobacteriaceae(100)	Carnobacterium(100)	0	0	0	6	0	0	0	0	1	0	0	0	0	0	0	0	0	0	0	0	0	0	0	0	0	0	0	0	0	5	0	0	0	13	0	0	0	0	0	0	2	0	5	0
Otu000697	Candidatus_Saccharibacteria(100)					0	0	0	0	0	0	0	0	0	0	0	0	0	0	0	0	1	11	0	0	0	0	7	3	0	0	0	0	0	0	0	0	0	0	0	0	0	0	0	0	10	0	0	0
Otu000698	Firmicutes(100)	Bacilli(100)	Lactobacillales(100)	Carnobacteriaceae(100)	Carnobacterium(100)	2	0	0	0	0	0	1	0	0	1	0	0	1	1	0	0	0	0	2	0	2	0	0	1	2	0	0	0	0	0	0	0	0	0	0	0	2	0	3	0	0	0	1	0
Otu000699	Proteobacteria(100)	Alphaproteobacteria(100)	Rhizobiales(100)	Rhizobiaceae(100)	Rhizobium(94)	0	0	0	0	0	0	0	0	0	0	0	2	0	0	0	0	4	1	0	0	0	0	8	1	0	0	0	0	2	0	0	0	0	0	0	0	0	1	0	0	0	6	0	0
Otu000700	Firmicutes(100)	Clostridia(100)	Clostridiales(100)	Peptoniphilaceae(100)	Peptoniphilus(100)	0	0	1	0	0	0	1	1	2	1	0	0	1	0	1	0	1	0	0	0	0	1	1	1	0	0	2	1	0	0	0	1	0	0	1	1	0	0	0	0	0	1	0	0
Otu000701	Firmicutes(100)	Bacilli(100)	Lactobacillales(100)	Lactobacillaceae(100)	Lactobacillus(100)	0	0	0	2	0	0	0	0	0	0	0	4	0	1	0	0	0	0	0	1	4	0	0	0	0	0	0	0	0	0	1	0	0	0	2	1	0	0	0	3	0	5	0	0
Otu000702	Proteobacteria(100)	Betaproteobacteria(100)	Burkholderiales(100)	Comamonadaceae(100)		0	0	0	1	1	0	0	0	0	0	0	0	0	0	0	0	3	0	0	0	0	0	0	0	2	0	0	0	0	0	0	0	0	0	0	0	0	0	0	0	0	0	0	0
Otu000703	Proteobacteria(100)	Alphaproteobacteria(100)	Rhizobiales(100)			0	0	0	0	0	0	0	0	0	0	0	3	1	0	1	0	0	4	0	0	0	0	0	0	0	5	0	0	0	0	0	1	0	0	0	0	0	0	0	0	8	0	0	4
Otu000704	Firmicutes(100)	Clostridia(100)	Clostridiales(100)	Clostridiales_Incertae_Sedis_XI(100)	Tepidimicrobium(100)	0	0	0	1	0	1	0	0	2	0	2	0	0	0	1	0	1	0	0	0	0	2	1	1	1	0	2	0	0	0	2	0	0	0	1	2	0	0	0	0	0	1	1	0
Otu000705	Firmicutes(100)	Erysipelotrichia(100)	Erysipelotrichales(100)	Erysipelotrichaceae(100)	Erysipelothrix(100)	0	0	0	2	1	0	0	0	1	0	0	0	0	0	2	0	0	0	0	1	0	1	1	0	0	2	0	0	0	0	1	5	0	0	0	1	0	0	0	2	0	0	0	1
Otu000706	Firmicutes(100)	Clostridia(100)	Clostridiales(100)	Peptostreptococcaceae(100)	Peptostreptococcus(100)	0	0	1	1	0	0	0	0	2	0	1	1	0	0	1	0	0	0	2	0	2	3	2	0	0	0	1	0	0	0	0	2	0	0	1	1	0	0	0	2	0	1	0	0
Otu000707	Actinobacteria(100)	Actinobacteria(100)	Actinomycetales(100)			0	0	0	0	0	0	0	0	0	0	0	0	1	0	0	1	5	1	0	0	0	0	0	0	0	0	0	0	0	0	0	2	0	0	0	0	0	0	0	0	6	0	7	1
Otu000708	Verrucomicrobia(100)	Spartobacteria(100)				0	0	0	0	0	0	0	0	0	0	0	0	3	0	0	0	6	2	0	0	0	0	0	0	0	0	0	0	2	0	0	0	0	0	0	1	0	0	0	0	5	0	0	0
Otu000709	Proteobacteria(100)	Gammaproteobacteria(100)	Alteromonadales(100)	Shewanellaceae(100)	Shewanella(100)	0	0	1	0	0	0	0	0	0	0	0	1	0	1	2	1	4	0	0	0	1	1	2	0	0	1	0	3	0	0	0	0	1	0	0	0	0	1	0	1	0	3	0	0
Otu000710	Proteobacteria(100)	Alphaproteobacteria(100)	Rhodospirillales(100)	Acetobacteraceae(100)		0	0	0	0	0	0	0	0	0	0	0	0	2	0	0	1	3	9	0	1	0	0	0	1	0	0	0	0	0	0	0	1	0	0	0	0	0	0	0	0	5	0	0	0
Otu000711	Proteobacteria(100)	Gammaproteobacteria(100)	Enterobacteriales(100)	Enterobacteriaceae(100)		0	0	0	0	0	0	0	0	0	0	0	0	0	0	1	0	0	0	1	0	0	0	2	4	0	1	0	1	8	0	0	1	0	0	2	0	0	0	0	0	3	1	1	3
Otu000712	Bacteroidetes(100)	Bacteroidia(100)	Bacteroidales(100)	Prevotellaceae(100)	Prevotella(100)	0	0	0	0	0	0	1	0	0	0	0	0	3	1	0	1	0	2	0	2	0	0	0	0	1	0	0	0	0	0	0	0	0	0	10	0	0	0	0	0	1	0	0	0
Otu000713	Actinobacteria(100)	Actinobacteria(100)	Actinomycetales(100)	Nocardiaceae(100)	Rhodococcus(100)	0	1	0	0	0	0	0	0	1	0	0	0	1	0	1	0	0	0	0	1	0	2	0	0	0	2	0	2	0	0	1	0	0	0	1	0	0	12	0	2	1	0	0	0
Otu000714	Proteobacteria(100)	Alphaproteobacteria(100)	Rhodospirillales(100)	Acetobacteraceae(100)		0	0	0	0	0	0	0	0	0	0	0	0	0	0	0	0	13	5	0	0	0	0	0	0	0	0	0	0	0	0	0	0	0	0	0	0	0	0	0	0	4	7	0	0
Otu000715	Proteobacteria(100)	Betaproteobacteria(100)	Neisseriales(100)	Neisseriaceae(100)		0	0	0	0	0	0	2	0	0	0	0	0	0	0	2	0	0	0	0	0	0	0	0	0	0	0	0	0	2	0	0	0	0	0	0	0	0	0	0	15	0	8	0	0
Otu000716	Proteobacteria(100)	Gammaproteobacteria(100)	Xanthomonadales(100)	Xanthomonadaceae(100)	Pseudoxanthomonas(100)	0	0	0	0	3	0	0	0	0	0	0	0	0	1	0	1	11	3	0	0	0	0	0	0	0	0	0	0	1	0	0	3	0	2	0	1	0	0	0	0	1	0	0	0
Otu000717	Firmicutes(100)	Bacilli(100)	Lactobacillales(100)	Carnobacteriaceae(100)	Carnobacterium(100)	0	0	0	0	0	0	0	0	0	0	0	0	0	0	0	0	0	0	0	0	2	0	0	0	0	0	0	0	0	0	0	0	0	8	0	0	0	0	0	0	0	0	5	0
Otu000718	Proteobacteria(100)	Betaproteobacteria(100)				0	1	0	0	0	0	0	1	0	0	0	0	1	0	0	2	1	4	2	0	0	0	0	0	0	0	0	1	1	0	0	0	0	0	0	2	0	0	1	0	3	0	0	0
Otu000719	Bacteroidetes(100)	Flavobacteriia(100)	Flavobacteriales(100)	Flavobacteriaceae(100)	Meridianimaribacter(100)	0	0	0	2	0	0	0	0	0	0	0	0	0	0	0	0	0	0	0	0	0	0	0	0	0	0	0	0	0	0	0	0	0	0	0	0	0	0	0	15	0	0	2	0
Otu000720	Firmicutes(100)					0	0	0	0	0	0	0	1	0	0	0	0	0	0	0	1	0	1	0	2	0	0	4	4	0	1	0	2	4	0	1	0	1	0	0	0	0	0	0	0	4	2	0	0
Otu000721						0	0	0	0	0	0	0	0	0	0	0	0	1	0	3	0	2	0	0	0	0	0	0	0	0	0	0	0	0	0	0	0	0	0	0	1	0	0	0	0	3	0	3	9
Otu000722	Firmicutes(100)	Bacilli(100)	Lactobacillales(100)	Carnobacteriaceae(100)	Carnobacterium(100)	0	1	0	0	0	0	0	0	0	0	0	0	4	0	0	0	0	1	0	0	0	0	0	0	0	0	0	0	0	0	0	0	4	0	0	1	5	0	3	3	0	0	0	0
Otu000723	Proteobacteria(100)	Alphaproteobacteria(100)	Rhodobacterales(100)	Rhodobacteraceae(100)		0	0	0	0	0	0	0	0	0	0	0	0	2	0	0	2	0	3	0	0	0	0	0	1	0	0	0	0	0	0	0	5	0	0	10	0	0	0	0	0	2	3	0	0
Otu000724	Firmicutes(100)	Clostridia(100)	Clostridiales(100)	Clostridiales_Incertae_Sedis_XI(100)		0	0	0	0	0	0	0	1	1	1	1	2	0	0	0	0	0	1	1	1	1	2	2	1	0	1	1	0	0	0	1	0	0	0	1	1	0	0	0	0	0	2	0	0
Otu000725	Firmicutes(100)	Bacilli(100)	Lactobacillales(100)	Carnobacteriaceae(100)	Carnobacterium(100)	0	0	1	0	4	0	0	0	0	0	0	0	0	1	0	0	0	0	0	0	1	0	0	0	0	0	1	0	0	0	0	0	2	3	0	0	0	1	0	0	0	0	0	0
Otu000726	Actinobacteria(100)	Actinobacteria(100)	Actinomycetales(100)	Nocardioidaceae(100)	Nocardioides(100)	0	0	0	0	0	0	0	0	0	0	0	0	1	0	0	0	0	3	0	0	0	0	0	1	0	0	1	0	0	0	0	0	0	0	0	0	0	0	0	0	1	0	0	0
Otu000727	Proteobacteria(100)	Gammaproteobacteria(100)	Enterobacteriales(100)	Enterobacteriaceae(100)		0	2	0	0	0	2	0	0	0	1	0	0	0	0	0	0	0	0	0	0	0	0	0	0	1	0	0	0	0	0	0	0	0	1	0	0	10	0	1	0	0	0	0	0
Otu000728	Proteobacteria(100)	Gammaproteobacteria(100)				0	0	0	0	0	0	0	0	0	0	0	0	0	2	0	0	0	0	0	0	0	0	0	0	0	0	0	0	0	0	0	0	0	3	0	0	0	0	1	17	0	0	0	2
Otu000729	Actinobacteria(100)	Actinobacteria(100)	Actinomycetales(100)	Dietziaceae(100)	Dietzia(100)	0	0	0	0	0	0	0	1	1	0	0	0	0	0	0	0	0	1	0	4	0	10	0	1	0	1	0	1	1	0	0	0	1	0	0	0	1	0	0	0	0	0	0	0
Otu000730	Firmicutes(100)	Bacilli(100)	Lactobacillales(100)	Carnobacteriaceae(100)	Carnobacterium(100)	0	0	0	0	0	6	0	0	0	0	0	0	0	7	0	0	0	0	0	0	0	0	0	0	0	0	0	0	0	5	0	0	0	0	0	0	5	0	6	0	0	0	0	0
Otu000731	Firmicutes(100)					0	0	0	0	0	0	0	1	2	1	1	0	0	0	0	0	0	0	0	3	0	0	3	1	0	1	0	0	6	0	1	0	0	0	0	0	0	0	2	0	2	1	0	0
Otu000732	Proteobacteria(100)	Betaproteobacteria(100)	Burkholderiales(100)	Burkholderiales_incertae_sedis(100)	Tepidimonas(100)	0	0	1	0	1	0	0	0	0	0	1	0	0	2	9	0	0	0	0	3	2	0	0	0	6	0	0	0	1	0	0	0	1	0	0	1	0	0	0	0	1	0	0	0
Otu000733	Actinobacteria(100)	Actinobacteria(100)	Actinomycetales(100)			0	0	0	0	0	0	0	0	0	0	0	0	0	0	0	1	2	2	1	0	0	0	0	0	0	0	0	0	0	0	0	0	0	0	0	2	0	0	0	0	4	0	0	2
Otu000734	Firmicutes(100)	Clostridia(100)	Clostridiales(100)	Eubacteriaceae(100)		0	0	2	0	0	0	3	0	0	0	0	1	0	0	0	0	0	2	0	1	2	0	0	0	1	0	7	1	3	0	1	0	0	0	1	0	0	0	0	1	0	0	0	0
Otu000735	Firmicutes(100)	Bacilli(100)	Lactobacillales(100)	Carnobacteriaceae(100)	Carnobacterium(100)	2	0	1	0	0	2	0	0	0	0	0	0	0	0	0	3	0	0	0	0	0	0	0	0	0	0	0	0	0	0	0	0	2	2	0	0	6	0	1	0	0	0	0	0
Otu000736	Firmicutes(100)	Clostridia(100)	Clostridiales(100)	Eubacteriaceae(100)		0	0	1	0	0	0	1	0	1	0	1	0	0	0	1	1	1	0	0	0	1	1	0	0	0	0	0	1	2	0	0	1	0	0	0	1	0	0	2	0	0	0	0	0
Otu000737	Firmicutes(100)	Bacilli(100)	Lactobacillales(100)	Carnobacteriaceae(100)	Carnobacterium(100)	1	1	1	0	3	2	0	2	0	0	0	0	0	1	0	1	0	1	2	0	1	0	0	0	0	0	0	0	0	1	0	1	0	2	0	0	2	0	2	0	0	0	0	0
Otu000738	Firmicutes(100)	Clostridia(100)	Clostridiales(100)	Clostridiales_Incertae_Sedis_XI(100)		1	0	1	0	0	0	0	0	1	2	1	2	0	1	1	0	1	0	1	2	1	1	1	1	0	0	0	0	0	0	2	1	0	0	0	0	0	1	0	0	0	1	1	0
Otu000739	Firmicutes(100)	Bacilli(100)	Lactobacillales(100)	Carnobacteriaceae(100)	Carnobacterium(100)	0	0	0	0	0	0	0	0	0	1	20	0	0	0	0	0	0	0	0	0	0	0	0	0	0	0	0	0	0	0	0	0	1	0	0	0	0	0	0	0	2	0	5	0
Otu000740	Proteobacteria(100)	Betaproteobacteria(100)				0	0	0	0	0	0	0	0	0	0	0	0	0	0	4	0	4	1	2	0	0	0	0	0	0	0	0	0	0	0	0	3	0	0	0	0	0	0	0	0	0	0	0	0
Otu000741	Bacteroidetes(100)	Flavobacteriia(100)	Flavobacteriales(100)	Flavobacteriaceae(100)	Cloacibacterium(100)	0	0	0	2	0	3	0	0	0	0	0	0	0	0	6	0	0	0	0	0	0	0	0	0	1	0	0	0	1	0	0	0	0	0	1	0	0	1	0	0	3	1	0	0
Otu000742	Firmicutes(100)	Bacilli(100)	Bacillales(100)	Bacillaceae_1(87)	Bacillus(87)	0	0	0	0	0	0	4	0	0	0	1	0	2	0	0	0	1	3	0	0	0	0	3	0	0	2	0	1	0	0	0	5	0	0	0	0	0	0	0	0	4	0	0	0
Otu000743	Firmicutes(100)	Bacilli(100)	Lactobacillales(100)	Carnobacteriaceae(100)	Carnobacterium(100)	0	0	0	0	4	0	0	0	1	0	0	0	0	5	0	0	0	0	0	0	0	0	0	0	0	0	0	0	0	0	0	0	0	0	1	7	0	0	0	0	0	0	0	0
Otu000744	Firmicutes(100)	Bacilli(100)	Lactobacillales(100)	Enterococcaceae(100)	Vagococcus(100)	0	0	0	0	0	0	0	0	0	0	0	0	0	4	0	0	0	0	0	0	0	0	0	0	0	0	0	0	0	3	0	0	0	0	0	22	0	0	0	0	0	0	0	0
Otu000745	Firmicutes(100)	Bacilli(100)	Lactobacillales(100)	Carnobacteriaceae(100)	Carnobacterium(100)	0	0	0	0	0	0	0	0	2	0	0	0	8	4	0	4	0	0	0	0	0	0	0	0	0	0	0	1	0	0	3	0	2	0	0	0	0	0	5	0	0	0	0	0
Otu000746	Firmicutes(100)	Bacilli(100)	Lactobacillales(100)	Enterococcaceae(100)		0	0	0	0	0	0	4	1	9	0	3	0	0	0	0	0	0	0	0	0	0	4	0	0	0	0	0	0	1	0	0	0	0	0	0	0	0	0	0	0	0	0	0	0
Otu000747	Firmicutes(100)	Bacilli(100)	Lactobacillales(100)	Carnobacteriaceae(100)	Carnobacterium(100)	0	7	4	0	0	0	0	3	0	0	0	0	0	0	0	0	0	0	0	0	0	0	0	0	0	0	0	0	0	0	1	0	0	0	0	2	0	0	0	0	0	0	0	0
Otu000748	Firmicutes(100)	Bacilli(100)	Bacillales(100)	Listeriaceae(100)	Brochothrix(100)	0	0	0	1	0	0	1	0	0	0	1	0	0	1	1	1	0	1	1	2	2	1	1	0	0	1	1	1	0	0	0	0	0	0	0	0	0	0	0	0	0	1	0	1
Otu000749	Actinobacteria(100)	Actinobacteria(100)				0	0	0	0	0	0	0	0	0	0	0	0	0	0	0	0	3	1	0	0	0	0	0	3	0	0	0	0	0	0	0	0	0	0	0	0	0	1	0	0	2	0	0	4
Otu000750	Verrucomicrobia(100)	Spartobacteria(100)				0	0	0	0	0	0	0	0	0	0	0	0	0	1	0	1	0	5	0	0	0	0	2	0	0	0	2	0	2	0	2	0	0	1	0	0	0	0	0	0	1	3	0	0
Otu000751	Proteobacteria(100)	Alphaproteobacteria(100)				0	0	0	0	0	0	0	0	0	0	0	0	1	1	0	3	0	1	0	0	0	0	1	1	0	0	0	0	0	0	0	0	0	0	0	0	0	0	0	0	7	4	0	0
Otu000752	Firmicutes(100)	Bacilli(100)	Lactobacillales(100)	Carnobacteriaceae(100)	Carnobacterium(100)	0	1	1	0	2	0	0	0	0	2	0	0	2	0	0	0	0	0	0	0	2	1	0	0	3	1	2	0	0	1	0	0	1	2	0	1	0	0	1	0	0	0	0	0
Otu000753	Firmicutes(100)	Bacilli(100)	Lactobacillales(100)	Streptococcaceae(100)	Lactococcus(100)	1	0	0	0	1	0	0	2	0	0	3	0	0	0	0	0	1	0	0	0	4	6	0	0	0	0	0	0	0	0	2	0	0	0	0	0	0	0	0	0	0	0	0	0
Otu000754	Firmicutes(100)	Bacilli(100)	Lactobacillales(100)	Carnobacteriaceae(100)	Carnobacterium(100)	0	0	0	5	0	0	7	0	0	0	0	0	0	0	0	0	0	0	0	0	0	0	0	0	0	0	0	0	0	0	0	0	0	0	0	0	0	0	0	0	0	0	5	0
Otu000755	Actinobacteria(100)	Actinobacteria(100)	Actinomycetales(100)	Mycobacteriaceae(100)	Mycobacterium(100)	0	0	1	1	0	1	0	0	0	0	1	0	0	0	0	0	2	0	0	0	1	0	3	0	0	1	0	0	0	0	2	2	0	0	0	0	0	0	0	0	1	0	0	0
Otu000756	Proteobacteria(100)	Betaproteobacteria(100)				0	0	0	0	0	0	0	0	0	0	0	0	2	0	0	0	3	0	0	0	0	0	0	0	0	0	0	0	0	0	0	0	0	0	2	3	0	0	0	0	7	0	0	0
Otu000757	Actinobacteria(100)	Actinobacteria(100)	Actinomycetales(100)	Nocardioidaceae(100)	Nocardioides(100)	0	0	0	0	0	0	0	0	0	0	0	0	0	0	0	0	3	5	0	0	0	0	0	0	0	0	0	0	0	0	0	0	0	0	3	0	0	0	0	0	7	0	0	4
Otu000758	Proteobacteria(100)	Alphaproteobacteria(100)	Rickettsiales(100)	Rickettsiaceae(100)	Rickettsia(100)	0	0	0	0	0	0	0	0	0	0	0	0	0	0	0	3	0	3	0	0	0	0	0	0	0	0	0	0	0	0	0	6	0	1	0	0	0	0	0	0	4	0	0	0
Otu000759	Firmicutes(100)	Bacilli(100)	Lactobacillales(100)	Lactobacillaceae(100)	Lactobacillus(100)	0	0	0	0	0	0	5	0	0	0	8	0	0	0	0	0	0	0	0	0	0	0	3	3	0	0	0	0	0	0	0	0	0	0	0	0	0	0	0	0	0	0	0	0
Otu000760	Firmicutes(100)	Clostridia(100)	Clostridiales(100)	Clostridiaceae_1(100)		0	0	0	0	0	0	0	0	0	0	0	0	0	0	0	1	3	1	0	0	0	0	0	0	0	0	0	0	0	0	0	1	0	0	0	0	0	0	0	2	5	4	0	5
Otu000761	Firmicutes(100)	Clostridia(100)	Clostridiales(100)	Peptoniphilaceae(100)	Peptoniphilus(100)	0	0	1	1	0	0	1	0	0	0	0	1	0	1	0	0	0	1	0	0	0	1	0	1	0	0	0	1	0	0	0	1	1	0	0	0	0	1	0	0	0	1	1	0
Otu000762	Firmicutes(100)					0	0	0	0	0	0	0	0	0	0	0	0	0	0	0	0	2	2	0	0	0	0	0	0	0	0	0	0	0	0	0	4	0	0	1	0	0	0	0	1	4	2	0	1
Otu000763	Chloroflexi(100)	Caldilineae(100)	Caldilineales(100)	Caldilineaceae(100)		0	0	0	0	0	0	0	1	0	0	0	0	0	0	0	0	6	5	1	0	0	0	0	0	0	0	0	0	0	0	0	0	0	0	0	0	0	0	0	0	3	0	0	0
Otu000764	Proteobacteria(100)	Alphaproteobacteria(100)	Rhizobiales(100)			0	0	0	0	0	0	0	0	0	0	0	0	0	1	0	1	1	2	0	0	0	0	0	0	0	0	0	0	0	0	0	0	0	0	0	0	0	2	0	0	4	0	0	0
Otu000765	Acidobacteria(100)	Acidobacteria_Gp4(100)	Aridibacter(100)			0	0	0	0	0	0	0	0	0	0	0	0	0	0	0	0	0	0	2	0	0	0	3	2	0	5	0	0	4	0	0	3	0	0	0	0	0	0	0	0	5	3	0	0
Otu000766	Verrucomicrobia(100)	Spartobacteria(100)				0	0	0	0	0	0	0	0	0	0	0	0	1	0	0	0	0	8	0	0	0	0	0	0	0	0	0	0	0	0	0	0	0	0	0	0	0	0	0	0	4	0	0	0
Otu000767	Firmicutes(100)	Bacilli(100)	Lactobacillales(100)	Carnobacteriaceae(100)	Carnobacterium(100)	2	2	0	1	0	3	1	0	0	2	0	0	1	0	1	0	0	0	0	0	2	0	0	0	0	0	0	0	0	0	0	0	0	3	0	1	3	0	0	0	0	0	0	0
Otu000768	Firmicutes(100)	Clostridia(100)	Clostridiales(100)	Clostridiaceae_1(100)		0	0	0	0	0	0	1	0	0	0	0	0	0	1	0	0	0	0	0	0	0	0	0	0	0	1	0	0	0	0	0	0	0	0	0	0	0	0	0	2	2	4	0	8
Otu000769	Firmicutes(100)	Bacilli(100)	Lactobacillales(100)	Leuconostocaceae(100)	Weissella(100)	0	0	0	0	0	0	0	0	0	0	0	0	0	0	10	0	0	0	0	0	0	0	0	0	0	0	0	0	0	0	0	0	4	0	0	0	0	0	0	0	0	0	0	0
Otu000770	Actinobacteria(100)	Actinobacteria(100)	Actinomycetales(100)	Kineosporiaceae(100)		0	0	0	0	0	0	0	0	0	0	0	0	0	0	0	0	0	0	0	0	0	0	2	4	0	0	0	0	2	0	0	0	0	2	0	0	0	0	1	0	0	0	0	0
Otu000771	Firmicutes(100)	Bacilli(100)	Lactobacillales(100)	Enterococcaceae(100)	Vagococcus(100)	0	0	0	0	0	0	0	0	0	0	0	0	0	0	0	0	0	0	0	0	0	0	0	0	0	0	0	27	0	0	0	0	0	0	0	0	0	0	0	0	0	0	0	0
Otu000772	Firmicutes(100)	Clostridia(100)	Clostridiales(100)	Clostridiales_Incertae_Sedis_XI(100)		0	1	0	0	0	0	0	0	2	0	2	0	1	1	3	0	0	1	0	0	0	2	1	0	0	0	0	0	0	0	1	1	0	0	1	0	0	0	0	0	0	0	1	1
Otu000773	Firmicutes(100)	Clostridia(100)	Clostridiales(100)	Eubacteriaceae(100)	Garciella(100)	0	0	2	0	0	0	0	0	4	0	0	0	0	0	1	0	0	0	0	0	0	0	0	0	1	0	1	2	0	0	0	0	0	0	0	0	0	0	0	3	0	1	6	3
Otu000774	Firmicutes(100)	Bacilli(100)	Lactobacillales(100)	Streptococcaceae(100)	Streptococcus(100)	0	0	0	0	0	0	0	0	0	0	0	0	0	0	0	0	0	0	0	0	0	0	0	0	0	0	0	0	0	0	0	0	0	0	0	0	0	0	0	0	0	0	0	0
Otu000775	Proteobacteria(100)	Gammaproteobacteria(100)	Legionellales(100)	Coxiellaceae(100)	Diplorickettsia(100)	0	0	0	0	0	1	0	0	0	0	0	0	0	0	0	0	0	8	0	0	0	0	0	0	0	4	0	0	0	0	0	0	0	0	0	0	0	0	0	0	4	1	0	0
Otu000776	Firmicutes(100)	Bacilli(100)	Lactobacillales(100)	Lactobacillaceae(100)	Lactobacillus(100)	0	0	0	1	0	0	0	0	3	0	0	0	0	0	0	0	0	1	1	1	0	0	0	0	0	1	3	0	0	0	0	0	0	0	0	0	0	0	0	1	1	2	0	1
Otu000777	Firmicutes(100)	Clostridia(100)	Clostridiales(100)	Clostridiales_Incertae_Sedis_XI(100)		0	1	0	1	1	0	0	0	1	0	0	2	0	0	0	0	1	1	0	4	0	0	1	2	0	3	0	0	0	2	0	0	0	0	2	0	0	0	0	0	0	0	2	0
Otu000778	Firmicutes(100)	Bacilli(100)	Lactobacillales(100)	Carnobacteriaceae(100)	Carnobacterium(100)	2	0	0	0	2	0	0	3	0	1	0	0	2	1	0	0	0	0	0	0	0	0	0	0	0	0	0	0	0	0	0	0	0	0	0	0	4	0	3	0	0	0	0	0
Otu000779	Proteobacteria(100)	Betaproteobacteria(100)				0	0	0	0	0	0	0	0	0	0	1	0	0	0	0	0	0	0	1	0	0	0	3	4	0	0	0	1	4	0	6	0	0	0	0	0	0	0	1	0	1	0	0	0
Otu000780	Firmicutes(100)	Bacilli(100)	Bacillales(100)	Bacillaceae_1(100)		0	0	2	0	0	0	0	2	2	0	0	0	0	0	0	0	0	1	0	0	0	3	0	0	0	3	4	0	0	0	0	3	0	0	1	2	0	0	0	0	0	0	0	0
Otu000781	Firmicutes(100)	Bacilli(100)	Lactobacillales(100)	Aerococcaceae(100)	Aerococcus(100)	0	0	0	2	0	0	0	0	3	0	0	0	1	0	0	0	1	1	1	0	0	3	1	0	0	0	0	0	1	0	0	1	0	0	0	0	0	0	0	0	0	0	0	2
Otu000782	Firmicutes(100)	Bacilli(100)	Lactobacillales(100)	Lactobacillaceae(100)	Lactobacillus(100)	0	0	3	1	0	0	0	0	1	0	4	0	0	0	3	2	0	0	2	0	1	0	0	0	0	0	1	0	1	0	0	0	0	0	0	0	0	0	1	0	1	2	0	1
Otu000783	Firmicutes(100)	Clostridia(100)	Clostridiales(100)	Lachnospiraceae(100)		0	0	0	0	0	0	3	0	0	0	1	0	0	2	0	0	0	0	0	0	0	2	1	0	0	0	1	0	0	1	1	0	3	0	0	1	0	1	0	0	0	1	0	0
Otu000784	Firmicutes(100)	Bacilli(100)	Lactobacillales(100)	Carnobacteriaceae(100)	Carnobacterium(100)	0	3	0	0	0	0	0	0	0	2	0	0	0	0	0	0	0	1	0	1	2	0	0	0	0	0	0	0	0	0	0	0	4	1	0	0	0	0	4	0	0	0	0	0
Otu000785	Acidobacteria(100)	Acidobacteria_Gp16(100)	Gp16(100)			0	0	0	0	0	0	0	0	0	0	0	0	0	0	0	0	3	0	0	0	0	0	0	0	0	0	0	0	0	0	0	0	0	1	6	0	0	0	0	0	3	0	0	0
Otu000786	Firmicutes(100)	Clostridia(100)	Clostridiales(100)	Clostridiales_Incertae_Sedis_XI(100)	Anaerococcus(100)	0	0	0	0	0	0	0	0	0	0	0	0	0	0	0	0	6	2	0	0	0	0	0	0	0	1	0	1	0	0	3	0	0	0	0	7	0	0	0	0	0	0	0	0
Otu000787	Planctomycetes(100)	Planctomycetia(100)	Planctomycetales(100)	Planctomycetaceae(100)		0	0	0	1	0	0	0	0	0	0	0	0	1	0	0	0	2	1	0	0	8	0	1	0	1	0	0	0	0	0	0	0	0	0	4	0	0	0	1	1	0	0	1	0
Otu000788	Firmicutes(100)	Bacilli(100)	Lactobacillales(100)	Carnobacteriaceae(100)	Carnobacterium(100)	0	0	0	0	0	0	4	0	0	0	0	0	0	0	0	0	0	0	0	0	0	0	0	0	0	0	0	0	0	0	5	0	7	0	0	0	0	0	0	0	0	0	0	0
Otu000789	Firmicutes(100)					0	0	0	0	0	0	0	1	0	1	0	0	0	3	0	0	0	0	0	0	0	0	0	0	0	0	0	1	2	0	3	6	0	0	0	0	0	0	4	0	1	1	0	0
Otu000790	Firmicutes(100)	Bacilli(100)	Lactobacillales(100)	Lactobacillaceae(100)	Lactobacillus(100)	0	0	0	0	0	0	0	2	5	1	1	0	0	0	0	0	0	2	0	0	0	0	0	0	0	0	0	0	0	0	1	1	0	0	0	0	0	3	0	0	0	0	1	0
Otu000791	Proteobacteria(100)	Betaproteobacteria(100)				0	0	0	0	0	0	0	0	3	0	0	2	2	0	0	0	2	1	1	0	0	0	0	0	0	0	0	0	0	0	0	0	0	1	0	0	0	0	0	0	0	0	0	0
Otu000792	Planctomycetes(100)	Planctomycetia(100)	Planctomycetales(100)	Planctomycetaceae(100)		0	0	0	2	0	0	0	0	0	0	0	0	0	0	0	0	0	3	1	0	2	0	0	0	0	0	0	1	1	0	0	0	0	1	1	0	0	0	0	0	12	0	0	0
Otu000793	Firmicutes(100)	Bacilli(100)	Lactobacillales(100)	Lactobacillaceae(100)	Lactobacillus(100)	0	0	0	0	0	0	0	0	0	0	0	0	0	0	0	6	0	0	0	0	0	0	0	0	0	0	0	0	0	0	0	0	0	0	0	0	0	0	0	0	0	0	0	0
Otu000794	Planctomycetes(100)	Planctomycetia(100)	Planctomycetales(100)	Planctomycetaceae(100)		0	0	0	0	1	0	0	0	0	0	0	0	0	0	0	0	0	2	0	0	0	0	4	7	0	0	0	0	2	0	0	0	0	0	0	2	0	0	0	0	0	0	0	0
Otu000795	Proteobacteria(100)	Alphaproteobacteria(100)	Rhizobiales(100)	Rhizobiales_incertae_sedis(93)	Phreatobacter(93)	0	0	0	0	0	0	0	0	0	0	0	0	0	0	0	0	0	0	0	0	0	0	0	0	0	0	0	0	0	0	0	7	0	0	0	0	0	0	0	7	2	3	0	0
Otu000796	Firmicutes(100)	Bacilli(100)	Lactobacillales(100)	Enterococcaceae(100)	Vagococcus(100)	0	0	0	0	0	0	0	0	0	0	0	0	0	0	0	0	0	0	0	0	0	0	0	0	0	0	0	0	0	0	0	0	0	0	0	0	0	0	0	0	0	0	0	0
Otu000797	Firmicutes(100)	Bacilli(100)	Lactobacillales(100)	Carnobacteriaceae(100)	Carnobacterium(100)	1	5	1	0	2	0	0	0	0	1	0	0	0	0	0	0	0	0	0	0	1	0	0	0	0	0	0	1	0	0	1	0	0	2	0	0	3	0	0	0	0	0	0	0
Otu000798	Fusobacteria(100)	Fusobacteriia(100)	Fusobacteriales(100)	Fusobacteriaceae(100)	Fusobacterium(100)	0	0	0	0	0	0	0	2	1	0	0	0	0	0	0	0	0	0	0	0	3	0	0	0	1	0	0	0	0	0	0	5	0	0	0	1	0	1	0	0	0	0	0	0
Otu000799	Actinobacteria(100)	Actinobacteria(100)	Actinomycetales(100)	Nocardiaceae(97)	Rhodococcus(97)	0	0	0	0	0	0	0	0	0	0	0	4	0	0	1	0	0	0	0	2	0	1	0	0	0	1	0	0	0	0	2	0	0	0	2	0	0	10	0	0	0	1	0	0
Otu000800	Proteobacteria(100)	Alphaproteobacteria(100)	Rhodobacterales(100)	Rhodobacteraceae(100)	Sulfitobacter(100)	0	0	0	0	0	0	0	0	0	0	0	1	0	0	0	1	0	0	0	0	0	1	1	0	0	0	0	0	0	0	0	3	0	0	12	0	0	0	0	0	0	0	0	0
Otu000801	Firmicutes(100)	Clostridia(100)	Clostridiales(100)	Peptoniphilaceae(100)	Peptoniphilus(100)	0	0	0	1	0	1	1	0	0	0	0	0	0	1	3	1	1	0	0	2	0	0	2	0	0	1	1	0	0	0	2	0	0	0	1	0	0	0	0	0	1	0	0	0
Otu000802	Actinobacteria(100)	Actinobacteria(100)	Actinomycetales(100)	Nocardiaceae(100)	Rhodococcus(100)	0	0	0	0	0	0	0	0	1	0	0	2	0	0	0	1	0	0	0	0	1	0	0	1	0	2	2	0	0	0	0	2	0	0	0	0	0	10	0	0	0	0	0	0
Otu000803	Firmicutes(100)	Bacilli(100)	Lactobacillales(100)	Leuconostocaceae(100)	Weissella(100)	0	0	0	0	4	0	0	0	0	0	0	0	0	2	0	0	0	0	0	16	0	0	0	0	0	0	0	0	0	0	0	0	0	0	0	0	0	0	0	0	0	0	4	0
Otu000804	Proteobacteria(100)	Gammaproteobacteria(100)	Pseudomonadales(100)	Moraxellaceae(100)		0	0	0	19	0	0	0	0	0	0	0	0	0	1	0	0	5	0	0	0	0	0	0	0	0	0	1	0	0	0	0	0	0	0	0	0	0	0	0	0	0	0	0	0
Otu000805						0	0	0	1	0	1	0	0	0	0	2	1	0	1	0	0	0	1	0	0	0	1	3	0	0	0	0	0	1	0	1	5	0	0	0	0	0	1	0	0	0	0	0	3
Otu000806	Proteobacteria(100)	Alphaproteobacteria(100)	Rhizobiales(100)	Bradyrhizobiaceae(97)	Bosea(97)	0	0	0	0	0	0	0	0	0	0	6	0	2	0	0	0	0	0	0	0	8	2	0	0	0	0	0	0	0	0	0	0	0	0	6	0	0	0	0	0	1	0	0	0
Otu000807	Proteobacteria(100)	Alphaproteobacteria(100)				0	0	0	0	0	0	0	0	0	0	0	0	6	0	0	1	0	0	1	0	2	0	0	0	0	0	0	0	0	0	0	2	0	0	9	0	0	1	0	0	0	0	0	0
Otu000808	Firmicutes(100)	Bacilli(100)	Lactobacillales(100)	Carnobacteriaceae(100)	Carnobacterium(100)	0	0	1	0	0	0	0	0	0	0	0	0	0	3	0	0	1	0	0	0	0	0	0	0	0	0	0	0	0	4	0	0	0	2	0	4	0	0	1	1	0	0	0	0
Otu000809	Firmicutes(100)	Bacilli(100)	Lactobacillales(100)	Carnobacteriaceae(100)	Carnobacterium(100)	3	4	2	0	1	0	0	1	0	1	0	0	0	0	0	0	0	0	1	0	0	0	0	0	3	0	1	0	0	1	0	0	0	1	0	0	0	1	0	0	0	0	0	0
Otu000810	Actinobacteria(100)	Actinobacteria(100)	Actinomycetales(100)			0	0	0	0	0	0	0	0	0	0	0	0	2	1	0	0	6	5	2	0	0	0	0	0	0	0	0	0	3	0	0	3	0	0	0	0	0	0	0	0	2	0	0	0
Otu000811	Firmicutes(100)	Clostridia(100)	Clostridiales(100)	Peptostreptococcaceae(100)	Peptostreptococcus(100)	0	0	0	1	0	0	1	0	1	0	1	0	0	2	0	1	0	1	0	1	2	1	0	0	0	0	2	0	0	0	0	1	3	0	0	0	0	0	0	0	1	0	2	0
Otu000812	Planctomycetes(100)	Planctomycetia(100)	Planctomycetales(100)	Planctomycetaceae(100)		0	0	1	0	0	0	0	0	0	0	0	0	0	0	0	0	0	2	0	0	0	0	0	0	0	5	0	6	4	0	0	0	0	0	0	0	0	0	0	0	7	0	0	1
Otu000813	Actinobacteria(100)	Actinobacteria(100)	Acidimicrobiales(100)	Iamiaceae(100)	Aquihabitans(100)	0	0	0	0	0	0	0	0	0	0	0	0	0	0	0	0	0	0	0	0	0	0	0	0	0	0	0	0	0	0	0	0	0	0	0	0	0	0	26	0	0	0	0	0
Otu000814	Proteobacteria(100)	Alphaproteobacteria(100)	Rhizobiales(100)	Hyphomicrobiaceae(100)	Hyphomicrobium(97)	0	0	0	1	0	0	0	0	0	0	0	0	5	0	0	0	0	0	0	0	6	1	0	0	0	0	1	0	0	0	0	0	0	1	9	0	0	0	0	1	1	0	0	0
Otu000815	Firmicutes(100)	Bacilli(100)	Lactobacillales(100)	Carnobacteriaceae(100)	Carnobacterium(100)	0	0	0	0	0	0	5	0	0	2	0	0	0	3	0	0	0	0	0	0	0	0	0	0	4	0	0	0	0	0	0	0	0	0	0	5	0	0	0	0	0	0	1	0
Otu000816	Firmicutes(100)	Bacilli(100)	Lactobacillales(100)	Carnobacteriaceae(100)	Carnobacterium(100)	0	2	0	0	0	0	0	0	1	2	0	0	0	0	0	0	0	0	3	0	0	0	1	0	0	0	0	1	0	2	0	0	1	0	0	0	3	0	0	4	0	0	0	0
Otu000817	Verrucomicrobia(100)	Verrucomicrobiae(100)	Verrucomicrobiales(100)	Verrucomicrobiaceae(100)	Luteolibacter(100)	0	0	0	0	0	0	0	0	0	6	0	0	1	0	0	0	0	0	0	1	0	0	2	0	0	0	0	0	0	0	0	0	0	0	0	0	0	0	0	0	6	0	2	0
Otu000818	Verrucomicrobia(100)	Spartobacteria(100)	Terrimicrobium(100)			0	0	0	0	0	0	0	0	1	0	0	0	0	0	0	0	0	1	0	7	0	0	3	2	0	1	0	1	4	0	0	4	0	0	0	0	0	0	0	0	2	0	0	0
Otu000819	Firmicutes(100)					0	0	0	0	0	0	0	0	0	0	0	0	0	0	0	0	0	2	0	3	0	0	0	3	0	2	0	0	5	1	2	0	0	1	0	0	0	0	0	0	3	0	0	0
Otu000820	Firmicutes(100)	Clostridia(100)	Clostridiales(100)	Clostridiaceae_1(100)		0	0	0	0	0	0	1	0	0	0	0	0	0	0	0	0	0	0	1	0	0	0	0	0	0	0	0	0	0	0	0	1	0	0	1	0	0	0	0	0	6	1	1	4
Otu000821	Actinobacteria(100)	Actinobacteria(100)	Actinomycetales(100)	Actinomycetaceae(100)	Actinomyces(100)	0	0	1	1	0	0	2	0	1	0	4	0	0	0	1	0	1	0	0	3	1	0	0	0	0	0	0	0	0	0	0	0	0	0	2	0	0	0	0	1	0	0	2	2
Otu000822	Firmicutes(100)	Clostridia(100)	Clostridiales(100)	Peptoniphilaceae(100)	Peptoniphilus(100)	0	0	1	0	0	0	1	0	0	1	1	2	0	1	2	0	0	0	0	1	1	0	0	0	1	1	2	0	0	0	0	3	0	0	0	0	0	0	0	0	0	0	1	0
Otu000823	Verrucomicrobia(100)	Subdivision3(100)				0	0	0	0	0	0	0	0	0	0	0	0	0	0	0	2	7	4	0	0	0	0	0	0	0	0	0	0	0	0	0	0	0	0	0	0	0	0	0	0	3	2	0	0
Otu000824	Proteobacteria(100)	Alphaproteobacteria(100)				0	0	0	0	0	0	0	0	0	0	0	0	4	0	0	2	0	4	1	0	0	0	0	2	0	0	0	0	1	0	0	0	0	0	0	0	0	0	0	0	0	11	0	0
Otu000825	Proteobacteria(100)	Gammaproteobacteria(100)	Pseudomonadales(100)	Pseudomonadaceae(100)	Rhizobacter(100)	0	0	0	0	0	0	0	0	0	0	0	0	1	0	0	2	0	5	4	0	0	0	0	0	0	3	0	0	0	0	0	0	0	1	0	0	0	0	0	0	1	0	0	0
Otu000826	Proteobacteria(100)	Betaproteobacteria(100)				0	0	0	0	0	0	0	2	0	0	0	0	3	0	0	0	2	0	0	0	0	0	0	1	0	0	0	1	6	0	0	2	0	0	0	0	0	0	1	0	6	0	0	1
Otu000827	Firmicutes(100)	Clostridia(100)	Clostridiales(100)	Clostridiaceae_1(100)		0	0	0	0	0	0	0	0	0	0	0	0	0	0	0	0	2	1	0	0	0	0	0	0	0	0	0	0	0	0	0	0	0	0	6	0	0	0	0	0	2	7	0	6
Otu000828	Firmicutes(100)	Bacilli(100)	Lactobacillales(100)	Streptococcaceae(100)	Streptococcus(100)	0	0	0	1	0	1	0	6	0	0	3	3	0	0	1	0	0	0	0	0	0	0	0	0	0	0	0	0	0	0	0	0	0	0	2	0	0	1	0	0	0	0	2	0
Otu000829	Firmicutes(100)	Clostridia(100)	Clostridiales(100)	Lachnospiraceae(100)	Anaerostipes(100)	0	0	0	0	0	1	0	0	0	0	2	0	0	0	4	0	0	0	0	0	2	0	2	0	0	0	0	0	0	0	0	2	0	0	3	0	0	0	0	0	0	0	0	0
Otu000830	Firmicutes(100)	Bacilli(100)	Lactobacillales(100)	Lactobacillaceae(100)	Lactobacillus(100)	0	0	0	0	0	0	2	1	0	0	2	0	2	0	0	1	0	0	0	2	0	0	0	0	0	0	2	1	1	0	0	0	0	0	3	0	0	0	2	0	0	0	0	0
Otu000831	Firmicutes(100)	Bacilli(100)	Lactobacillales(100)	Streptococcaceae(100)	Streptococcus(100)	0	0	0	0	0	0	0	0	0	0	0	0	0	0	0	0	0	0	0	0	0	0	0	0	0	0	0	0	0	0	0	0	0	0	0	0	0	0	0	0	0	0	0	0
Otu000832	Verrucomicrobia(100)	Spartobacteria(100)				0	0	0	0	0	0	0	0	0	0	0	0	0	0	0	0	4	7	1	0	0	0	0	0	0	0	0	0	0	0	0	2	0	0	0	0	0	0	0	2	0	0	0	0
Otu000833	Proteobacteria(100)	Gammaproteobacteria(100)	Pseudomonadales(100)	Pseudomonadaceae(100)	Pseudomonas(96)	0	0	0	0	0	0	0	2	0	0	0	1	0	0	0	0	0	10	0	1	0	1	0	0	0	0	1	0	0	0	0	2	0	0	0	0	0	1	0	0	0	1	0	0
Otu000834	Proteobacteria(100)	Gammaproteobacteria(100)	Xanthomonadales(100)	Xanthomonadaceae(100)	Stenotrophomonas(100)	0	0	0	0	0	0	0	0	0	0	0	0	0	0	1	2	1	0	0	0	0	0	1	0	0	2	0	0	1	0	0	4	0	0	0	1	0	0	0	0	3	1	0	0
Otu000835	Firmicutes(100)	Clostridia(100)	Clostridiales(100)	Clostridiales_Incertae_Sedis_XI(100)		0	0	0	0	0	0	3	1	0	0	0	3	0	0	0	0	0	0	0	0	1	0	2	0	0	2	1	0	1	0	1	1	0	0	0	0	0	0	0	0	0	1	1	1
Otu000836	Firmicutes(100)	Bacilli(100)	Lactobacillales(100)	Carnobacteriaceae(100)	Carnobacterium(100)	1	4	0	0	0	0	0	0	0	0	0	0	1	0	0	0	0	0	0	0	3	0	0	0	0	0	1	0	0	0	0	0	0	1	0	0	3	0	0	0	0	0	0	0
Otu000837	Planctomycetes(100)	Planctomycetia(100)	Planctomycetales(100)	Planctomycetaceae(100)		0	0	0	0	0	0	0	0	0	0	0	0	0	0	0	0	0	0	1	0	0	0	0	0	0	0	0	0	3	0	0	0	0	0	0	0	0	0	0	0	0	0	0	0
Otu000838	Firmicutes(100)	Clostridia(100)	Clostridiales(100)	Clostridiaceae_1(100)	Clostridium_sensu_stricto(100)	0	0	0	0	0	0	0	0	0	0	0	0	0	0	0	0	0	0	0	8	0	0	0	0	0	0	0	0	0	1	0	0	0	0	0	0	0	6	0	0	0	7	0	0
Otu000839	Firmicutes(100)	Bacilli(100)	Lactobacillales(100)	Carnobacteriaceae(100)	Carnobacterium(100)	0	3	0	0	0	0	0	0	0	2	0	0	0	2	0	0	0	0	1	0	2	0	0	0	0	0	0	0	0	4	0	0	0	3	0	0	0	0	2	0	0	0	0	0
Otu000840	Firmicutes(100)	Clostridia(100)	Clostridiales(100)	Ruminococcaceae(100)		0	0	0	0	0	0	0	0	1	0	0	0	0	0	0	1	0	0	0	3	0	0	4	3	0	2	0	1	5	0	1	0	0	0	0	0	0	0	1	0	0	0	0	0
Otu000841	Bacteroidetes(100)	Flavobacteriia(100)	Flavobacteriales(100)	Flavobacteriaceae(100)	Flavobacterium(100)	0	0	0	22	0	0	0	0	0	0	0	0	0	0	0	0	0	0	0	0	0	0	0	0	0	0	0	0	0	0	0	0	0	0	0	0	0	0	0	0	0	1	0	0
Otu000842	Proteobacteria(100)	Alphaproteobacteria(100)	Rhizobiales(100)	Rhizobiaceae(100)	Kaistia(100)	0	0	0	0	0	0	0	0	0	0	0	0	0	0	0	0	0	1	0	0	0	0	0	1	0	3	2	0	0	0	0	7	0	0	0	0	0	0	0	0	6	0	0	2
Otu000843	Firmicutes(100)	Bacilli(100)	Lactobacillales(100)	Carnobacteriaceae(100)	Carnobacterium(100)	4	1	0	0	0	0	0	0	0	1	0	0	0	2	0	2	0	0	0	0	1	0	0	0	0	0	0	2	0	0	0	0	1	3	0	0	2	0	0	0	0	0	0	0
Otu000844	Firmicutes(100)	Clostridia(100)	Clostridiales(100)	Clostridiaceae_1(96)		0	0	0	0	0	0	0	0	0	0	0	1	0	0	1	0	2	2	0	0	0	0	0	0	0	0	0	0	0	0	0	1	0	0	1	0	0	0	0	3	0	0	1	8
Otu000845	Firmicutes(100)	Clostridia(100)	Clostridiales(100)	Peptostreptococcaceae(100)	Peptostreptococcus(100)	0	0	0	0	0	0	0	0	1	0	1	0	0	1	1	0	0	0	0	0	0	3	0	0	1	0	1	0	0	0	1	1	0	0	0	1	0	1	0	0	0	0	0	0
Otu000846	Firmicutes(100)	Bacilli(100)	Lactobacillales(100)	Enterococcaceae(100)	Vagococcus(100)	0	0	0	0	0	0	0	0	0	0	0	0	0	0	0	0	0	0	0	24	0	0	0	0	0	0	0	0	0	0	0	0	0	0	0	0	0	0	0	0	0	0	0	0
Otu000847	Verrucomicrobia(100)	Spartobacteria(100)	Terrimicrobium(100)			0	0	0	0	0	0	0	0	0	0	0	0	0	0	0	0	0	0	0	0	0	0	0	0	0	0	0	1	0	0	0	0	0	0	0	0	0	0	0	0	1	0	0	0
Otu000848	Firmicutes(100)	Bacilli(100)	Lactobacillales(100)	Streptococcaceae(100)	Streptococcus(100)	0	0	0	0	0	0	0	0	0	0	24	0	0	0	0	0	0	0	0	0	0	0	0	0	0	0	0	0	0	0	0	0	0	0	0	0	0	0	0	0	0	0	0	0
Otu000849	Firmicutes(100)					0	0	0	0	0	0	0	2	1	0	2	0	0	0	0	0	1	1	0	3	0	0	3	2	0	1	0	1	3	0	0	0	0	0	0	1	0	0	0	0	0	0	0	0
Otu000850	Planctomycetes(100)	Planctomycetia(100)	Planctomycetales(100)	Planctomycetaceae(100)		0	0	0	0	0	0	0	0	0	0	0	0	1	0	0	0	0	1	0	0	0	0	0	2	0	0	0	2	0	0	0	0	0	0	0	0	0	0	0	0	7	0	0	0
Otu000851	Firmicutes(100)	Bacilli(100)	Bacillales(100)	Alicyclobacillaceae(100)	Alicyclobacillus(100)	0	0	0	0	0	0	0	0	3	0	0	0	0	1	0	0	0	0	0	0	0	2	1	0	0	2	0	0	0	1	0	0	0	0	0	0	0	0	0	0	0	2	0	0
Otu000852	Firmicutes(100)	Bacilli(100)	Lactobacillales(100)	Carnobacteriaceae(100)	Carnobacterium(100)	7	0	1	0	0	0	0	0	0	0	0	0	0	0	0	0	0	0	0	0	0	0	0	0	0	0	0	0	0	8	0	0	0	0	0	0	0	0	0	0	0	0	0	0
Otu000853	Firmicutes(100)	Bacilli(100)	Lactobacillales(100)	Carnobacteriaceae(100)	Carnobacterium(100)	0	0	0	0	0	0	4	0	0	0	0	0	0	0	0	0	0	2	0	0	2	0	0	0	0	0	0	0	0	2	1	0	0	2	0	0	0	0	0	0	0	0	3	0
Otu000854	Firmicutes(100)	Bacilli(100)	Lactobacillales(100)	Carnobacteriaceae(100)	Carnobacterium(100)	0	3	0	0	0	0	0	0	0	0	0	0	2	0	0	2	0	0	0	0	0	0	0	0	0	0	0	0	0	3	0	0	0	0	0	2	3	0	3	0	0	0	0	0
Otu000855	Proteobacteria(100)	Alphaproteobacteria(100)	Rhodobacterales(100)	Rhodobacteraceae(100)		0	0	0	0	0	0	0	0	0	0	0	0	7	0	2	1	0	1	4	0	0	0	0	0	0	0	0	0	0	0	0	2	0	0	5	0	0	0	0	0	1	0	0	0
Otu000856	Proteobacteria(100)	Alphaproteobacteria(100)	Rhodobacterales(100)	Rhodobacteraceae(100)	Gemmobacter(88)	0	0	0	0	0	0	0	0	0	0	0	0	4	0	0	1	2	5	1	0	0	0	0	0	0	0	0	0	1	0	0	0	0	2	0	2	0	0	0	4	2	0	0	0
Otu000857	Proteobacteria(100)	Gammaproteobacteria(100)	Enterobacteriales(100)	Enterobacteriaceae(100)		0	0	0	1	0	0	0	1	0	0	2	0	0	0	0	0	0	0	1	3	0	0	3	5	0	1	0	1	3	0	0	0	1	1	0	0	0	0	0	0	0	0	0	0
Otu000858	Proteobacteria(100)	Gammaproteobacteria(100)	Enterobacteriales(100)	Enterobacteriaceae(100)		0	0	0	0	0	0	0	0	1	1	0	0	0	0	0	0	0	0	0	2	0	0	2	1	0	2	0	0	7	2	2	0	0	0	0	0	0	0	0	0	0	0	1	0
Otu000859	Proteobacteria(100)	Betaproteobacteria(100)	Neisseriales(100)	Neisseriaceae(100)	Neisseria(100)	0	0	1	0	0	0	0	0	0	0	3	0	0	0	1	3	2	0	0	1	0	0	0	1	0	1	0	0	2	0	0	0	0	0	0	0	0	0	0	0	0	5	0	0
Otu000860						0	0	0	0	0	0	0	3	0	0	0	0	0	0	0	0	0	1	0	3	0	0	1	3	0	4	0	2	2	0	3	0	0	0	0	0	0	0	0	0	0	0	0	0
Otu000861	Actinobacteria(100)	Actinobacteria(100)	Actinomycetales(100)			0	0	0	0	0	0	0	0	0	0	0	0	0	0	0	0	0	2	0	0	0	0	0	0	0	0	0	0	0	0	0	0	0	0	0	0	0	0	0	0	5	0	0	0
Otu000862	Firmicutes(100)	Clostridia(100)	Clostridiales(100)	Clostridiaceae_1(100)	Clostridium_sensu_stricto(100)	0	0	0	3	0	0	0	0	0	0	10	0	0	0	0	0	0	0	0	0	2	0	0	4	0	0	1	0	0	0	0	0	0	0	0	0	0	0	0	0	0	0	0	0
Otu000863	Verrucomicrobia(100)	Verrucomicrobiae(100)	Verrucomicrobiales(100)	Verrucomicrobiaceae(100)	Luteolibacter(100)	0	0	0	0	0	0	0	0	0	0	0	0	0	0	0	0	6	4	0	0	0	0	1	2	0	0	0	0	1	0	0	0	0	0	0	0	0	0	0	0	5	0	3	1
Otu000864	Proteobacteria(100)	Gammaproteobacteria(100)	Pseudomonadales(100)	Pseudomonadaceae(100)	Pseudomonas(92)	0	0	0	0	0	0	0	0	1	1	1	2	0	0	2	0	1	0	0	0	0	2	0	0	0	3	0	0	0	0	0	2	1	0	0	0	0	0	0	0	0	0	0	0
Otu000865	Proteobacteria(100)	Betaproteobacteria(100)				0	0	0	0	0	0	0	0	0	0	0	0	0	0	0	0	0	10	1	0	0	0	0	0	0	0	0	0	0	0	1	0	0	0	0	0	0	0	0	0	7	0	0	0
Otu000866	Firmicutes(100)	Bacilli(100)	Bacillales(100)	Paenibacillaceae_1(100)	Brevibacillus(100)	0	0	0	0	0	0	0	0	5	0	0	0	0	0	0	0	0	0	0	4	0	0	0	0	0	1	0	0	0	0	0	0	0	0	0	1	0	2	0	0	0	1	0	2
Otu000867	Firmicutes(100)	Bacilli(100)	Lactobacillales(100)	Leuconostocaceae(100)	Leuconostoc(100)	0	0	0	0	0	0	0	2	0	0	0	0	0	0	4	3	1	0	1	0	0	0	0	1	1	0	0	0	0	1	0	0	0	0	0	0	0	0	0	0	0	0	2	0
Otu000868	Firmicutes(100)					0	0	1	0	0	0	1	0	0	0	0	0	0	1	2	0	0	0	0	0	0	3	2	0	0	0	3	0	0	0	0	0	0	0	0	0	0	1	0	0	0	3	0	1
Otu000869	Firmicutes(100)	Bacilli(100)	Lactobacillales(100)	Carnobacteriaceae(100)	Carnobacterium(100)	0	0	0	0	0	0	0	0	0	0	0	0	0	0	13	0	0	0	0	0	8	0	0	0	0	0	0	0	0	2	0	0	0	0	0	0	0	0	0	0	0	0	0	0
Otu000870	Planctomycetes(100)	Planctomycetia(100)	Planctomycetales(100)	Planctomycetaceae(100)		0	0	0	0	0	0	0	0	0	0	0	0	0	0	0	1	0	1	0	4	0	0	0	0	0	0	0	0	0	0	0	0	0	1	0	0	0	0	0	0	6	0	3	0
Otu000871	Firmicutes(100)	Bacilli(100)	Lactobacillales(100)	Carnobacteriaceae(100)	Carnobacterium(100)	0	0	0	0	0	0	0	0	0	0	0	0	6	0	0	0	0	1	0	0	0	2	0	0	0	0	0	0	0	0	0	0	0	0	0	0	0	0	8	0	0	0	0	0
Otu000872	Firmicutes(100)	Bacilli(100)	Lactobacillales(100)	Streptococcaceae(100)	Streptococcus(100)	0	0	0	0	0	0	0	0	23	0	0	0	0	0	0	0	0	0	0	0	0	0	0	0	0	0	0	0	0	0	0	0	0	0	0	0	0	0	0	0	0	0	0	0
Otu000873	Firmicutes(100)	Bacilli(100)	Lactobacillales(100)	Carnobacteriaceae(100)	Carnobacterium(100)	0	0	0	0	0	0	0	0	0	0	0	13	0	0	0	0	3	0	0	0	0	0	0	0	0	0	0	0	0	0	0	0	0	0	7	0	0	0	0	0	0	0	0	0
Otu000874	Bacteroidetes(100)	Cytophagia(100)	Cytophagales(100)	Cytophagaceae(100)	Arcicella(100)	0	0	0	4	3	0	0	0	0	0	0	0	0	0	0	0	0	0	0	0	0	1	0	0	0	0	0	0	4	0	0	0	0	0	0	0	0	0	1	0	4	0	0	0
Otu000875	Firmicutes(100)	Clostridia(100)	Clostridiales(100)	Ruminococcaceae(100)	Butyricicoccus(100)	0	0	1	0	2	0	1	0	1	0	0	1	0	0	1	1	0	0	0	0	0	2	0	1	0	0	0	1	0	0	1	0	0	0	0	1	0	0	0	0	0	0	0	0
Otu000876	Proteobacteria(100)	Gammaproteobacteria(100)				0	0	0	0	0	0	0	0	0	0	0	0	0	0	1	0	0	1	0	0	0	0	1	2	0	2	0	1	2	0	1	0	0	0	0	1	0	0	0	0	5	2	0	0
Otu000877	Firmicutes(100)	Bacilli(100)	Bacillales(100)	Bacillaceae_1(100)	Bacillus(100)	0	0	1	1	0	0	0	0	0	0	0	0	0	0	0	0	0	0	0	3	0	0	3	0	0	2	0	0	0	0	0	0	0	0	0	2	0	0	2	0	1	0	0	0
Otu000878	Actinobacteria(100)	Actinobacteria(100)	Actinomycetales(100)	Nocardioidaceae(100)	Aeromicrobium(100)	1	0	0	0	0	0	2	0	0	0	0	0	2	0	2	0	0	2	0	0	0	0	0	0	0	0	0	0	0	0	0	1	0	0	2	1	0	0	3	0	0	0	0	1
Otu000879	Firmicutes(100)	Clostridia(100)	Clostridiales(100)			0	0	0	0	0	0	0	0	0	0	0	0	0	0	0	0	0	0	0	0	0	0	0	0	0	0	0	0	0	0	0	0	0	0	0	0	0	0	0	0	0	0	0	0
Otu000880	Bacteroidetes(100)	Bacteroidia(100)	Bacteroidales(100)	Bacteroidaceae(100)	Bacteroides(100)	0	0	0	0	3	0	1	0	0	0	2	0	0	0	0	0	2	0	0	1	0	3	0	1	0	0	0	0	0	0	0	0	0	0	0	2	0	0	0	0	0	0	1	0
Otu000881	Firmicutes(100)	Clostridia(100)	Clostridiales(100)	Clostridiales_Incertae_Sedis_XI(100)	Tepidimicrobium(100)	0	0	0	0	0	0	0	0	2	0	0	0	0	0	3	0	0	0	2	0	4	0	0	0	0	0	3	0	0	1	0	3	3	0	0	0	0	1	0	0	0	0	0	0
Otu000882	Actinobacteria(100)	Actinobacteria(100)	Coriobacteriales(100)	Coriobacteriaceae(100)		0	0	3	2	1	0	0	0	0	0	5	0	0	0	0	0	0	0	0	0	0	0	0	0	0	0	0	0	0	1	1	0	0	0	0	0	0	2	1	0	0	0	0	2
Otu000883	Firmicutes(100)	Bacilli(100)	Lactobacillales(100)	Enterococcaceae(100)	Enterococcus(100)	0	0	7	0	0	0	0	0	0	0	7	0	0	0	0	1	0	0	0	0	2	0	0	0	0	0	0	0	0	0	0	0	0	0	0	0	0	0	0	0	0	0	0	1
Otu000884	Proteobacteria(100)	Gammaproteobacteria(100)	Enterobacteriales(100)	Enterobacteriaceae(100)		0	0	0	0	0	0	0	0	0	0	0	0	1	0	0	0	0	0	1	0	0	0	0	0	0	0	0	0	0	0	0	0	0	0	0	0	0	0	0	0	0	0	0	0
Otu000885	Firmicutes(100)	Bacilli(100)	Lactobacillales(100)	Carnobacteriaceae(100)	Carnobacterium(100)	0	0	0	0	0	3	0	0	0	2	0	0	0	2	0	0	0	0	0	0	0	0	0	0	0	0	0	0	0	0	0	0	6	0	0	0	0	0	0	0	0	0	0	0
Otu000886	Actinobacteria(100)	Actinobacteria(100)	Actinomycetales(100)	Micromonosporaceae(100)		0	0	0	0	0	0	0	4	0	0	0	0	0	0	0	0	0	0	1	0	0	0	6	1	0	1	0	0	3	0	0	2	0	0	0	0	0	0	1	0	3	0	0	0
Otu000887	Firmicutes(100)	Bacilli(100)	Lactobacillales(100)	Enterococcaceae(100)	Enterococcus(100)	0	0	0	0	7	0	0	0	0	0	0	0	0	0	0	0	11	0	0	0	0	0	0	0	0	0	0	0	0	3	0	0	0	0	0	0	0	0	2	0	0	0	0	0
Otu000888	Firmicutes(100)	Bacilli(100)	Lactobacillales(100)	Enterococcaceae(100)	Vagococcus(100)	0	0	0	0	0	0	0	0	0	0	0	0	0	0	0	0	0	0	0	0	0	0	0	0	0	0	0	0	0	0	0	0	0	0	0	0	0	0	0	0	0	0	0	0
Otu000889	Bacteroidetes(100)	Sphingobacteriia(100)	Sphingobacteriales(100)	Chitinophagaceae(100)	Parasegetibacter(100)	0	0	0	0	0	2	0	0	0	0	0	1	0	0	0	0	6	5	0	2	0	0	1	0	0	0	0	0	0	0	0	0	0	1	0	0	0	0	0	0	4	0	0	0
Otu000890	Firmicutes(100)	Bacilli(100)	Lactobacillales(100)	Carnobacteriaceae(100)	Carnobacterium(100)	0	0	0	0	2	0	0	0	0	0	0	0	0	0	0	0	0	0	1	0	1	0	0	0	0	1	0	6	0	0	0	0	0	0	0	0	0	0	3	0	0	0	0	0
Otu000891	Verrucomicrobia(100)	Spartobacteria(100)				0	0	0	0	0	0	0	0	0	0	0	0	1	0	0	1	1	2	0	6	0	0	0	0	0	0	0	0	0	0	0	0	0	0	0	0	0	0	0	0	6	0	0	0
Otu000892	Proteobacteria(100)	Gammaproteobacteria(100)	Enterobacteriales(100)	Enterobacteriaceae(100)	Buttiauxella(96)	0	0	0	1	0	0	0	1	0	4	0	2	0	1	0	2	0	0	0	0	0	0	0	0	1	0	0	0	0	0	0	0	1	0	0	0	3	0	0	0	0	0	0	0
Otu000893	Actinobacteria(100)	Actinobacteria(100)	Acidimicrobiales(100)			0	0	0	0	0	0	0	1	0	0	0	0	2	1	0	1	0	5	0	0	0	0	0	0	0	2	0	0	0	0	0	0	0	0	0	0	0	0	0	0	2	0	0	1
Otu000894	Proteobacteria(100)	Gammaproteobacteria(100)	Enterobacteriales(100)	Enterobacteriaceae(100)		0	0	0	0	0	0	0	0	0	0	0	0	0	0	0	0	0	0	0	3	0	0	2	8	1	1	0	0	4	0	0	0	0	0	0	0	0	0	0	0	0	0	0	0
Otu000895	Deinococcus-Thermus(100)	Deinococci(100)	Deinococcales(100)	Deinococcaceae(100)	Deinococcus(100)	0	0	0	0	0	0	0	0	0	0	0	0	0	1	0	0	0	4	0	0	0	0	0	0	0	0	0	0	0	0	0	0	0	0	0	0	0	0	0	0	0	0	0	0
Otu000896	Firmicutes(100)	Bacilli(100)	Bacillales(100)	Bacillaceae_1(91)	Bacillus(91)	0	0	0	0	0	1	0	0	0	0	0	0	0	0	0	0	0	2	0	0	0	0	0	0	0	0	0	0	0	0	0	1	0	0	4	0	0	0	0	0	0	0	0	0
Otu000897	Candidatus_Saccharibacteria(100)					0	0	0	0	0	0	0	0	0	0	0	0	0	0	0	2	2	0	0	0	0	0	0	0	0	0	0	0	0	0	0	0	0	0	0	0	0	0	0	0	7	0	0	3
Otu000898	Firmicutes(100)	Bacilli(100)	Lactobacillales(100)	Carnobacteriaceae(100)	Carnobacterium(100)	0	0	0	1	0	0	0	0	0	0	0	0	0	0	0	0	0	0	0	0	0	0	1	0	0	0	0	0	0	0	0	0	1	0	0	2	5	0	0	1	0	0	2	0
Otu000899	Firmicutes(100)	Bacilli(100)	Lactobacillales(100)	Enterococcaceae(100)	Vagococcus(100)	0	0	0	0	0	2	2	0	0	2	3	0	0	1	0	0	0	0	0	0	0	0	0	0	0	0	0	2	0	0	0	2	0	0	0	0	0	0	1	0	1	1	0	0
Otu000900	Firmicutes(100)	Bacilli(100)	Lactobacillales(100)	Lactobacillaceae(100)	Lactobacillus(100)	0	0	0	0	0	0	3	0	0	2	0	0	0	0	6	0	0	0	0	0	0	2	0	1	0	0	0	0	0	0	0	0	0	0	0	0	0	0	0	0	0	0	0	0
Otu000901	Deinococcus-Thermus(100)	Deinococci(100)	Deinococcales(100)	Trueperaceae(100)	Truepera(100)	0	0	0	0	0	0	0	0	9	0	0	0	0	0	0	0	0	0	0	0	0	0	0	0	0	0	0	0	0	0	0	0	0	0	0	0	0	0	0	0	0	0	1	0
Otu000902	Proteobacteria(100)	Alphaproteobacteria(100)	Rhizobiales(100)			1	0	0	0	0	0	0	0	0	0	0	0	0	0	0	0	0	1	3	0	0	0	0	0	0	0	0	0	0	0	0	0	0	0	0	0	0	0	0	0	6	0	0	1
Otu000903	Synergistetes(100)	Synergistia(100)	Synergistales(100)	Synergistaceae(100)	Aminobacterium(100)	0	0	0	2	0	0	0	0	0	0	0	1	0	2	0	0	0	0	0	0	0	0	0	1	0	0	0	0	0	0	0	2	1	0	0	0	0	2	0	0	0	0	0	0
Otu000904	Firmicutes(100)	Bacilli(100)	Lactobacillales(100)	Streptococcaceae(100)	Streptococcus(100)	0	0	0	0	0	0	0	1	0	1	0	0	0	0	3	1	0	0	0	1	0	0	0	0	0	0	3	0	0	0	0	1	0	0	0	0	0	0	0	2	0	0	0	1
Otu000905	Firmicutes(100)	Bacilli(100)	Lactobacillales(100)	Enterococcaceae(100)	Vagococcus(100)	0	0	0	1	0	0	0	0	8	0	0	0	0	2	0	0	5	0	0	0	0	0	0	0	0	0	0	0	0	0	1	0	0	0	0	0	0	0	0	0	0	0	0	0
Otu000906	Firmicutes(100)	Clostridia(100)	Clostridiales(100)	Clostridiales_Incertae_Sedis_XI(100)		0	0	2	0	0	0	0	0	0	1	0	1	0	0	0	0	0	0	0	1	1	1	0	0	0	1	1	0	0	2	0	2	1	0	1	0	0	0	0	1	0	0	0	0
Otu000907	Firmicutes(100)	Clostridia(100)	Clostridiales(100)	Clostridiaceae_1(100)	Clostridium_sensu_stricto(100)	0	0	0	0	0	0	0	0	0	0	0	0	0	0	0	0	7	4	1	0	0	0	0	0	0	0	0	0	0	0	0	0	0	0	0	0	0	0	0	0	3	0	0	0
Otu000908	Proteobacteria(100)	Alphaproteobacteria(100)	Rhizobiales(100)			0	0	0	0	0	0	0	0	0	0	0	0	0	0	0	1	2	6	0	0	0	0	0	2	0	0	0	0	0	0	0	1	0	0	0	0	0	0	0	0	0	0	0	0
Otu000909	Firmicutes(100)					0	0	0	0	0	0	0	0	0	0	0	0	1	0	1	0	1	1	0	0	0	0	0	1	0	0	0	0	1	0	1	3	0	0	0	0	0	0	0	0	4	0	0	4
Otu000910	Proteobacteria(100)	Alphaproteobacteria(100)	Sphingomonadales(100)	Sphingomonadaceae(100)		0	0	0	0	0	0	0	0	0	0	0	0	0	0	0	0	0	0	0	0	0	0	0	0	0	0	0	0	0	0	0	0	0	0	0	0	0	0	0	0	0	0	0	0
Otu000911	Firmicutes(100)	Bacilli(100)	Lactobacillales(100)	Carnobacteriaceae(100)	Carnobacterium(100)	0	0	0	0	0	5	0	0	0	2	0	0	0	7	0	2	0	0	0	0	0	0	0	0	2	0	0	0	0	0	0	0	0	0	0	0	0	0	0	0	0	0	1	0
Otu000912	Firmicutes(100)	Bacilli(100)	Lactobacillales(100)	Streptococcaceae(100)	Lactococcus(100)	0	0	0	0	0	0	1	0	0	0	3	4	0	0	0	0	0	0	0	1	2	0	0	0	0	0	1	0	0	0	0	0	0	0	5	0	0	0	0	0	0	0	0	2
Otu000913	Actinobacteria(100)	Actinobacteria(100)				0	0	0	0	0	0	0	0	0	0	12	4	0	0	0	0	0	0	0	0	0	0	0	0	0	0	0	0	0	0	0	0	0	0	0	0	0	0	0	0	1	0	0	0
Otu000914	Firmicutes(100)	Bacilli(100)	Lactobacillales(100)	Carnobacteriaceae(100)	Carnobacterium(100)	0	0	0	0	0	2	1	2	0	0	0	1	0	2	0	0	0	0	0	0	0	1	0	0	0	0	0	0	0	2	2	0	0	0	0	0	0	0	2	0	0	0	0	0
Otu000915	Proteobacteria(100)	Gammaproteobacteria(100)	Enterobacteriales(100)	Enterobacteriaceae(100)		0	0	0	0	0	0	1	0	0	0	0	0	0	0	0	1	3	3	1	0	0	0	0	0	0	0	0	0	0	0	0	0	0	0	0	0	0	0	0	0	1	0	0	0
Otu000916	Actinobacteria(100)	Actinobacteria(100)				0	0	0	0	0	0	0	1	0	0	0	0	3	0	0	2	0	5	1	0	1	0	0	0	0	3	0	0	0	0	0	0	0	0	0	0	0	0	0	0	5	0	0	0
Otu000917	Firmicutes(100)	Bacilli(100)	Lactobacillales(100)	Carnobacteriaceae(100)	Trichococcus(100)	0	0	1	0	0	0	1	0	2	0	0	0	0	0	0	0	4	0	0	0	0	0	1	0	0	0	6	0	0	0	2	0	0	0	0	0	0	0	0	0	1	0	0	0
Otu000918	Firmicutes(100)	Clostridia(100)	Clostridiales(100)	Clostridiales_Incertae_Sedis_XI(100)	Tepidimicrobium(100)	0	0	0	0	0	0	1	0	0	0	0	0	0	0	2	0	0	0	1	1	0	1	0	0	0	3	2	0	0	0	0	0	1	0	0	1	0	1	0	2	0	0	0	0
Otu000919	Firmicutes(100)	Bacilli(100)	Lactobacillales(100)	Carnobacteriaceae(100)	Carnobacterium(100)	0	0	0	0	0	0	0	8	0	0	0	0	0	0	0	0	0	2	10	0	0	0	0	0	0	0	0	0	0	0	0	0	0	0	0	0	0	0	1	0	0	0	0	0
Otu000920	Proteobacteria(100)	Gammaproteobacteria(100)	Alteromonadales(100)	Colwelliaceae(100)	Colwellia(100)	0	0	0	0	0	0	0	3	0	0	3	0	0	0	0	0	0	0	0	0	0	0	0	2	0	0	0	0	0	2	0	0	0	0	0	0	0	0	0	1	0	0	0	0
Otu000921	Firmicutes(100)	Bacilli(100)	Bacillales(100)	Bacillaceae_2(100)	Virgibacillus(100)	0	0	0	1	0	1	0	0	2	0	0	1	0	0	0	0	4	6	0	0	0	1	0	0	0	2	0	0	0	0	0	0	0	0	0	2	0	1	0	0	0	0	0	0
Otu000922	Firmicutes(100)	Negativicutes(100)	Selenomonadales(100)	Acidaminococcaceae(100)		0	0	1	1	0	0	0	0	3	0	1	0	0	0	0	0	0	0	0	1	0	0	0	0	0	1	3	0	0	0	0	0	0	0	1	0	0	0	2	2	0	0	0	1
Otu000923	Firmicutes(100)	Bacilli(100)	Bacillales(100)	Paenibacillaceae_1(100)	Paenibacillus(100)	0	0	0	0	0	0	0	0	0	0	0	0	0	0	0	0	0	0	0	0	0	3	0	0	0	0	0	0	0	0	0	0	0	0	0	0	0	1	0	0	0	0	0	0
Otu000924	Actinobacteria(100)	Actinobacteria(100)	Actinomycetales(100)	Corynebacteriaceae(100)	Corynebacterium(100)	0	0	0	0	2	0	0	0	0	0	0	0	0	0	2	0	2	0	0	0	0	1	2	0	0	0	0	1	0	0	0	0	0	0	0	1	0	0	0	0	0	1	0	0
Otu000925	Firmicutes(100)	Bacilli(100)	Lactobacillales(100)	Carnobacteriaceae(100)	Carnobacterium(100)	0	6	0	0	0	0	0	0	0	0	0	0	0	0	0	0	0	0	0	0	0	0	0	0	2	0	0	0	0	0	0	0	0	0	0	0	0	0	0	1	0	0	0	0
Otu000926	Firmicutes(100)					0	0	0	0	0	0	0	0	0	0	0	0	0	0	1	1	0	2	1	1	0	0	0	1	0	1	0	0	0	0	0	0	0	0	0	0	1	0	0	0	1	1	2	2
Otu000927	Firmicutes(100)	Bacilli(100)	Lactobacillales(100)	Enterococcaceae(100)	Vagococcus(100)	0	0	0	0	0	0	0	0	3	0	0	3	0	0	0	0	0	0	0	0	2	2	0	0	0	0	2	0	0	0	0	2	0	0	0	0	0	0	0	1	0	0	0	1
Otu000928	Firmicutes(100)	Bacilli(100)	Bacillales(100)			0	0	0	1	0	0	0	0	0	0	0	0	0	1	0	1	1	2	0	0	0	0	1	0	0	2	0	0	0	0	0	1	1	0	0	0	0	0	0	1	0	0	0	0
Otu000929	Proteobacteria(100)	Alphaproteobacteria(100)	Rhizobiales(100)			0	0	0	0	0	0	0	5	0	0	0	0	0	0	0	0	0	3	1	0	0	0	1	5	0	0	0	0	0	0	0	0	0	0	0	0	0	0	0	0	1	0	0	4
Otu000930	Proteobacteria(100)	Gammaproteobacteria(100)	Enterobacteriales(100)	Enterobacteriaceae(100)		0	0	0	0	0	0	0	0	0	0	0	0	0	0	0	1	2	4	1	0	0	0	0	0	0	0	0	0	0	0	0	0	0	1	0	0	0	0	0	0	1	0	0	0
Otu000931	Proteobacteria(100)	Betaproteobacteria(100)	Burkholderiales(100)	Comamonadaceae(100)	Pelomonas(100)	0	0	0	3	2	0	0	0	0	0	0	0	0	0	0	1	0	1	2	0	0	0	0	0	0	0	2	0	0	0	0	0	0	0	0	0	0	0	0	1	1	0	0	0
Otu000932	Proteobacteria(100)	Gammaproteobacteria(100)	Pseudomonadales(100)	Moraxellaceae(100)	Acinetobacter(100)	0	0	0	1	0	0	0	0	0	0	0	0	0	0	0	0	1	0	1	1	1	0	0	0	0	0	2	0	0	0	2	4	0	0	1	0	0	0	0	0	0	0	0	0
Otu000933	Proteobacteria(100)	Betaproteobacteria(100)	Burkholderiales(100)	Oxalobacteraceae(100)	Massilia(100)	0	0	0	0	0	0	0	0	0	0	0	0	0	0	5	0	3	4	1	0	0	0	0	0	0	0	0	0	0	0	0	0	0	0	0	0	0	0	0	0	1	0	0	0
Otu000934	Candidatus_Saccharibacteria(100)					0	0	0	0	0	0	0	0	0	0	0	0	0	0	0	2	0	1	1	0	0	0	4	0	0	0	0	0	0	0	4	0	0	0	0	0	0	0	0	0	3	0	0	0
Otu000935	Candidatus_Saccharibacteria(100)					0	0	0	0	0	0	1	0	0	0	0	0	0	0	0	0	0	2	0	0	0	2	0	1	0	2	0	0	0	0	0	8	0	0	1	1	0	0	0	0	0	0	0	0
Otu000936	Firmicutes(100)	Bacilli(100)	Lactobacillales(100)	Carnobacteriaceae(100)	Carnobacterium(100)	0	1	0	0	0	0	0	0	0	0	0	0	0	0	0	0	0	0	1	0	0	0	0	0	5	0	0	4	0	0	0	0	2	0	0	2	0	0	0	0	0	0	0	0
Otu000937	Firmicutes(100)	Clostridia(100)	Clostridiales(100)	Clostridiales_Incertae_Sedis_XIII(100)	Mogibacterium(100)	0	0	0	0	0	0	0	1	1	0	1	1	0	0	0	0	1	1	0	0	0	1	1	0	0	0	0	0	0	0	0	1	0	0	1	0	0	1	0	0	0	0	0	3
Otu000938						0	0	0	4	0	0	0	0	0	0	1	0	0	0	0	0	0	0	0	0	4	0	2	0	0	0	0	0	0	0	0	0	0	0	4	0	0	1	0	2	0	0	0	1
Otu000939	Actinobacteria(100)	Actinobacteria(100)	Actinomycetales(100)			0	0	0	0	0	0	0	0	0	0	0	0	0	0	0	0	0	6	0	0	0	0	0	0	0	0	0	1	0	0	0	3	0	0	0	0	0	0	0	0	8	0	0	0
Otu000940	Proteobacteria(100)	Gammaproteobacteria(100)	Enterobacteriales(100)	Enterobacteriaceae(100)		0	0	0	0	0	0	0	1	0	0	0	0	0	0	1	0	0	1	1	1	0	0	1	0	0	0	1	0	1	0	0	0	0	0	0	0	0	0	0	0	1	1	0	3
Otu000941	Firmicutes(100)	Bacilli(100)	Lactobacillales(100)	Lactobacillaceae(100)	Lactobacillus(100)	0	0	2	0	0	0	0	0	0	0	0	0	0	0	0	1	0	0	0	0	1	0	0	0	0	0	5	0	0	0	1	0	0	0	1	0	0	0	0	0	2	0	0	2
Otu000942	Proteobacteria(100)	Betaproteobacteria(100)				0	0	0	0	0	0	0	0	0	0	0	0	0	0	0	0	0	1	0	0	0	0	0	0	0	0	0	0	0	0	0	2	0	0	3	0	0	0	0	0	1	6	0	0
Otu000943	Firmicutes(100)	Bacilli(100)	Lactobacillales(100)	Enterococcaceae(100)	Enterococcus(100)	0	0	0	0	0	0	0	0	0	0	0	0	0	0	0	0	0	0	0	0	0	0	0	0	0	0	20	0	0	0	0	0	0	0	0	0	0	0	0	0	0	0	0	0
Otu000944	Firmicutes(100)	Clostridia(100)	Clostridiales(100)	Peptostreptococcaceae(100)		0	0	0	1	0	0	0	0	0	0	0	0	1	0	1	0	0	0	0	0	2	0	0	0	0	2	2	0	0	0	0	1	0	0	0	0	0	0	0	1	0	0	0	0
Otu000945	Firmicutes(100)	Bacilli(100)	Lactobacillales(100)	Carnobacteriaceae(100)	Carnobacterium(100)	2	0	0	0	0	0	0	0	0	0	0	0	2	0	0	4	0	1	0	0	2	0	0	0	0	0	0	0	0	0	0	0	0	0	0	0	2	0	0	0	0	0	0	0
Otu000946	Firmicutes(100)	Bacilli(100)	Lactobacillales(100)	Carnobacteriaceae(100)	Carnobacterium(100)	0	0	0	0	0	0	0	0	0	0	0	0	0	0	0	0	0	0	0	0	0	0	0	3	0	0	1	4	0	0	0	0	1	0	1	0	5	0	0	1	0	0	0	0
Otu000947	Actinobacteria(100)	Actinobacteria(100)	Bifidobacteriales(100)	Bifidobacteriaceae(100)	Gardnerella(100)	0	0	0	0	0	0	2	0	4	0	0	0	0	0	0	1	0	0	0	1	3	0	0	0	0	4	1	1	0	0	0	0	0	0	0	0	0	0	0	0	0	0	0	0
Otu000948	Proteobacteria(100)	Alphaproteobacteria(100)	Rhizobiales(100)			0	0	0	0	0	0	3	0	0	0	0	0	0	0	0	0	0	0	0	4	3	0	0	0	0	0	0	0	0	0	0	0	0	0	0	0	0	0	0	0	0	0	0	3
Otu000949	Actinobacteria(100)	Actinobacteria(100)	Actinomycetales(100)	Nocardioidaceae(100)	Nocardioides(100)	0	0	0	0	0	0	0	0	0	0	0	1	0	0	0	0	0	5	1	0	0	0	3	0	0	1	3	0	0	0	0	0	0	1	0	0	0	0	0	0	2	0	0	0
Otu000950	Firmicutes(100)	Bacilli(100)	Bacillales(100)	Staphylococcaceae(100)	Salinicoccus(100)	0	0	1	1	6	0	0	0	2	0	0	0	0	0	0	1	0	0	0	0	0	1	1	0	0	0	0	0	0	0	0	0	0	0	0	0	0	0	0	0	0	0	5	0
Otu000951	Firmicutes(100)	Bacilli(100)	Lactobacillales(100)	Carnobacteriaceae(100)	Carnobacterium(100)	0	2	0	0	0	0	0	0	0	1	0	0	2	0	0	0	0	0	1	0	0	0	0	0	0	0	0	0	0	1	0	0	1	0	0	0	1	0	2	1	0	0	0	0
Otu000952	Proteobacteria(100)	Alphaproteobacteria(100)	Rhizobiales(100)			0	0	0	0	0	0	0	0	0	0	6	0	0	0	0	0	0	5	0	0	0	0	0	0	0	0	0	0	0	0	0	0	0	0	0	0	0	0	0	0	0	0	0	0
Otu000953	Firmicutes(100)	Bacilli(100)	Lactobacillales(100)	Enterococcaceae(100)	Vagococcus(100)	0	0	0	0	0	0	0	0	4	0	4	0	0	0	0	0	0	0	0	0	0	0	0	3	0	0	0	0	0	0	0	4	0	0	0	0	0	0	0	0	0	0	0	2
Otu000954	Acidobacteria(100)	Acidobacteria_Gp17(100)	Gp17(100)			0	0	0	0	0	0	0	0	0	0	0	2	0	0	0	0	0	0	0	0	0	0	0	0	0	0	0	0	0	0	0	2	0	0	0	0	0	0	0	0	1	0	0	0
Otu000955	Actinobacteria(100)	Actinobacteria(100)	Actinomycetales(100)	Mycobacteriaceae(80)	Mycobacterium(80)	0	1	0	0	0	0	0	0	0	0	0	0	0	0	0	0	0	0	2	0	0	0	0	0	0	0	0	0	0	0	0	0	0	0	2	0	0	0	0	1	1	4	7	0
Otu000956	Firmicutes(100)	Bacilli(100)	Lactobacillales(100)	Carnobacteriaceae(100)	Carnobacterium(100)	5	0	0	0	0	2	0	0	0	1	0	0	0	0	0	1	0	0	0	0	0	0	0	0	1	0	0	0	0	0	0	0	0	0	0	0	1	0	0	0	0	0	0	0
Otu000957	Proteobacteria(100)	Gammaproteobacteria(100)	Vibrionales(100)	Vibrionaceae(100)	Photobacterium(100)	0	0	0	1	1	0	0	0	1	1	0	1	0	1	0	0	1	0	0	1	0	0	0	0	1	0	0	0	0	0	0	1	1	0	0	2	0	0	0	0	0	0	0	0
Otu000958	Firmicutes(100)	Bacilli(100)	Lactobacillales(100)	Enterococcaceae(100)	Enterococcus(100)	0	0	1	1	0	1	0	0	0	0	0	0	0	0	1	1	1	0	0	1	0	0	0	0	0	1	6	0	0	0	1	0	0	0	0	0	0	0	0	0	0	0	1	2
Otu000959	Firmicutes(100)	Bacilli(100)	Bacillales(100)	Bacillaceae_1(85)	Bacillus(80)	0	0	0	0	0	0	0	2	0	0	0	0	0	0	0	0	0	0	0	0	1	0	4	0	0	0	0	0	2	0	0	0	0	0	2	3	0	0	0	0	0	0	4	1
Otu000960	Firmicutes(100)	Bacilli(100)	Lactobacillales(100)	Carnobacteriaceae(100)	Carnobacterium(100)	0	0	1	0	0	0	0	1	0	0	0	0	0	0	0	0	0	0	0	0	0	1	0	0	0	0	0	2	0	0	0	0	0	1	0	0	0	0	0	0	0	0	2	0
Otu000961	Firmicutes(100)	Bacilli(100)	Bacillales(100)	Bacillaceae_1(100)	Bacillus(95)	0	0	2	0	0	0	0	0	0	0	0	1	0	0	0	0	0	0	0	8	0	0	2	0	0	0	0	0	0	0	0	2	0	0	2	1	0	0	0	0	0	0	0	0
Otu000962	Nitrospirae(100)	Nitrospira(100)	Nitrospirales(100)	Nitrospiraceae(100)	Nitrospira(100)	0	0	0	0	0	0	0	0	0	0	0	0	0	0	0	0	0	0	0	0	0	0	0	0	0	0	0	0	0	0	0	0	0	0	20	0	0	0	0	0	0	0	0	0
Otu000963	Firmicutes(100)	Bacilli(100)	Lactobacillales(100)	Leuconostocaceae(100)	Weissella(100)	0	0	0	0	2	0	0	0	0	0	0	0	0	0	0	1	0	0	0	0	6	0	0	0	1	1	0	3	0	0	0	0	0	0	0	1	0	0	0	0	0	0	0	2
Otu000964	Firmicutes(100)	Bacilli(100)	Lactobacillales(100)	Carnobacteriaceae(100)	Carnobacterium(100)	0	0	4	0	0	1	0	0	0	0	0	0	0	0	0	0	0	0	0	0	0	0	0	0	0	0	0	0	0	1	0	0	0	0	0	0	5	3	0	0	0	0	0	0
Otu000965	Proteobacteria(100)	Alphaproteobacteria(100)	Rhodobacterales(100)	Rhodobacteraceae(100)		0	0	0	0	0	0	0	0	0	0	1	0	0	0	0	0	0	2	0	0	0	0	0	0	0	0	0	1	1	0	0	0	0	0	0	0	0	0	0	4	5	0	0	0
Otu000966	Firmicutes(100)	Bacilli(100)	Lactobacillales(100)	Streptococcaceae(100)	Streptococcus(100)	0	0	0	0	0	0	0	19	0	0	0	0	0	0	0	0	0	0	0	0	0	0	0	0	0	0	0	0	0	0	0	0	0	0	0	0	0	0	0	0	0	0	0	0
Otu000967	Proteobacteria(100)	Alphaproteobacteria(100)	Rhizobiales(100)	Methylobacteriaceae(100)	Methylobacterium(100)	0	0	2	3	0	0	0	1	1	0	0	0	0	0	0	0	0	3	0	0	0	0	0	1	0	0	0	0	0	0	2	0	0	0	0	0	0	0	0	0	0	0	0	0
Otu000968	Firmicutes(100)	Bacilli(100)	Lactobacillales(100)	Carnobacteriaceae(100)	Carnobacterium(100)	0	0	0	0	1	1	0	3	0	2	0	0	0	0	0	0	0	1	0	0	2	0	0	0	0	0	0	0	0	0	0	0	0	0	0	0	0	0	1	2	0	0	0	0
Otu000969	Firmicutes(100)	Bacilli(100)	Lactobacillales(100)	Carnobacteriaceae(100)	Carnobacterium(100)	0	0	0	0	0	0	0	0	0	0	0	0	0	0	0	0	0	0	0	0	0	0	0	0	0	13	0	0	0	0	0	0	0	0	0	0	0	0	0	6	0	0	0	0
Otu000970	Firmicutes(100)	Bacilli(100)	Lactobacillales(100)	Leuconostocaceae(100)	Leuconostoc(100)	0	0	0	0	0	0	0	0	1	0	0	0	0	0	1	0	0	0	1	0	0	1	0	0	0	0	0	1	1	0	0	0	0	0	1	0	0	2	0	0	0	0	0	2
Otu000971	Planctomycetes(100)	Planctomycetia(100)	Planctomycetales(100)	Planctomycetaceae(100)		0	0	0	0	0	0	0	0	0	0	0	0	1	0	5	0	1	2	3	0	0	0	0	0	2	0	0	0	0	0	0	0	0	0	0	0	0	0	0	0	2	0	0	0
Otu000972	Firmicutes(100)	Negativicutes(100)	Selenomonadales(100)	Veillonellaceae(100)	Pelosinus(100)	0	0	0	0	0	0	0	1	0	0	0	0	0	0	0	0	0	0	0	0	0	0	0	0	0	0	0	0	0	0	0	0	0	0	0	0	0	0	0	0	0	0	0	0
Otu000973	Firmicutes(100)	Bacilli(100)	Lactobacillales(100)	Enterococcaceae(100)	Vagococcus(100)	0	0	0	0	0	0	0	0	0	0	0	0	0	0	0	0	0	0	0	0	0	0	0	0	0	0	0	0	0	0	0	0	0	0	0	0	0	0	0	0	0	0	0	0
Otu000974	Bacteroidetes(100)	Bacteroidia(100)	Bacteroidales(100)	Prevotellaceae(100)	Prevotella(100)	0	0	0	0	0	0	0	0	0	0	0	0	0	0	0	0	3	3	0	0	1	2	0	0	0	0	3	0	0	0	0	0	0	0	0	0	0	0	0	0	0	0	0	0
Otu000975	Firmicutes(100)	Bacilli(100)	Lactobacillales(100)	Streptococcaceae(100)	Streptococcus(100)	0	0	0	0	0	0	0	0	0	0	0	0	0	0	0	0	0	0	0	0	0	0	0	0	0	0	0	0	0	0	0	19	0	0	0	0	0	0	0	0	0	0	0	0
Otu000976	Firmicutes(100)	Bacilli(100)	Lactobacillales(100)	Carnobacteriaceae(100)	Carnobacterium(100)	2	0	0	0	0	0	0	1	0	0	0	0	0	0	0	0	0	0	0	0	0	0	0	0	3	0	0	2	0	0	0	0	4	2	0	0	0	0	0	0	0	0	0	0
Otu000977	Proteobacteria(100)	Gammaproteobacteria(100)				0	0	0	0	0	0	0	3	1	0	0	1	0	0	0	0	1	1	0	0	0	0	0	2	0	2	1	1	1	0	0	0	0	0	0	0	0	0	0	0	0	0	1	2
Otu000978	Actinobacteria(100)	Actinobacteria(100)	Actinomycetales(100)			0	0	0	0	0	0	0	0	0	0	0	0	0	0	0	0	0	0	0	0	0	9	1	0	0	0	0	0	0	0	0	0	0	0	0	0	0	0	0	2	0	0	0	1
Otu000979	Firmicutes(100)	Bacilli(100)	Lactobacillales(100)	Enterococcaceae(100)	Vagococcus(100)	0	0	0	0	0	0	0	0	0	0	1	5	0	0	1	0	0	0	0	0	0	0	0	0	0	2	0	0	0	0	0	1	0	0	0	0	0	1	0	0	0	0	0	1
Otu000980	Acidobacteria(100)	Acidobacteria_Gp16(100)	Gp16(100)			0	0	0	0	0	0	0	0	0	0	0	0	0	0	0	0	7	0	2	0	0	0	0	0	0	0	0	0	0	0	0	0	0	0	0	0	0	0	0	0	4	0	0	0
Otu000981	Proteobacteria(100)	Gammaproteobacteria(100)				0	0	0	0	0	0	0	0	0	0	0	0	0	0	1	0	1	2	0	0	0	0	0	1	0	0	0	0	1	0	0	0	0	0	0	0	0	0	1	0	1	1	2	4
Otu000982	Firmicutes(100)	Clostridia(100)	Clostridiales(100)	Clostridiales_Incertae_Sedis_XI(100)		0	0	0	0	0	0	1	0	0	0	1	1	0	1	0	0	1	0	0	1	1	0	1	0	0	0	0	0	0	1	0	0	0	0	1	0	0	0	2	1	0	0	1	1
Otu000983	Firmicutes(100)	Clostridia(100)	Clostridiales(100)	Clostridiales_Incertae_Sedis_XI(100)	Tepidimicrobium(100)	0	0	0	0	0	0	1	1	0	0	0	3	0	0	0	0	0	0	0	1	0	3	0	0	0	0	0	0	0	0	0	0	0	0	1	0	0	0	0	0	0	1	0	1
Otu000984	Actinobacteria(100)	Actinobacteria(100)	Actinomycetales(100)	Microbacteriaceae(100)		0	0	0	1	0	0	0	0	0	0	0	0	0	0	0	0	0	1	0	0	0	0	0	2	0	2	4	0	5	0	3	0	0	0	0	0	0	0	0	0	1	0	0	0
Otu000985	Firmicutes(100)	Clostridia(100)	Clostridiales(100)	Ruminococcaceae(100)		0	0	0	1	0	0	0	0	1	0	0	1	0	0	0	0	0	0	0	0	0	0	0	0	0	2	2	1	0	0	1	1	0	0	4	1	0	0	0	0	0	0	0	0
Otu000986	Firmicutes(100)	Bacilli(100)	Lactobacillales(100)	Carnobacteriaceae(100)	Carnobacterium(100)	0	0	1	0	0	0	0	0	0	0	0	0	0	0	0	0	0	0	0	0	0	0	0	0	0	0	0	0	0	3	0	0	0	4	0	0	0	0	3	0	1	0	0	0
Otu000987	Chlamydiae(100)	Chlamydiia(100)	Chlamydiales(100)	Parachlamydiaceae(100)	Parachlamydia(95)	0	0	0	0	0	0	0	0	0	0	0	0	9	0	0	0	0	0	0	0	6	0	0	0	0	0	0	0	0	0	0	0	0	0	1	1	0	1	0	1	0	0	0	0
Otu000988	Firmicutes(100)	Bacilli(100)	Lactobacillales(100)	Streptococcaceae(100)	Lactococcus(100)	0	0	0	0	0	1	0	0	1	0	0	1	0	0	0	0	0	0	0	0	1	1	2	0	0	0	0	0	0	0	0	5	0	0	2	0	0	0	0	0	0	0	0	2
Otu000989	Firmicutes(100)					0	0	0	0	0	0	0	0	0	0	0	0	0	0	0	0	0	0	0	0	0	0	0	0	0	0	0	0	1	0	0	0	0	0	0	0	0	0	0	0	0	1	1	9
Otu000990	Bacteroidetes(100)	Sphingobacteriia(100)	Sphingobacteriales(100)	Chitinophagaceae(100)		0	0	0	0	0	0	0	0	0	0	0	0	0	0	2	0	0	0	0	0	0	0	3	1	0	2	0	0	5	0	2	3	0	0	0	0	0	0	1	0	0	0	0	0
Otu000991	Firmicutes(100)	Clostridia(100)	Clostridiales(100)	Peptostreptococcaceae(100)	Peptostreptococcus(100)	0	0	1	0	0	0	0	1	0	0	1	0	0	1	0	0	0	0	0	1	0	1	0	0	1	0	1	1	0	0	2	0	0	0	1	0	0	0	0	0	0	0	0	0
Otu000992	Firmicutes(100)	Clostridia(100)	Clostridiales(100)	Clostridiales_Incertae_Sedis_XI(100)	Tepidimicrobium(100)	0	0	0	0	0	0	0	1	2	0	2	1	0	0	0	1	0	0	1	0	0	0	0	0	0	1	1	0	0	1	0	1	0	0	0	0	0	1	0	0	0	0	0	0
Otu000993	Proteobacteria(100)					0	0	0	1	0	0	0	0	0	0	0	0	1	0	0	3	0	1	1	0	0	0	0	1	0	0	0	0	0	0	0	0	0	0	0	0	0	0	0	0	4	2	0	0
Otu000994	Proteobacteria(100)	Betaproteobacteria(100)				0	0	0	0	0	0	0	0	0	0	0	0	0	0	3	0	0	2	0	0	0	0	0	0	0	0	0	0	0	0	0	0	0	0	0	0	0	0	0	0	2	0	0	0
Otu000995	Proteobacteria(100)	Gammaproteobacteria(100)				0	0	0	0	0	0	0	1	0	0	1	0	1	0	0	0	1	0	0	0	0	0	0	0	0	2	0	0	0	0	0	0	0	0	0	0	0	0	0	1	2	1	0	2
Otu000996	Firmicutes(100)	Bacilli(100)	Lactobacillales(100)	Carnobacteriaceae(100)	Carnobacterium(100)	0	0	0	1	0	0	0	0	0	0	0	0	2	3	0	0	1	0	2	0	0	0	0	0	0	0	0	0	0	0	0	0	2	1	0	1	0	0	0	0	0	0	0	0
Otu000997	Proteobacteria(100)	Gammaproteobacteria(100)	Alteromonadales(100)	Alteromonadaceae(100)	Marinobacter(100)	0	0	1	0	0	0	0	0	0	0	0	0	0	0	0	0	0	0	0	0	0	0	2	0	0	0	0	0	0	0	0	0	0	0	0	0	0	0	0	0	2	3	3	2
Otu000998	Proteobacteria(100)	Alphaproteobacteria(100)	Caulobacterales(100)	Caulobacteraceae(100)	Brevundimonas(100)	0	0	1	0	0	2	0	0	0	0	0	1	0	1	0	0	0	0	0	0	0	0	0	0	0	0	0	0	0	0	0	0	0	0	9	0	0	0	0	0	1	0	0	0
Otu000999	Proteobacteria(100)	Betaproteobacteria(100)	Burkholderiales(100)	Oxalobacteraceae(100)	Noviherbaspirillum(84)	0	0	0	2	0	0	0	0	0	0	0	0	0	0	0	0	2	1	0	2	0	0	0	0	0	0	0	0	5	0	0	0	0	0	0	0	0	0	0	0	0	0	0	0
Otu001000	Firmicutes(100)	Clostridia(100)	Clostridiales(100)	Peptoniphilaceae(100)	Peptoniphilus(100)	0	0	1	1	0	0	0	0	1	0	0	2	0	0	1	0	0	1	0	1	0	0	0	0	1	0	1	1	0	0	0	0	0	0	0	0	0	0	0	0	0	1	0	0
Otu001001	Actinobacteria(100)	Actinobacteria(100)	Actinomycetales(100)	Microbacteriaceae(100)		1	0	0	0	0	0	0	0	0	0	1	0	0	1	2	0	0	0	0	0	1	1	0	0	0	0	1	0	0	0	0	1	0	1	5	0	0	0	0	0	0	0	1	0
Otu001002	Firmicutes(100)	Bacilli(100)	Lactobacillales(100)	Carnobacteriaceae(100)	Carnobacterium(100)	0	0	0	1	0	2	0	0	0	0	0	0	4	3	0	0	0	0	0	0	0	0	0	0	0	0	0	0	0	0	0	0	0	0	0	0	0	0	0	0	0	0	0	0
Otu001003	Firmicutes(100)	Bacilli(100)	Lactobacillales(100)	Carnobacteriaceae(100)	Carnobacterium(100)	1	1	2	2	0	0	1	0	0	0	0	0	0	1	0	1	0	1	0	0	0	0	1	0	0	1	0	0	0	0	1	0	0	1	0	0	1	0	0	0	0	2	0	0
Otu001004						0	0	1	0	0	0	0	2	0	0	0	0	0	0	7	0	0	1	0	0	0	0	1	0	0	0	0	0	0	0	1	0	0	0	0	1	0	0	0	0	0	2	0	0
Otu001005	Firmicutes(100)	Bacilli(100)	Lactobacillales(100)	Carnobacteriaceae(100)	Carnobacterium(100)	0	2	0	0	0	0	1	0	0	0	0	0	0	2	0	0	0	0	0	0	0	0	0	0	0	0	0	2	0	0	0	0	0	3	0	0	3	0	2	0	0	0	1	0
Otu001006	Verrucomicrobia(100)	Spartobacteria(100)	Terrimicrobium(100)			0	0	0	0	0	0	0	0	0	0	0	0	2	0	0	0	0	5	0	0	0	3	1	0	0	0	0	0	0	0	0	0	0	0	0	0	0	0	0	0	1	0	0	1
Otu001007	Firmicutes(100)	Clostridia(100)	Clostridiales(100)	Clostridiales_Incertae_Sedis_XI(100)		0	0	0	0	1	0	0	0	1	0	1	0	0	0	1	0	0	1	0	0	0	0	1	0	1	0	0	0	0	1	0	1	0	0	1	0	0	0	0	0	0	0	0	0
Otu001008	Firmicutes(100)	Clostridia(100)	Clostridiales(100)	Peptoniphilaceae(100)	Peptoniphilus(100)	0	0	1	0	0	0	0	1	1	0	1	0	0	0	1	0	1	0	0	1	0	2	1	0	0	0	0	0	0	0	1	1	0	0	1	0	0	0	0	0	0	0	0	0
Otu001009	Firmicutes(100)	Bacilli(100)	Lactobacillales(100)	Carnobacteriaceae(100)	Carnobacterium(100)	0	1	0	0	1	1	0	0	0	0	0	0	0	0	0	0	0	0	1	0	1	0	0	0	2	0	0	0	0	2	0	0	0	0	0	1	0	0	0	0	0	0	1	0
Otu001010	Firmicutes(100)	Bacilli(100)	Lactobacillales(100)	Lactobacillaceae(100)	Lactobacillus(100)	0	0	0	0	0	0	0	0	0	0	0	0	0	0	0	0	0	0	0	0	0	1	0	0	0	0	0	0	0	0	0	1	0	0	0	0	0	0	0	1	0	0	0	1
Otu001011	Actinobacteria(100)	Actinobacteria(100)	Actinomycetales(100)			0	0	0	0	0	0	0	0	1	0	0	0	0	0	1	0	0	0	1	0	1	1	0	1	0	0	2	1	0	0	0	0	1	0	0	1	0	0	0	0	0	0	0	1
Otu001012	Firmicutes(100)	Clostridia(100)	Clostridiales(100)	Clostridiaceae_1(100)	Clostridium_sensu_stricto(100)	0	0	0	0	0	0	0	1	1	0	0	0	0	0	0	1	2	0	0	0	1	0	0	0	0	3	0	0	0	0	0	0	1	0	0	0	0	0	0	4	0	0	0	3
Otu001013	Proteobacteria(100)	Alphaproteobacteria(100)	Sphingomonadales(100)	Sphingomonadaceae(100)		0	0	0	0	0	0	0	0	0	0	0	0	0	0	0	0	0	0	0	0	0	0	0	0	0	0	0	0	0	0	0	0	0	0	0	0	0	0	0	0	0	0	0	0
Otu001014	Firmicutes(100)	Bacilli(100)	Lactobacillales(100)	Carnobacteriaceae(100)	Carnobacterium(100)	0	4	0	0	0	0	0	0	0	0	0	0	0	0	0	0	0	0	0	0	0	0	0	0	2	0	0	0	0	3	4	0	2	0	0	0	0	1	0	0	0	0	0	0
Otu001015	Proteobacteria(100)	Alphaproteobacteria(100)	Rhizobiales(100)	Phyllobacteriaceae(100)		0	0	0	0	0	0	0	0	0	0	0	0	1	0	0	0	0	0	0	0	0	0	0	0	0	0	0	0	0	0	0	0	0	0	0	0	0	0	0	0	0	0	0	0
Otu001016	Firmicutes(100)	Clostridia(100)	Clostridiales(100)			0	0	1	0	0	0	0	0	0	0	1	1	0	0	0	0	1	0	0	0	0	0	0	2	0	1	1	0	0	2	0	0	0	0	0	0	0	0	0	1	0	0	0	0
Otu001017	Firmicutes(100)	Bacilli(100)	Lactobacillales(100)	Carnobacteriaceae(100)	Carnobacterium(100)	0	0	0	0	0	0	0	0	0	0	0	0	0	0	0	4	0	0	0	0	0	0	0	0	0	0	0	0	0	0	0	0	0	0	0	0	0	0	7	0	0	0	0	0
Otu001018	Firmicutes(100)	Bacilli(100)	Lactobacillales(100)	Lactobacillaceae(100)	Lactobacillus(100)	0	0	0	0	0	0	0	0	0	0	0	0	0	0	0	0	0	0	0	0	0	0	0	1	0	0	2	0	0	0	0	3	0	0	0	0	0	0	0	0	0	0	0	0
Otu001019	Actinobacteria(100)	Actinobacteria(100)	Actinomycetales(100)	Nocardioidaceae(100)	Nocardioides(95)	0	0	0	0	0	0	0	0	0	0	0	0	0	1	0	0	1	4	0	0	0	0	4	0	0	0	0	0	0	0	0	1	0	0	3	1	0	0	0	0	0	0	0	1
Otu001020	Proteobacteria(100)	Gammaproteobacteria(100)	Pseudomonadales(100)	Moraxellaceae(100)	Moraxella(100)	0	0	1	0	0	3	0	0	0	0	0	0	0	0	0	0	13	0	0	0	0	0	0	1	0	0	0	0	0	0	0	0	0	0	0	0	0	0	0	0	0	0	0	0
Otu001021	Actinobacteria(100)	Actinobacteria(100)	Coriobacteriales(100)	Coriobacteriaceae(100)		1	1	1	0	0	0	0	0	0	0	0	1	0	0	0	0	0	2	0	0	0	0	1	0	0	0	0	0	0	0	2	0	0	1	4	1	0	0	0	0	0	0	0	0
Otu001022	Firmicutes(100)					0	0	0	0	0	0	0	0	0	0	0	0	0	0	0	0	0	0	0	0	0	0	4	1	0	3	0	0	6	1	0	0	1	0	0	0	0	0	0	0	1	0	0	0
Otu001023	Actinobacteria(100)	Actinobacteria(100)	Coriobacteriales(100)	Coriobacteriaceae(100)		0	0	0	0	0	0	0	0	2	0	0	0	0	0	0	0	0	1	0	0	1	0	0	0	0	0	0	0	2	0	1	0	0	0	1	0	0	0	0	0	0	1	0	0
Otu001024	Proteobacteria(100)	Alphaproteobacteria(100)	Rhodobacterales(100)	Rhodobacteraceae(100)		0	0	0	0	0	0	0	0	0	0	0	0	0	0	0	0	5	2	2	1	0	0	0	1	0	0	0	0	1	0	0	0	0	0	0	0	0	0	0	0	2	0	0	0
Otu001025	Proteobacteria(100)	Alphaproteobacteria(100)	Rickettsiales(100)	Rickettsiaceae(100)	Rickettsia(100)	0	0	0	0	0	0	0	0	0	0	0	0	0	0	0	0	0	0	0	0	0	0	0	0	0	0	0	0	0	0	0	0	0	0	0	0	0	0	0	0	0	0	0	0
Otu001026	Firmicutes(100)	Clostridia(100)	Clostridiales(100)	Eubacteriaceae(100)		0	0	0	1	0	0	0	1	1	0	0	1	0	0	2	0	0	0	0	4	0	0	0	1	0	0	0	0	0	0	0	0	0	0	0	0	0	0	0	3	0	0	0	0
Otu001027	Proteobacteria(100)	Alphaproteobacteria(100)	Rhodospirillales(100)	Rhodospirillaceae(100)	Thalassospira(100)	0	1	0	0	0	1	0	0	1	0	3	1	0	0	2	0	0	0	0	0	0	0	0	0	0	1	0	0	0	0	0	0	0	0	0	0	0	0	0	0	0	3	1	0
Otu001028	Firmicutes(100)	Bacilli(100)	Lactobacillales(100)	Carnobacteriaceae(100)	Trichococcus(100)	0	0	0	0	0	0	0	0	0	0	0	0	0	0	0	0	0	0	0	0	0	0	0	0	0	0	0	0	0	0	0	0	0	0	0	0	0	0	0	0	0	0	2	0
Otu001029	Planctomycetes(100)	Planctomycetia(100)	Planctomycetales(100)	Planctomycetaceae(100)	Gemmata(100)	0	0	0	0	0	0	0	0	0	0	0	0	0	0	0	3	0	5	0	0	0	0	2	1	0	0	0	0	0	0	0	0	0	0	0	0	0	0	0	0	1	0	0	0
Otu001030	Proteobacteria(100)	Gammaproteobacteria(100)	Enterobacteriales(100)	Enterobacteriaceae(100)		0	0	0	0	0	0	0	0	0	0	0	0	0	0	0	1	2	6	0	0	0	0	0	0	0	0	0	0	0	0	0	0	0	0	0	0	0	0	0	0	0	0	0	0
Otu001031	Planctomycetes(100)	Planctomycetia(100)	Planctomycetales(100)	Planctomycetaceae(100)		0	0	0	0	0	0	0	0	0	0	0	1	2	0	0	0	0	0	0	0	2	1	3	0	0	0	0	1	0	0	0	0	0	0	1	1	0	0	0	0	1	1	0	0
Otu001032	Actinobacteria(100)	Actinobacteria(100)	Actinomycetales(100)	Brevibacteriaceae(100)	Brevibacterium(100)	0	0	0	0	0	0	0	1	0	0	0	0	0	1	0	0	0	0	0	5	1	2	0	1	0	1	0	0	0	0	1	0	0	0	0	0	0	0	0	0	0	0	0	1
Otu001033	Firmicutes(100)					0	0	0	0	0	0	0	0	0	0	0	0	0	0	2	0	0	0	0	0	0	0	4	0	0	0	0	0	0	0	0	2	0	0	0	0	0	0	0	0	0	0	0	3
Otu001034	Planctomycetes(100)	Planctomycetia(100)	Planctomycetales(100)	Planctomycetaceae(100)		0	0	0	0	0	0	0	2	0	0	0	0	0	0	0	0	0	0	0	0	0	0	1	3	0	2	0	0	5	0	0	2	0	0	0	1	0	0	2	0	0	0	0	0
Otu001035	Firmicutes(100)					0	0	0	0	0	0	0	1	0	0	0	0	0	0	1	0	0	0	0	1	0	0	0	0	0	0	0	0	1	0	0	1	0	0	0	1	0	0	0	0	2	0	0	4
Otu001036	Actinobacteria(100)	Actinobacteria(100)	Actinomycetales(100)	Corynebacteriaceae(100)	Corynebacterium(100)	0	0	0	0	0	0	0	0	0	0	0	0	0	0	0	0	2	2	0	1	0	2	0	0	0	0	0	3	0	0	0	0	0	0	1	0	0	0	0	0	0	3	0	0
Otu001037	Firmicutes(100)	Bacilli(100)	Lactobacillales(100)	Lactobacillaceae(100)	Lactobacillus(100)	0	0	0	0	0	0	0	0	0	0	0	4	0	0	0	1	0	0	0	0	0	0	1	3	0	0	0	0	0	0	1	2	0	0	0	0	0	0	0	1	0	0	0	0
Otu001038	Bacteroidetes(100)	Flavobacteriia(100)	Flavobacteriales(100)	Flavobacteriaceae(100)	Flavobacterium(100)	0	0	0	0	0	0	0	0	0	0	0	0	1	0	0	0	3	3	1	0	0	0	0	0	0	0	0	0	0	0	0	0	0	0	0	0	0	0	0	6	2	0	0	0
Otu001039	Firmicutes(100)	Bacilli(100)	Lactobacillales(100)	Lactobacillaceae(100)	Lactobacillus(100)	1	0	0	0	0	0	0	0	0	0	0	0	0	0	0	0	2	0	0	0	0	0	0	2	0	1	0	0	1	1	2	0	0	0	1	0	0	0	0	1	0	0	0	1
Otu001040	Firmicutes(100)	Bacilli(100)	Lactobacillales(100)	Lactobacillaceae(100)	Lactobacillus(100)	0	0	0	2	0	0	0	0	2	0	0	0	0	0	0	0	0	0	0	1	0	0	0	0	0	0	0	3	0	0	1	0	0	0	0	0	0	0	0	0	0	0	0	0
Otu001041	Firmicutes(100)	Bacilli(100)	Lactobacillales(100)	Carnobacteriaceae(100)	Carnobacterium(100)	0	0	0	0	0	0	1	0	0	0	0	0	0	5	0	0	0	0	1	0	2	0	0	0	0	0	0	1	0	0	0	0	1	0	0	1	0	1	3	0	0	0	0	0
Otu001042	Firmicutes(100)	Bacilli(100)	Lactobacillales(100)	Lactobacillaceae(100)	Pediococcus(100)	0	0	0	1	0	0	2	0	1	0	1	1	0	0	0	0	0	0	0	0	1	0	4	0	0	0	0	0	0	0	0	1	0	0	0	0	0	0	0	0	0	0	0	0
Otu001043	Firmicutes(100)	Bacilli(100)	Bacillales(100)			0	0	0	0	0	0	0	0	0	0	0	0	0	1	1	0	0	0	1	0	3	0	0	0	0	1	0	1	0	0	0	0	0	0	0	0	0	1	0	0	0	0	0	1
Otu001044	Actinobacteria(100)	Actinobacteria(100)	Actinomycetales(100)	Micrococcaceae(100)	Kocuria(100)	0	0	1	0	0	0	1	0	0	0	2	0	0	0	0	0	2	0	0	2	0	0	0	0	0	0	0	0	1	0	0	0	0	0	0	1	0	0	0	0	1	0	0	0
Otu001045	Firmicutes(100)	Bacilli(100)	Lactobacillales(100)	Streptococcaceae(100)	Lactococcus(100)	0	0	0	10	0	0	0	0	0	0	0	0	0	0	0	0	0	0	0	0	0	0	0	0	0	0	0	0	0	0	0	0	0	0	0	0	0	0	0	0	0	0	0	0
Otu001046	Firmicutes(100)	Bacilli(100)	Bacillales(100)	Bacillaceae_1(100)	Geobacillus(100)	0	0	1	0	0	0	0	2	0	0	2	0	0	0	4	1	0	0	0	0	0	1	0	0	0	2	0	0	0	0	0	1	0	0	0	0	0	0	0	0	0	0	0	0
Otu001047	Bacteroidetes(100)	Bacteroidia(100)	Bacteroidales(100)	Bacteroidaceae(100)	Bacteroides(100)	0	0	0	0	0	0	2	1	0	0	1	0	0	0	2	0	0	0	0	1	1	0	0	0	0	0	0	2	3	0	0	0	0	0	0	0	0	2	0	1	1	0	0	0
Otu001048	Proteobacteria(100)	Gammaproteobacteria(100)	Legionellales(100)	Legionellaceae(100)	Legionella(100)	0	0	0	0	0	0	0	0	0	0	0	0	0	0	0	0	0	1	0	0	0	0	0	0	0	0	0	0	0	0	0	3	0	0	6	1	0	0	0	0	3	0	0	0
Otu001049	Actinobacteria(100)	Actinobacteria(100)	Actinomycetales(100)	Cellulomonadaceae(100)	Cellulomonas(100)	0	0	0	0	0	0	0	1	0	0	0	0	1	0	0	1	0	2	0	0	0	0	1	2	0	0	0	2	2	0	0	2	0	0	0	0	0	0	0	0	1	0	0	1
Otu001050	Firmicutes(100)	Bacilli(100)	Lactobacillales(100)	Lactobacillaceae(100)	Lactobacillus(100)	0	0	0	0	1	0	0	0	0	0	0	0	0	0	0	0	0	0	3	0	1	3	0	3	0	0	0	0	1	0	0	1	0	0	0	0	0	0	0	0	0	0	0	2
Otu001051	Planctomycetes(100)	Planctomycetia(100)	Planctomycetales(100)	Planctomycetaceae(100)		0	0	0	0	0	0	0	0	0	0	0	0	0	0	0	0	0	0	0	0	0	0	3	0	1	1	1	0	6	0	1	1	0	0	0	0	0	0	0	0	3	0	0	0
Otu001052	Firmicutes(100)	Clostridia(100)	Clostridiales(100)	Clostridiales_Incertae_Sedis_XI(100)		0	0	0	0	0	0	0	0	1	1	0	1	0	0	0	0	0	0	0	0	2	0	1	0	0	0	2	0	0	0	0	1	1	0	0	0	1	0	0	0	0	0	0	0
Otu001053	Firmicutes(100)	Clostridia(100)	Clostridiales(100)	Peptoniphilaceae(100)	Peptoniphilus(100)	0	0	0	0	0	0	0	0	0	0	2	0	0	0	0	1	0	0	0	2	2	0	0	0	0	0	1	1	1	0	0	2	0	0	0	0	0	0	0	0	0	0	0	0
Otu001054	Actinobacteria(100)	Actinobacteria(100)	Acidimicrobiales(100)	Acidimicrobiaceae(100)	Ilumatobacter(100)	0	0	0	0	0	0	0	0	0	0	0	0	0	0	0	2	0	7	0	0	0	0	0	0	0	0	0	0	0	0	0	0	0	0	0	0	0	0	0	0	1	0	0	3
Otu001055	Firmicutes(100)	Bacilli(100)	Lactobacillales(100)	Leuconostocaceae(100)	Weissella(100)	0	0	0	1	2	0	0	0	0	0	0	0	0	0	2	0	0	0	0	0	0	0	0	0	0	0	1	0	0	0	0	0	0	0	0	0	0	1	0	0	0	0	6	1
Otu001056	Proteobacteria(100)	Deltaproteobacteria(100)				0	0	0	0	0	0	0	0	0	0	0	1	0	0	0	1	4	0	1	6	0	0	0	0	0	0	0	0	0	0	0	0	0	1	0	0	0	0	0	0	2	0	0	0
Otu001057	Firmicutes(100)	Clostridia(100)	Clostridiales(100)	Peptoniphilaceae(100)	Peptoniphilus(100)	0	0	0	0	0	0	1	1	1	0	0	0	0	0	0	0	1	0	0	0	0	0	0	1	0	0	0	1	0	0	0	0	0	0	0	0	0	0	0	0	0	2	0	0
Otu001058	Firmicutes(100)					0	0	0	0	0	0	2	0	0	1	0	0	0	0	0	0	0	0	0	1	0	0	2	1	0	2	0	0	1	0	3	1	1	1	0	0	0	0	0	0	0	0	0	0
Otu001059	Firmicutes(100)	Bacilli(100)	Lactobacillales(100)	Carnobacteriaceae(100)	Carnobacterium(100)	1	0	0	0	0	0	0	0	0	0	0	0	0	0	0	1	0	0	0	0	0	0	0	0	0	0	0	0	0	0	0	0	4	0	0	0	4	0	0	0	0	0	0	0
Otu001060	Actinobacteria(100)	Actinobacteria(100)	Coriobacteriales(100)	Coriobacteriaceae(100)		0	0	0	0	0	0	0	1	0	0	0	0	0	0	1	0	0	0	0	1	0	0	1	1	0	1	0	0	0	0	0	3	0	0	0	0	0	0	0	1	1	0	0	0
Otu001061	Actinobacteria(100)	Actinobacteria(100)	Acidimicrobiales(100)			0	0	0	0	0	0	0	0	0	0	0	0	0	0	0	0	0	1	0	0	0	0	0	0	0	3	0	0	0	0	0	0	0	0	0	0	0	0	0	0	4	0	0	0
Otu001062	Firmicutes(100)	Bacilli(100)	Lactobacillales(100)	Carnobacteriaceae(100)	Carnobacterium(100)	2	1	0	0	0	0	0	0	0	0	0	0	0	0	0	0	0	0	0	0	0	0	0	0	1	0	0	1	0	0	0	0	1	1	0	0	1	0	3	1	0	0	0	0
Otu001063	Firmicutes(100)	Clostridia(100)	Clostridiales(100)	Clostridiales_Incertae_Sedis_XI(100)		0	0	1	1	0	0	0	0	1	0	1	0	0	0	0	1	0	0	0	0	0	0	0	0	0	1	2	0	1	0	1	1	0	0	0	0	0	0	0	0	0	0	0	0
Otu001064	Firmicutes(100)	Clostridia(100)	Clostridiales(100)	Lachnospiraceae(100)	Coprococcus(100)	0	0	0	0	0	0	0	0	0	0	0	0	0	0	0	0	0	0	0	0	0	1	1	0	0	0	0	0	0	0	0	4	0	0	0	0	0	0	0	1	0	0	0	0
Otu001065	Firmicutes(100)	Clostridia(100)	Clostridiales(100)	Peptostreptococcaceae(100)		0	0	0	0	0	0	0	0	0	0	0	0	0	0	0	0	0	0	0	1	1	1	0	1	0	0	0	0	0	0	1	0	0	0	0	1	0	0	0	1	0	1	0	1
Otu001066	Firmicutes(100)	Clostridia(100)	Clostridiales(100)	Clostridiales_Incertae_Sedis_XI(100)		0	0	2	0	0	0	0	0	0	0	0	0	0	0	3	0	0	0	0	0	0	2	0	0	0	2	0	0	0	0	0	0	1	0	0	0	0	0	0	1	0	0	0	0
Otu001067	Firmicutes(100)					0	0	0	0	0	0	0	0	0	0	0	0	0	0	0	0	5	2	0	0	0	0	0	0	0	0	0	0	0	0	0	2	0	1	0	0	0	0	0	0	1	0	0	0
Otu001068	Firmicutes(100)	Bacilli(100)	Lactobacillales(100)	Carnobacteriaceae(100)	Carnobacterium(100)	2	1	1	1	0	0	0	1	0	0	0	0	1	3	0	0	0	1	0	0	0	0	0	0	0	0	0	0	0	0	0	0	0	1	0	1	0	0	0	0	0	0	0	0
Otu001069	Firmicutes(100)	Bacilli(100)	Bacillales(100)	Paenibacillaceae_1(100)	Paenibacillus(100)	0	0	0	0	0	0	0	0	3	0	0	0	0	0	4	0	0	0	0	0	0	0	0	0	0	0	1	0	0	0	1	2	0	0	0	2	0	0	0	0	0	1	0	1
Otu001070	Firmicutes(100)					0	0	1	0	0	0	0	0	0	0	1	0	1	0	0	0	0	2	0	0	3	1	0	0	0	0	0	1	0	0	0	0	0	0	3	0	0	0	0	0	0	0	0	0
Otu001071	Firmicutes(100)	Bacilli(100)	Lactobacillales(100)	Carnobacteriaceae(100)	Carnobacterium(100)	0	0	3	0	0	0	0	0	0	1	0	0	0	0	0	1	0	2	0	0	0	0	0	0	0	0	0	1	0	1	0	0	0	4	0	0	1	0	0	0	0	0	0	0
Otu001072	Proteobacteria(100)	Alphaproteobacteria(100)				0	0	0	0	0	0	0	0	0	0	0	0	0	0	0	0	0	0	0	6	0	0	4	3	0	2	0	0	0	0	0	1	0	0	0	0	0	0	0	0	0	0	0	0
Otu001073	Firmicutes(100)	Bacilli(100)	Lactobacillales(100)	Carnobacteriaceae(100)	Carnobacterium(100)	0	0	0	0	1	0	2	0	0	0	0	0	0	0	0	0	0	0	0	0	0	0	0	0	0	0	0	0	0	0	1	0	0	2	0	2	0	0	0	0	0	0	0	0
Otu001074	Actinobacteria(100)	Actinobacteria(100)	Acidimicrobiales(100)	Acidimicrobiaceae(100)		0	0	0	0	0	0	0	0	0	0	0	0	0	0	0	0	0	1	0	0	0	0	0	0	0	0	0	0	0	0	0	0	0	0	0	0	0	0	1	0	1	0	0	0
Otu001075	Firmicutes(100)	Bacilli(100)	Lactobacillales(100)	Enterococcaceae(100)	Enterococcus(100)	0	0	0	0	0	0	0	0	0	0	0	0	0	0	0	0	0	0	0	0	0	0	0	0	0	0	0	0	0	0	0	0	0	0	0	0	0	0	0	0	0	0	0	0
Otu001076	Proteobacteria(100)	Deltaproteobacteria(100)	Myxococcales(100)			0	0	0	0	0	0	0	0	0	0	0	0	1	0	0	0	7	2	0	0	0	0	0	0	0	0	0	0	0	0	0	0	0	0	0	0	0	0	0	0	0	0	0	0
Otu001077	Firmicutes(100)	Bacilli(100)	Bacillales(100)	Paenibacillaceae_1(100)	Paenibacillus(100)	0	0	2	0	0	0	0	1	0	0	0	1	0	0	0	0	0	0	0	3	0	0	2	1	1	0	0	0	0	0	0	0	0	0	0	0	0	0	0	0	0	1	0	0
Otu001078	Proteobacteria(100)	Betaproteobacteria(100)				0	0	0	0	0	0	0	0	0	0	0	0	2	0	0	0	0	3	0	0	0	0	0	0	0	0	0	0	0	0	0	0	0	0	0	0	0	0	0	0	1	0	0	0
Otu001079	Verrucomicrobia(100)	Verrucomicrobiae(100)	Verrucomicrobiales(100)	Verrucomicrobiaceae(100)		0	0	0	0	0	3	0	0	0	0	0	0	0	0	0	0	0	6	0	0	0	0	0	0	0	0	0	0	0	0	0	0	0	0	0	0	0	0	0	0	4	3	0	0
Otu001080	Firmicutes(100)	Bacilli(100)	Lactobacillales(100)	Carnobacteriaceae(100)	Carnobacterium(100)	2	0	0	0	0	0	0	0	0	0	0	0	0	0	0	1	0	1	0	0	0	0	0	0	0	0	0	1	0	1	2	0	0	1	0	0	1	0	0	0	0	0	0	0
Otu001081	Proteobacteria(100)	Alphaproteobacteria(100)	Rhizobiales(100)			0	0	0	0	0	0	0	0	0	1	0	0	0	0	0	0	0	0	0	3	0	0	0	3	0	2	0	0	5	0	0	0	0	0	0	0	0	0	0	0	2	0	0	0
Otu001082	Firmicutes(100)	Bacilli(100)	Lactobacillales(100)	Lactobacillaceae(100)	Lactobacillus(100)	0	0	0	0	0	0	0	0	0	0	0	0	0	0	0	0	0	0	0	0	0	0	0	0	0	0	0	0	0	0	0	0	0	0	0	0	0	0	0	0	0	0	0	0
Otu001083	Actinobacteria(100)	Actinobacteria(100)	Actinomycetales(100)	Nocardiaceae(100)	Nocardia(100)	1	0	0	1	0	0	0	0	0	0	0	0	0	0	0	0	1	0	0	2	0	2	0	2	0	1	0	1	0	0	0	0	0	0	1	0	0	0	0	1	0	0	0	0
Otu001084	Firmicutes(100)	Bacilli(100)	Bacillales(100)	Bacillaceae_2(100)	Sinibacillus(100)	0	0	1	0	0	0	0	0	1	1	0	2	0	0	0	0	0	0	0	0	0	0	0	0	0	1	0	0	0	0	0	0	0	0	1	1	0	2	0	0	0	0	0	0
Otu001085	Firmicutes(100)	Bacilli(100)	Lactobacillales(100)	Carnobacteriaceae(100)	Carnobacterium(100)	2	0	0	0	0	0	0	0	0	1	0	2	0	0	0	0	0	0	1	0	0	0	0	1	1	0	0	0	0	1	0	0	0	0	0	0	0	0	0	0	0	0	0	0
Otu001086	Firmicutes(100)	Erysipelotrichia(100)	Erysipelotrichales(100)	Erysipelotrichaceae(100)	Erysipelothrix(100)	0	0	2	0	0	0	0	0	0	0	0	0	0	0	1	0	0	0	0	1	0	1	0	0	0	0	0	0	0	0	0	0	0	0	0	0	0	0	0	1	0	0	0	0
Otu001087	Firmicutes(100)					0	0	0	0	0	0	0	0	0	0	0	0	1	0	1	1	1	1	0	0	0	0	0	0	0	0	0	0	0	0	1	0	0	0	0	0	0	0	0	0	1	0	0	0
Otu001088	Firmicutes(100)	Bacilli(100)	Bacillales(100)	Bacillaceae_1(100)	Bacillus(100)	0	0	0	0	0	0	0	0	0	0	0	0	0	0	0	0	3	0	0	0	1	0	0	2	1	0	0	0	0	0	0	4	0	0	0	2	0	0	0	1	0	0	0	0
Otu001089	Firmicutes(100)	Bacilli(100)	Lactobacillales(100)	Enterococcaceae(100)	Enterococcus(100)	0	0	0	0	0	0	0	0	0	0	0	0	0	0	0	1	0	0	0	0	0	0	0	0	0	5	0	0	0	0	0	0	0	0	0	0	0	0	0	0	0	0	0	0
Otu001090	Firmicutes(100)	Bacilli(100)	Lactobacillales(100)	Lactobacillaceae(100)	Lactobacillus(100)	0	0	0	0	0	0	0	0	0	0	1	0	0	0	1	1	1	0	0	0	0	0	1	2	0	2	3	0	0	0	0	0	0	0	0	0	0	0	0	0	0	0	0	0
Otu001091	Firmicutes(100)	Clostridia(100)	Clostridiales(100)	Peptoniphilaceae(100)	Peptoniphilus(100)	0	0	0	1	0	0	0	0	0	0	2	0	0	0	0	1	1	0	0	1	1	0	0	0	0	0	0	1	0	0	0	0	0	0	0	0	0	0	0	0	0	0	1	1
Otu001092	Proteobacteria(100)	Deltaproteobacteria(100)	Myxococcales(100)			0	0	0	0	0	0	0	0	0	0	0	0	0	0	0	0	0	0	0	0	0	0	0	0	0	0	0	0	0	0	0	0	0	0	0	0	0	0	0	0	0	0	0	0
Otu001093	Proteobacteria(100)	Gammaproteobacteria(100)				0	0	0	0	0	0	0	0	0	0	0	0	1	0	0	0	1	3	1	0	0	0	0	0	0	0	0	0	0	0	0	0	0	0	0	0	0	0	0	0	5	0	0	0
Otu001094	Bacteroidetes(100)	Cytophagia(100)	Cytophagales(100)	Cytophagaceae(100)	Runella(100)	0	0	0	0	0	0	0	0	0	0	0	0	0	0	0	0	0	1	0	0	0	0	0	0	0	2	0	0	0	0	0	0	0	0	0	0	0	0	0	0	0	0	0	0
Otu001095	Proteobacteria(100)	Alphaproteobacteria(100)	Rhizobiales(100)	Hyphomicrobiaceae(100)	Hyphomicrobium(94)	0	0	0	0	0	0	0	0	0	0	0	0	0	0	0	0	0	4	0	0	4	0	0	0	0	0	0	0	0	0	0	0	0	0	0	0	0	0	2	0	1	0	0	5
Otu001096	Firmicutes(100)	Bacilli(100)	Lactobacillales(100)	Carnobacteriaceae(100)	Carnobacterium(100)	0	0	0	0	0	0	0	0	0	0	0	0	0	4	0	1	0	0	0	0	0	0	0	0	0	1	0	0	0	1	0	0	0	1	0	0	0	0	0	0	0	0	0	0
Otu001097	Actinobacteria(100)	Actinobacteria(100)	Actinomycetales(100)	Propionibacteriaceae(100)	Propionibacterium(100)	0	0	0	0	1	1	0	0	0	0	0	0	0	0	0	0	0	4	0	3	0	0	0	0	0	0	0	0	0	0	0	2	0	0	0	0	0	0	0	1	0	0	0	0
Otu001098	Firmicutes(100)	Bacilli(100)	Lactobacillales(100)	Streptococcaceae(100)	Streptococcus(100)	0	0	0	0	0	0	0	0	0	0	0	0	0	0	0	0	0	0	0	0	0	0	0	0	0	16	0	0	0	0	0	0	0	0	0	0	0	0	0	0	0	0	0	0
Otu001099	Firmicutes(100)	Clostridia(100)	Clostridiales(100)	Peptostreptococcaceae(100)		0	0	0	0	0	1	0	0	2	0	1	0	0	0	0	0	1	0	0	0	0	2	2	0	0	0	1	0	0	0	1	0	0	0	0	0	0	0	0	0	0	0	0	0
Otu001100	Firmicutes(100)	Clostridia(100)	Clostridiales(100)	Clostridiaceae_1(100)		0	0	0	0	0	0	0	0	0	0	0	0	0	0	0	2	1	1	0	0	0	0	0	0	0	0	0	0	0	0	0	2	0	0	0	0	0	0	0	0	0	2	1	3
Otu001101	Proteobacteria(100)	Betaproteobacteria(100)				0	0	0	0	0	0	0	0	0	0	0	0	1	1	0	0	4	1	0	0	0	0	0	0	0	0	0	0	0	0	0	3	0	0	0	0	0	0	0	0	4	0	0	0
Otu001102	Firmicutes(100)	Bacilli(100)	Lactobacillales(100)	Leuconostocaceae(100)	Weissella(100)	0	0	2	0	0	0	0	0	0	0	0	0	0	0	0	0	0	0	0	0	0	0	0	1	0	0	0	0	2	0	4	0	0	0	0	0	0	0	0	3	0	0	0	0
Otu001103	Firmicutes(100)	Bacilli(100)	Lactobacillales(100)	Streptococcaceae(100)	Lactococcus(100)	0	0	3	0	0	0	0	2	0	0	0	0	1	1	1	0	2	0	0	0	0	1	0	0	0	0	1	0	0	0	0	0	0	0	0	0	0	0	0	0	0	0	0	0
Otu001104	Firmicutes(100)	Bacilli(100)	Lactobacillales(100)	Carnobacteriaceae(100)	Carnobacterium(100)	0	0	0	0	0	0	0	0	16	0	0	0	0	0	0	0	0	0	0	0	0	0	0	0	0	0	0	0	0	0	0	0	0	0	0	0	0	0	0	0	0	0	0	0
Otu001105	Firmicutes(100)	Bacilli(100)	Lactobacillales(100)	Carnobacteriaceae(100)	Carnobacterium(100)	1	1	0	0	0	0	0	0	0	0	0	0	0	0	0	0	0	0	1	0	0	0	0	0	0	0	0	1	0	0	2	0	0	0	0	0	2	0	1	0	0	0	0	0
Otu001106	Actinobacteria(100)	Actinobacteria(100)	Actinomycetales(100)	Nocardiaceae(100)	Rhodococcus(100)	0	0	0	0	0	0	0	2	0	0	0	0	0	0	0	0	0	0	0	0	1	0	0	2	1	0	1	0	0	0	1	1	0	0	1	0	0	4	1	0	0	0	0	0
Otu001107	Firmicutes(100)	Clostridia(100)	Clostridiales(100)	Clostridiales_Incertae_Sedis_XI(100)		0	0	0	0	0	0	0	0	5	0	0	0	0	0	0	0	0	0	0	0	0	0	0	0	0	0	0	0	0	0	1	0	0	0	0	0	0	0	0	0	0	0	0	0
Otu001108	Planctomycetes(100)	Planctomycetia(100)	Planctomycetales(100)	Planctomycetaceae(100)		0	0	0	0	0	0	0	0	0	0	0	0	0	0	0	0	3	5	0	0	0	0	0	0	0	0	0	0	2	0	0	0	0	0	0	0	0	0	0	0	5	0	0	0
Otu001109						0	0	0	0	1	0	0	0	1	0	0	0	0	0	0	0	0	0	0	0	0	1	0	0	0	0	1	0	0	3	4	1	0	0	0	1	0	0	1	0	0	0	0	0
Otu001110	Firmicutes(100)	Clostridia(100)	Clostridiales(100)	Clostridiales_Incertae_Sedis_XI(100)		0	0	1	0	0	0	2	0	1	0	1	0	1	0	1	0	1	0	0	0	1	2	0	0	0	1	0	0	0	0	0	1	0	0	0	0	0	0	0	0	0	0	0	0
Otu001111	Planctomycetes(100)	Planctomycetia(100)	Planctomycetales(100)	Planctomycetaceae(100)		0	0	0	0	0	0	0	0	0	0	0	0	1	0	0	0	1	0	0	0	0	0	0	0	0	0	0	0	0	0	0	0	0	0	0	0	0	0	0	0	8	0	0	0
Otu001112	Planctomycetes(100)	Planctomycetia(100)	Planctomycetales(100)	Planctomycetaceae(100)		0	0	0	0	0	0	0	0	0	0	0	0	1	0	0	3	0	2	0	0	0	0	0	0	0	1	0	0	0	0	0	3	0	1	0	0	0	0	0	0	2	0	0	0
Otu001113	Firmicutes(100)	Bacilli(100)	Lactobacillales(100)	Carnobacteriaceae(100)	Carnobacterium(100)	5	0	0	0	0	0	0	0	0	0	0	0	0	0	0	0	0	0	5	0	2	0	0	0	0	0	0	0	0	0	0	0	0	0	0	0	0	0	0	0	0	0	0	0
Otu001114	Chloroflexi(100)	Caldilineae(100)	Caldilineales(100)	Caldilineaceae(100)		0	0	0	0	0	0	0	0	0	0	0	0	2	0	0	0	0	3	0	0	0	0	0	0	0	0	0	0	0	0	0	0	0	0	0	4	0	0	0	0	3	0	0	0
Otu001115	Firmicutes(100)	Clostridia(100)	Clostridiales(100)	Lachnospiraceae(100)	Oribacterium(100)	0	0	0	0	0	0	0	0	0	0	0	0	0	0	0	0	0	0	0	0	0	0	0	0	0	0	0	0	0	0	0	0	0	0	13	0	0	0	0	0	0	0	0	3
Otu001116	Proteobacteria(100)	Gammaproteobacteria(100)	Enterobacteriales(100)	Enterobacteriaceae(100)		0	1	0	0	0	0	0	0	0	0	0	0	1	0	0	0	2	3	0	0	0	0	0	0	0	0	1	0	0	0	0	0	0	0	0	0	0	0	0	0	0	0	0	0
Otu001117	Proteobacteria(100)	Gammaproteobacteria(100)	Enterobacteriales(100)	Enterobacteriaceae(100)		0	0	1	0	0	0	0	0	1	0	1	0	0	0	0	0	0	0	0	2	0	0	4	1	0	2	0	0	1	0	2	0	0	0	0	0	0	0	0	0	0	0	0	0
Otu001118	Acidobacteria(100)	Acidobacteria_Gp16(100)	Gp16(100)			0	0	0	0	0	0	0	0	0	0	0	0	0	0	0	0	0	6	1	0	0	0	0	0	0	0	0	0	0	0	0	0	0	0	0	0	0	0	0	0	4	0	0	0
Otu001119	Acidobacteria(100)	Acidobacteria_Gp16(100)	Gp16(100)			0	0	0	0	0	0	0	0	0	0	0	0	0	0	0	0	1	2	0	0	0	0	1	0	0	0	0	0	0	0	0	0	0	0	0	0	0	0	0	0	0	1	0	0
Otu001120						0	0	0	0	0	0	0	0	0	0	0	0	0	0	0	0	0	0	1	0	0	0	0	0	0	0	0	0	0	0	0	0	0	0	0	0	0	0	0	0	0	1	1	6
Otu001121	Proteobacteria(100)	Alphaproteobacteria(100)	Rhizobiales(100)			0	0	0	0	0	0	0	0	0	0	0	0	0	0	0	1	3	0	0	0	0	0	3	0	0	0	0	0	0	0	0	3	0	0	0	0	0	0	0	0	1	0	0	0
Otu001122	Firmicutes(100)	Clostridia(100)	Clostridiales(100)	Peptoniphilaceae(100)	Peptoniphilus(100)	0	0	0	0	0	0	0	1	0	0	0	0	0	0	0	0	0	0	0	0	0	0	1	0	1	1	0	0	0	0	0	1	0	0	1	0	0	1	1	0	0	0	0	0
Otu001123	Firmicutes(100)	Bacilli(100)	Lactobacillales(100)	Carnobacteriaceae(100)	Carnobacterium(100)	3	0	0	0	0	0	7	0	0	0	0	0	0	0	0	0	0	0	0	0	0	0	0	0	0	0	0	0	0	0	0	0	6	0	0	0	0	0	0	0	0	0	0	0
Otu001124	Firmicutes(100)	Negativicutes(100)	Selenomonadales(100)	Veillonellaceae(100)	Veillonella(100)	1	0	0	0	1	0	1	0	0	0	0	0	0	0	0	0	0	0	12	0	0	0	0	0	0	0	0	0	0	0	0	0	0	0	0	0	0	1	0	0	0	0	0	0
Otu001125	Firmicutes(100)	Clostridia(100)	Clostridiales(100)	Peptoniphilaceae(100)	Peptoniphilus(100)	1	0	2	0	0	0	0	0	0	0	0	0	0	0	1	0	2	1	0	0	0	1	0	0	0	1	2	0	1	0	0	0	0	0	1	0	0	0	0	1	0	0	0	0
Otu001126	Firmicutes(100)	Bacilli(100)	Lactobacillales(100)	Streptococcaceae(100)	Streptococcus(100)	0	0	0	0	0	0	0	0	4	0	0	0	0	0	0	0	0	0	0	0	0	0	0	0	0	0	0	0	0	0	0	0	2	0	0	0	0	0	0	0	3	0	0	0
Otu001127	Actinobacteria(100)	Actinobacteria(100)	Actinomycetales(100)	Nocardiaceae(100)	Rhodococcus(100)	0	0	0	0	0	0	0	0	0	0	0	0	0	0	0	0	0	0	0	1	0	0	0	0	0	1	0	0	0	0	0	1	0	0	0	0	1	6	1	0	1	0	0	0
Otu001128	Actinobacteria(100)	Actinobacteria(100)	Coriobacteriales(100)	Coriobacteriaceae(100)		0	0	0	0	1	0	1	0	0	0	0	0	0	0	1	1	0	0	1	0	0	1	0	0	0	0	0	0	0	0	0	2	0	0	0	1	0	1	0	1	0	1	0	0
Otu001129	Actinobacteria(100)	Actinobacteria(100)	Coriobacteriales(100)	Coriobacteriaceae(100)		1	0	0	0	0	0	0	1	0	0	3	3	0	0	0	0	0	0	0	2	0	1	0	0	0	0	0	0	0	0	0	0	0	0	0	0	0	0	0	1	0	0	0	0
Otu001130	Firmicutes(100)	Bacilli(100)	Lactobacillales(100)	Carnobacteriaceae(100)	Carnobacterium(100)	0	0	2	0	0	0	9	0	0	0	0	0	0	0	0	0	0	0	0	0	0	0	0	0	0	0	0	0	0	0	0	0	0	0	0	0	0	0	0	0	0	0	0	0
Otu001131	Firmicutes(100)	Bacilli(100)	Lactobacillales(100)	Lactobacillaceae(100)	Pediococcus(100)	0	0	0	0	0	0	0	0	0	0	0	0	0	0	0	0	0	0	0	0	0	0	0	0	0	0	0	0	0	0	0	0	0	0	0	0	0	0	0	0	0	0	0	0
Otu001132	Candidatus_Saccharibacteria(100)					0	0	0	0	0	0	0	0	0	0	0	0	0	0	0	0	7	0	0	0	0	1	0	0	0	1	0	0	0	0	0	0	0	0	0	0	0	0	0	0	0	0	3	0
Otu001133	Firmicutes(100)	Bacilli(100)	Lactobacillales(100)	Carnobacteriaceae(100)	Carnobacterium(100)	0	0	0	0	0	5	0	0	0	0	0	0	0	0	0	0	0	0	0	0	0	0	0	0	0	0	1	0	0	0	0	0	0	0	0	0	0	0	0	0	0	0	0	0
Otu001134	Firmicutes(100)	Bacilli(100)	Lactobacillales(100)	Carnobacteriaceae(100)	Carnobacterium(100)	0	0	0	0	0	0	0	0	0	0	0	0	0	0	0	0	0	0	0	0	0	15	0	0	0	0	0	0	0	0	0	0	0	0	0	0	0	0	0	0	0	0	0	0
Otu001135	Proteobacteria(100)	Gammaproteobacteria(100)				0	0	0	0	0	0	0	0	0	0	0	0	0	0	0	0	0	0	0	0	0	0	0	0	0	0	0	0	0	0	0	0	0	0	0	0	0	0	0	0	0	0	0	0
Otu001136	Firmicutes(100)	Bacilli(100)	Lactobacillales(100)	Lactobacillaceae(100)	Lactobacillus(100)	0	0	0	0	0	0	0	0	5	0	0	0	0	0	0	0	0	1	0	0	0	0	0	0	0	0	0	0	0	0	0	0	0	0	0	0	0	0	0	0	0	0	4	0
Otu001137	Firmicutes(100)	Bacilli(100)	Lactobacillales(100)	Lactobacillaceae(100)	Lactobacillus(100)	0	0	0	0	0	0	0	0	1	0	0	0	0	0	0	0	0	2	0	0	1	0	0	0	0	0	1	0	0	0	0	0	1	0	0	0	0	0	0	0	0	0	0	0
Otu001138	Firmicutes(100)	Clostridia(100)	Clostridiales(100)	Clostridiales_Incertae_Sedis_XI(80)		0	0	1	0	0	0	3	0	0	0	0	1	1	0	2	0	0	1	0	0	0	0	0	0	0	0	0	0	0	0	0	0	0	0	0	0	0	0	0	0	0	2	1	0
Otu001139	Firmicutes(100)					0	0	0	0	0	0	0	0	0	0	0	0	1	0	0	0	0	3	0	0	0	0	0	2	0	0	0	0	0	0	0	0	0	0	0	0	0	0	0	0	2	0	1	0
Otu001140	Firmicutes(100)	Bacilli(100)	Bacillales(100)	Bacillaceae_2(100)		0	0	2	0	0	0	0	0	1	0	0	1	0	0	0	0	1	0	0	0	0	0	0	1	0	0	0	0	0	0	0	0	1	0	0	0	0	0	0	0	0	0	0	0
Otu001141	Firmicutes(100)	Erysipelotrichia(100)	Erysipelotrichales(100)	Erysipelotrichaceae(100)	Erysipelothrix(100)	0	0	1	1	0	0	0	0	0	0	0	0	0	0	0	0	0	0	1	9	1	0	0	0	0	0	0	0	1	0	0	0	0	0	0	0	0	0	0	0	0	0	0	0
Otu001142	Proteobacteria(100)	Gammaproteobacteria(100)	Alteromonadales(100)	Shewanellaceae(100)	Shewanella(100)	0	0	0	0	0	0	0	0	0	0	0	0	0	0	2	0	0	0	0	0	0	0	0	0	0	0	0	0	0	0	0	0	0	0	0	0	0	0	0	0	0	0	0	0
Otu001143	Firmicutes(100)	Clostridia(100)	Clostridiales(100)	Clostridiaceae_1(100)	Clostridium_sensu_stricto(100)	0	0	0	0	0	0	2	4	0	0	0	0	0	0	1	0	0	0	0	4	0	0	0	0	0	0	0	0	0	0	2	1	0	0	0	0	0	0	0	0	0	0	0	0
Otu001144	Proteobacteria(100)	Gammaproteobacteria(100)	Legionellales(100)	Legionellaceae(100)	Legionella(100)	1	0	1	0	1	0	0	0	0	0	0	0	3	0	0	0	0	0	0	0	0	0	0	1	0	0	0	0	0	0	0	0	0	1	0	1	0	0	0	1	0	0	0	4
Otu001145	Firmicutes(100)					0	0	0	0	0	0	0	0	0	0	0	0	0	0	0	0	0	1	0	0	0	0	0	0	0	0	0	0	1	0	0	2	0	0	0	0	0	0	0	0	0	2	0	2
Otu001146	Firmicutes(100)	Clostridia(100)	Clostridiales(100)	Peptostreptococcaceae(100)	Clostridium_XI(100)	0	0	1	0	0	0	0	0	0	0	0	0	0	0	1	0	0	0	1	0	2	0	0	0	0	4	0	0	0	0	0	1	0	0	0	0	0	0	0	2	0	0	0	0
Otu001147	Firmicutes(100)	Bacilli(100)	Lactobacillales(100)	Carnobacteriaceae(100)	Carnobacterium(100)	0	0	0	0	0	0	0	0	0	0	0	0	0	0	0	0	0	4	8	0	0	2	0	0	0	0	0	0	0	0	0	0	0	0	0	0	0	0	0	0	0	0	0	0
Otu001148	Proteobacteria(100)	Alphaproteobacteria(100)	Rhizobiales(100)	Hyphomicrobiaceae(94)		0	0	0	0	0	0	0	0	0	0	0	0	0	0	3	0	0	1	0	0	0	0	0	0	0	0	0	0	0	0	0	1	0	0	0	0	0	0	0	0	2	0	0	2
Otu001149	Proteobacteria(100)	Gammaproteobacteria(100)	Pseudomonadales(100)	Moraxellaceae(100)	Acinetobacter(100)	0	0	0	0	0	0	0	0	0	0	1	9	0	0	0	0	0	0	0	1	0	0	0	0	0	2	0	0	0	0	0	1	1	0	0	0	0	0	0	0	0	0	0	0
Otu001150	Firmicutes(100)	Clostridia(100)	Clostridiales(100)	Peptostreptococcaceae(100)		0	0	0	0	0	0	0	0	1	0	0	0	0	0	0	0	0	0	1	0	0	4	0	0	0	0	0	0	0	0	0	0	0	0	0	0	0	0	0	0	0	0	0	0
Otu001151	Proteobacteria(100)	Alphaproteobacteria(100)				0	0	0	0	0	0	1	0	0	0	0	0	0	0	4	0	0	0	0	1	0	0	2	1	0	2	0	1	1	0	0	0	0	0	0	0	0	0	0	0	1	1	0	0
Otu001152	Proteobacteria(100)	Alphaproteobacteria(100)	Rhizobiales(100)			0	0	0	0	0	0	0	0	0	0	0	0	1	0	0	0	1	4	0	0	0	0	0	0	0	0	0	0	0	0	0	0	0	0	0	0	0	0	0	0	2	0	0	0
Otu001153	Firmicutes(100)	Bacilli(100)	Lactobacillales(100)	Streptococcaceae(100)	Streptococcus(100)	0	0	0	0	15	0	0	0	0	0	0	0	0	0	0	0	0	0	0	0	0	0	0	0	0	0	0	0	0	0	0	0	0	0	0	0	0	0	0	0	0	0	0	0
Otu001154	Proteobacteria(100)	Alphaproteobacteria(100)	Rhodospirillales(100)	Acetobacteraceae(100)		0	0	0	0	0	0	0	0	0	0	0	0	0	0	0	0	0	7	0	0	0	0	0	0	0	0	0	0	0	0	0	0	0	0	0	0	0	0	0	0	1	0	0	0
Otu001155	Planctomycetes(100)	Planctomycetia(100)	Planctomycetales(100)	Planctomycetaceae(100)		0	0	0	0	0	0	3	2	0	0	0	0	0	0	0	0	0	0	0	0	0	0	0	1	0	2	0	1	3	0	0	0	0	0	0	0	0	0	0	0	2	0	0	0
Otu001156	Chlamydiae(100)	Chlamydiia(100)	Chlamydiales(100)			0	0	0	0	0	0	0	0	0	0	0	0	0	0	0	0	8	1	0	0	0	0	0	0	0	0	0	0	0	0	0	0	0	0	1	0	0	1	0	3	1	0	0	0
Otu001157						0	0	0	0	0	0	0	0	0	0	0	0	0	0	0	0	0	1	0	0	0	0	0	1	0	0	0	0	4	0	0	0	0	0	0	0	0	0	0	0	2	0	0	0
Otu001158	Planctomycetes(100)	Planctomycetia(100)	Planctomycetales(100)	Planctomycetaceae(100)		0	0	0	0	0	0	0	0	0	0	0	2	0	0	0	0	0	0	0	5	0	0	0	1	0	2	0	1	2	0	0	1	0	0	0	0	0	0	1	0	0	0	0	0
Otu001159	Firmicutes(100)	Clostridia(100)	Clostridiales(100)	Clostridiaceae_1(100)		0	0	0	1	0	0	0	0	0	0	0	0	0	0	0	0	0	0	0	0	0	3	0	0	0	1	1	0	0	0	1	0	0	0	1	0	0	0	0	0	0	0	0	1
Otu001160	Firmicutes(100)	Clostridia(100)	Clostridiales(100)	Clostridiales_Incertae_Sedis_XI(100)		0	0	0	0	0	1	0	0	1	0	1	0	0	0	0	0	0	0	0	0	1	0	1	0	0	1	1	0	0	0	0	0	0	0	1	0	0	1	0	0	0	1	0	0
Otu001161	Firmicutes(100)	Clostridia(100)	Clostridiales(100)	Peptostreptococcaceae(100)	Peptostreptococcus(100)	0	1	1	0	0	1	0	0	1	0	0	0	0	0	2	0	3	0	0	0	0	0	0	0	0	0	1	0	0	0	0	0	1	0	0	0	0	0	1	0	0	1	0	0
Otu001162	Firmicutes(100)	Clostridia(100)	Clostridiales(100)	Clostridiaceae_1(100)		0	0	0	0	0	1	0	0	0	0	0	1	1	0	0	0	0	0	0	0	0	1	1	0	0	1	2	1	1	0	1	0	0	0	0	0	0	0	0	0	0	0	1	0
Otu001163	Firmicutes(100)	Clostridia(100)	Clostridiales(100)	Clostridiaceae_1(100)		0	0	1	0	0	1	0	1	1	0	0	1	0	0	1	0	0	0	0	0	1	1	0	0	0	0	0	0	0	0	0	1	0	0	1	0	1	0	0	0	0	0	0	0
Otu001164	Firmicutes(100)	Clostridia(100)	Clostridiales(100)	Peptoniphilaceae(100)	Peptoniphilus(100)	0	0	0	0	0	0	1	1	1	0	0	0	0	0	0	0	0	0	0	0	0	0	0	0	0	0	1	0	0	0	0	1	1	0	1	0	0	1	0	0	0	1	0	0
Otu001165	Firmicutes(100)	Bacilli(100)	Lactobacillales(100)	Lactobacillaceae(100)	Lactobacillus(100)	0	0	0	0	0	0	0	0	0	0	0	0	0	0	0	0	0	0	0	0	0	0	0	0	0	0	0	0	0	0	0	0	1	0	0	0	0	0	0	0	0	0	0	0
Otu001166	Firmicutes(100)	Bacilli(100)	Lactobacillales(100)	Carnobacteriaceae(100)	Carnobacterium(100)	0	0	0	0	0	2	1	0	0	0	0	0	0	0	0	2	0	0	0	0	0	0	0	0	0	0	1	0	0	0	2	0	0	0	0	0	1	0	2	1	0	0	0	0
Otu001167	Proteobacteria(100)	Alphaproteobacteria(100)	Sphingomonadales(100)	Sphingomonadaceae(100)	Sphingomonas(80)	0	0	0	0	0	0	0	0	0	0	0	0	0	0	1	0	0	0	0	2	0	0	0	4	0	0	0	0	0	0	0	6	0	0	0	0	0	0	0	0	1	0	0	0
Otu001168	Firmicutes(100)	Bacilli(100)	Lactobacillales(100)	Streptococcaceae(100)	Streptococcus(100)	0	0	0	0	0	0	0	0	1	0	0	0	0	0	8	0	0	0	0	0	0	2	1	0	0	0	0	0	0	0	0	0	0	0	0	0	0	0	0	0	0	0	0	0
Otu001169	Actinobacteria(100)	Actinobacteria(100)	Actinomycetales(100)	Kineosporiaceae(100)	Kineococcus(100)	0	1	0	0	1	0	0	0	0	0	1	0	0	0	2	0	1	0	0	4	0	0	0	0	0	0	0	0	0	0	0	0	0	0	0	1	1	0	0	0	0	2	0	0
Otu001170	Bacteroidetes(100)	Bacteroidia(100)	Bacteroidales(100)	Porphyromonadaceae(100)	Odoribacter(100)	0	0	0	0	0	0	0	1	0	0	0	0	0	0	0	1	0	0	0	0	0	0	0	0	0	0	0	0	0	0	0	0	1	0	4	0	0	1	0	2	0	0	3	0
Otu001171						0	0	0	0	0	0	0	1	0	0	0	0	0	0	0	0	0	0	0	0	0	0	0	4	0	0	0	0	0	0	0	0	0	0	0	0	0	0	0	0	2	0	0	0
Otu001172	Proteobacteria(100)	Gammaproteobacteria(100)	Enterobacteriales(100)	Enterobacteriaceae(100)		0	0	0	0	0	0	0	1	0	0	0	0	0	1	0	0	0	0	0	0	0	0	0	0	0	2	0	0	0	0	1	0	0	0	0	0	0	0	0	0	4	1	0	2
Otu001173	Firmicutes(100)	Bacilli(100)	Lactobacillales(100)	Carnobacteriaceae(100)	Carnobacterium(100)	0	0	1	1	0	0	0	0	0	0	0	0	1	0	0	0	0	1	0	0	0	0	0	0	0	0	0	0	0	0	0	0	2	0	0	0	0	0	0	0	0	0	0	0
Otu001174	Proteobacteria(100)					0	0	0	0	0	0	0	5	0	0	8	0	0	0	0	0	0	0	0	0	0	0	0	2	0	0	0	0	0	0	0	0	0	0	0	0	0	0	0	0	0	0	0	0
Otu001175	Actinobacteria(100)	Actinobacteria(100)	Actinomycetales(100)	Mycobacteriaceae(94)	Mycobacterium(94)	0	0	0	0	0	0	0	0	0	0	0	0	1	0	0	0	0	0	0	0	3	0	0	0	0	0	0	1	0	0	0	0	0	0	0	0	0	7	0	1	1	0	0	0
Otu001176	Actinobacteria(100)	Actinobacteria(100)				0	0	0	0	0	0	3	0	0	0	0	0	0	0	0	0	3	3	1	0	0	0	0	0	0	0	0	0	0	0	0	0	0	0	0	0	0	0	0	0	1	0	0	0
Otu001177	Actinobacteria(100)	Actinobacteria(100)	Actinomycetales(100)	Actinomycetaceae(100)	Actinomyces(100)	0	0	0	0	0	0	0	0	0	0	0	0	0	0	0	0	0	0	0	0	0	0	0	0	0	0	0	0	0	0	0	0	0	0	11	0	0	0	0	0	0	1	0	0
Otu001178	Firmicutes(100)	Bacilli(100)	Lactobacillales(100)	Carnobacteriaceae(100)	Carnobacterium(100)	0	0	0	0	3	0	0	3	0	0	0	0	0	0	0	0	0	1	0	0	0	0	0	0	0	0	0	0	0	0	0	0	0	0	0	0	0	0	1	0	0	0	0	0
Otu001179	Firmicutes(100)	Bacilli(100)	Lactobacillales(100)	Carnobacteriaceae(100)	Carnobacterium(100)	0	0	0	0	0	0	0	0	0	0	0	1	0	0	0	0	0	6	0	0	0	0	0	0	0	0	0	0	0	0	0	0	0	0	0	8	0	0	0	0	0	0	0	0
Otu001180	Actinobacteria(100)	Actinobacteria(100)	Acidimicrobiales(100)			0	0	0	1	0	0	0	3	0	0	0	0	0	0	0	0	4	4	2	0	0	0	0	0	0	0	0	0	0	0	0	0	0	0	0	0	0	0	0	0	1	0	0	0
Otu001181	Proteobacteria(100)	Alphaproteobacteria(100)	Rhizobiales(100)	Xanthobacteraceae(100)	Xanthobacter(100)	0	0	0	0	0	0	0	0	0	0	0	4	0	0	0	0	0	0	0	0	0	0	0	0	0	3	0	0	0	0	0	0	0	0	0	0	0	8	0	0	0	0	0	0
Otu001182	Firmicutes(100)	Bacilli(100)	Bacillales(100)	Planococcaceae(100)		0	0	1	0	0	0	0	0	0	0	0	2	0	0	0	0	0	1	3	0	0	0	0	0	0	0	0	0	0	0	0	0	0	0	7	0	0	0	0	0	1	0	0	0
Otu001183	Firmicutes(100)	Bacilli(100)	Lactobacillales(100)	Lactobacillaceae(100)	Lactobacillus(100)	0	0	0	0	0	0	0	0	0	0	0	0	0	0	0	0	0	0	0	0	0	0	0	0	0	0	0	0	0	0	0	0	0	0	0	0	0	0	0	0	0	0	0	0
Otu001184	Firmicutes(100)	Bacilli(100)	Lactobacillales(100)	Enterococcaceae(100)		0	0	0	0	0	0	0	0	0	0	0	0	0	0	0	1	0	0	0	0	0	0	0	1	0	0	0	0	0	0	1	0	2	0	0	0	0	0	0	0	0	0	0	0
Otu001185	Proteobacteria(100)	Betaproteobacteria(100)	Burkholderiales(100)	Burkholderiaceae(100)	Limnobacter(100)	0	0	0	0	0	0	0	0	0	0	0	0	0	0	0	0	0	0	0	0	0	0	0	0	0	6	0	0	0	0	0	0	0	0	0	2	0	0	1	0	0	0	0	0
Otu001186	Firmicutes(100)	Bacilli(100)	Bacillales(100)	Bacillaceae_2(100)		0	0	0	0	0	0	4	0	1	0	0	0	0	0	2	0	0	0	0	0	0	0	0	1	0	1	1	0	1	1	0	0	0	0	0	0	0	0	0	0	1	0	0	0
Otu001187	Firmicutes(100)	Bacilli(100)	Bacillales(100)	Bacillaceae_1(100)	Domibacillus(100)	0	0	0	0	0	0	0	0	1	0	0	0	0	0	1	0	0	0	0	0	0	1	0	0	0	0	1	0	0	0	0	0	0	0	0	2	0	0	0	0	0	0	0	0
Otu001188	Firmicutes(100)	Clostridia(100)	Clostridiales(100)	Peptoniphilaceae(100)	Peptoniphilus(100)	0	0	1	0	0	0	0	0	0	0	0	0	0	0	0	0	2	0	0	1	0	0	1	1	0	1	1	0	0	0	0	0	0	0	1	0	0	0	0	0	0	0	0	0
Otu001189	Verrucomicrobia(100)	Spartobacteria(100)				0	0	0	0	0	0	0	0	0	0	0	0	0	0	0	0	0	0	0	1	0	0	4	3	0	0	0	0	0	0	2	0	0	0	0	0	0	0	0	0	0	4	0	0
Otu001190	Firmicutes(100)	Bacilli(100)	Bacillales(100)	Staphylococcaceae(100)	Nosocomiicoccus(100)	0	0	0	0	0	0	0	0	0	0	0	0	0	0	0	0	0	0	0	0	1	0	0	1	0	0	2	0	0	0	0	0	0	0	0	2	0	0	0	0	1	0	0	1
Otu001191	Actinobacteria(100)	Actinobacteria(100)	Actinomycetales(100)	Nocardiaceae(100)	Rhodococcus(100)	0	0	0	0	0	0	0	0	0	0	0	1	0	0	1	0	0	0	0	1	0	0	0	0	0	0	1	0	0	0	0	0	0	0	1	0	0	7	1	1	0	0	0	0
Otu001192	Actinobacteria(100)	Actinobacteria(100)	Actinomycetales(100)	Streptomycetaceae(100)	Streptomyces(100)	0	0	0	1	1	0	0	0	1	0	0	0	0	0	0	0	0	2	0	2	0	1	0	0	0	0	0	0	2	0	0	1	1	0	0	2	0	0	0	0	0	0	0	0
Otu001193	Bacteroidetes(100)	Cytophagia(100)	Cytophagales(100)	Flammeovirgaceae(100)	Fabibacter(100)	0	1	0	0	0	1	0	0	0	0	0	3	0	0	0	0	0	1	0	0	0	0	0	0	0	0	0	0	0	0	0	0	0	0	2	0	0	0	0	0	0	0	0	0
Otu001194	Firmicutes(100)	Bacilli(100)	Bacillales(100)			0	0	1	0	0	0	0	0	0	0	0	1	0	0	0	0	0	2	0	0	0	0	3	0	0	7	0	0	0	0	0	0	0	0	0	0	0	0	0	0	0	0	0	0
Otu001195	Proteobacteria(100)	Gammaproteobacteria(100)				0	0	0	0	0	0	0	0	0	0	0	0	1	0	0	0	3	2	0	0	0	0	0	1	0	1	1	0	0	0	0	1	0	0	0	0	0	0	0	0	0	0	0	2
Otu001196	Planctomycetes(100)	Planctomycetia(100)	Planctomycetales(100)	Planctomycetaceae(100)		0	0	0	0	0	0	0	0	0	0	0	0	2	0	0	0	3	0	4	0	0	0	0	0	0	0	0	0	0	0	0	0	0	0	0	0	0	0	0	0	2	0	0	3
Otu001197	Firmicutes(100)	Bacilli(100)	Lactobacillales(100)	Lactobacillaceae(100)	Lactobacillus(100)	0	0	0	0	0	0	1	0	0	0	0	0	0	0	0	0	1	0	1	0	0	0	0	1	0	0	3	0	0	0	0	0	0	0	2	0	0	0	0	0	0	0	0	0
Otu001198	Firmicutes(100)	Bacilli(100)	Bacillales(100)	Bacillaceae_1(100)	Bacillus(100)	0	0	0	0	0	0	0	0	0	0	0	0	0	0	3	0	0	0	0	9	0	0	0	0	0	0	0	0	0	0	0	0	0	0	1	0	0	0	0	0	0	0	0	0
Otu001199	Bacteroidetes(100)					0	0	0	0	0	0	0	0	0	0	0	0	1	0	0	3	5	2	0	0	0	0	0	0	0	0	0	0	0	0	0	0	0	0	0	1	0	0	0	0	0	0	0	0
Otu001200	Firmicutes(100)	Bacilli(100)	Bacillales(100)	Bacillaceae_1(100)		0	0	0	0	0	0	3	0	0	0	2	0	0	0	0	0	0	0	0	0	0	0	0	0	0	0	2	0	0	0	0	2	0	0	5	0	0	0	0	0	0	0	0	0
Otu001201	Firmicutes(100)	Bacilli(100)	Lactobacillales(100)	Carnobacteriaceae(100)		0	0	0	0	0	0	2	1	2	0	2	0	0	0	0	0	2	0	0	0	0	0	0	0	0	0	0	0	1	0	0	0	2	0	0	0	0	0	0	0	0	0	0	2
Otu001202	Proteobacteria(100)	Gammaproteobacteria(100)	Aeromonadales(100)	Aeromonadaceae(100)	Aeromonas(93)	0	0	0	0	0	0	0	0	0	0	0	0	0	0	0	0	0	0	0	0	0	0	0	0	0	4	0	0	0	0	0	0	0	0	1	0	0	0	0	0	0	0	0	0
Otu001203	Proteobacteria(100)	Gammaproteobacteria(100)				0	0	0	0	0	0	0	0	0	0	0	0	0	0	0	0	1	0	2	0	4	0	1	0	0	0	0	0	0	0	0	2	0	0	1	1	0	0	0	0	0	0	0	0
Otu001204	Firmicutes(100)	Bacilli(100)	Lactobacillales(100)	Streptococcaceae(100)	Lactococcus(100)	0	0	0	0	0	0	0	2	0	0	0	0	0	0	0	0	0	0	0	0	0	0	0	0	0	0	0	0	1	0	0	3	0	0	0	0	0	0	0	0	0	2	0	0
Otu001205	Firmicutes(100)	Bacilli(100)	Lactobacillales(100)	Lactobacillaceae(100)	Lactobacillus(100)	0	0	0	0	0	0	0	0	0	0	2	3	0	0	0	0	0	0	0	0	0	0	0	0	1	0	1	0	0	0	0	0	0	0	0	0	0	0	0	0	0	0	0	0
Otu001206	Fusobacteria(100)	Fusobacteriia(100)	Fusobacteriales(100)	Leptotrichiaceae(100)	Leptotrichia(100)	0	0	0	0	0	0	2	0	0	0	0	0	0	0	0	0	0	0	0	0	0	0	0	0	0	0	10	0	0	0	0	0	0	0	0	0	0	0	0	0	1	0	0	0
Otu001207	Proteobacteria(100)	Gammaproteobacteria(100)	Alteromonadales(100)	Alteromonadaceae(100)		0	0	0	0	0	0	0	0	0	0	0	0	0	0	0	1	0	3	0	0	0	0	0	0	0	1	0	0	0	0	0	2	0	1	0	3	0	0	1	0	2	0	0	0
Otu001208	Proteobacteria(100)	Betaproteobacteria(100)				0	0	0	0	0	0	0	0	0	0	0	0	0	0	0	0	2	0	1	0	0	0	0	0	0	0	0	0	0	0	0	0	0	1	0	0	0	0	0	1	0	5	0	0
Otu001209	Actinobacteria(100)	Actinobacteria(100)				0	0	0	0	0	0	0	0	0	0	0	0	0	0	0	0	0	2	1	0	0	0	0	0	0	0	0	0	0	0	0	0	0	0	0	0	0	0	0	0	6	0	0	0
Otu001210	Firmicutes(100)	Bacilli(100)	Lactobacillales(100)	Carnobacteriaceae(100)	Carnobacterium(100)	0	0	0	0	0	0	0	0	0	0	0	0	0	0	0	0	1	0	0	0	0	0	0	0	0	2	0	0	0	0	0	0	0	0	0	0	0	0	8	0	0	0	0	0
Otu001211	Actinobacteria(100)	Actinobacteria(100)	Gaiellales(100)	Gaiellaceae(100)	Gaiella(100)	0	0	0	0	0	0	0	0	0	0	0	0	0	0	2	0	0	0	2	0	0	0	1	0	1	0	0	0	0	0	0	0	0	0	2	1	0	0	0	0	5	0	0	0
Otu001212	Firmicutes(100)	Bacilli(100)	Lactobacillales(100)	Enterococcaceae(100)	Enterococcus(100)	0	0	0	0	0	0	1	0	0	0	0	0	0	0	0	0	0	0	0	0	0	1	0	0	0	0	0	0	0	0	0	1	0	0	0	0	0	0	0	0	0	0	0	0
Otu001213	Firmicutes(100)	Bacilli(100)	Lactobacillales(100)	Streptococcaceae(100)	Streptococcus(100)	0	0	0	0	0	0	0	0	0	0	0	0	0	0	0	0	0	0	0	0	0	0	0	0	0	0	0	0	0	0	0	0	0	0	0	0	0	0	0	0	0	0	14	0
Otu001214	Firmicutes(100)	Clostridia(100)	Clostridiales(100)	Eubacteriaceae(100)	Acetobacterium(100)	0	0	0	0	0	0	0	0	1	0	0	0	0	0	4	0	0	0	0	0	0	0	0	0	0	0	0	0	0	0	0	5	0	0	0	0	0	0	0	0	0	0	0	0
Otu001215	Proteobacteria(100)	Gammaproteobacteria(100)	Pseudomonadales(100)	Pseudomonadaceae(100)	Pseudomonas(100)	0	1	0	0	0	0	0	1	0	0	0	0	0	0	1	0	0	0	0	0	0	0	0	0	0	0	0	0	0	0	0	2	0	0	0	0	0	0	0	0	0	3	0	0
Otu001216	Actinobacteria(100)	Actinobacteria(100)	Acidimicrobiales(100)			0	0	0	0	0	0	0	0	0	0	0	0	0	0	0	0	0	0	0	0	0	0	0	0	0	0	0	0	1	0	0	0	0	0	0	0	0	0	0	0	1	0	0	1
Otu001217	Firmicutes(100)	Bacilli(100)	Lactobacillales(100)	Carnobacteriaceae(100)	Atopostipes(100)	0	0	0	4	0	0	0	6	0	0	0	1	0	0	0	0	0	0	0	0	2	0	0	0	0	0	0	0	0	0	0	0	0	0	0	1	0	0	0	0	0	0	0	0
Otu001218	Actinobacteria(100)	Actinobacteria(100)	Coriobacteriales(100)	Coriobacteriaceae(100)		0	0	0	1	0	0	1	0	1	0	1	1	0	0	0	0	1	0	0	0	1	1	0	0	0	0	0	0	0	0	0	0	0	0	1	0	0	1	0	0	0	0	0	0
Otu001219	Proteobacteria(100)	Gammaproteobacteria(100)	Enterobacteriales(100)	Enterobacteriaceae(100)		0	0	0	0	0	0	0	0	0	0	0	0	0	0	0	0	1	1	0	1	0	0	0	0	0	0	0	0	1	0	0	1	0	0	0	1	0	0	0	0	0	1	0	5
Otu001220	Firmicutes(100)	Bacilli(100)	Lactobacillales(100)	Lactobacillaceae(100)	Lactobacillus(100)	0	0	0	0	0	0	0	1	0	0	2	0	0	0	1	0	0	0	0	0	0	0	0	0	0	0	0	0	0	0	0	0	0	0	1	0	0	0	0	0	0	0	0	0
Otu001221	Candidatus_Saccharibacteria(100)					0	0	0	0	0	0	0	0	0	0	0	0	0	0	0	0	3	0	0	0	0	0	1	0	0	1	0	0	0	0	0	0	0	0	0	0	0	0	0	0	1	0	0	0
Otu001222	Firmicutes(100)	Bacilli(100)	Lactobacillales(100)	Carnobacteriaceae(100)	Carnobacterium(100)	0	0	0	0	0	0	0	0	0	0	0	0	0	0	0	0	0	0	2	0	0	0	0	1	0	0	2	0	0	2	1	0	0	0	0	0	0	0	0	0	0	0	0	0
Otu001223						0	0	2	1	0	0	0	1	0	0	0	0	0	1	1	0	0	0	0	0	0	1	0	0	0	1	0	0	0	0	0	0	0	0	0	0	0	0	1	0	0	0	0	0
Otu001224						0	0	0	0	0	0	0	1	0	0	0	0	1	0	0	1	0	0	0	0	0	0	0	2	0	1	0	0	4	0	0	0	0	0	0	0	0	0	1	0	0	0	0	0
Otu001225						0	0	0	0	0	0	0	0	0	0	0	0	0	0	0	0	0	0	0	0	1	0	0	1	1	1	0	0	0	0	0	0	0	0	4	0	0	1	0	0	1	2	0	0
Otu001226	Firmicutes(100)	Bacilli(100)	Lactobacillales(100)	Streptococcaceae(100)	Streptococcus(100)	0	0	0	1	0	0	0	0	0	0	1	0	0	0	1	0	1	2	0	0	3	2	0	0	0	2	0	0	0	0	0	0	0	0	0	0	0	0	0	0	0	0	0	0
Otu001227	Firmicutes(100)	Clostridia(100)	Clostridiales(100)	Clostridiales_Incertae_Sedis_XI(100)		0	0	0	2	0	0	1	0	0	0	0	0	0	0	0	0	0	0	0	0	0	1	0	0	0	1	1	0	1	1	0	0	0	0	0	0	0	0	0	0	0	0	3	0
Otu001228	Firmicutes(100)	Clostridia(100)	Clostridiales(100)	Clostridiales_Incertae_Sedis_XI(100)		0	0	1	0	0	0	0	0	1	0	0	1	0	0	1	0	0	1	1	0	0	0	0	0	0	1	1	0	0	0	1	0	1	0	0	0	0	0	0	0	0	0	0	1
Otu001229	Firmicutes(100)	Clostridia(100)	Clostridiales(100)	Clostridiales_Incertae_Sedis_XI(100)	Gallicola(100)	0	0	0	0	0	0	0	0	2	0	1	0	0	0	0	0	0	0	0	0	2	1	1	0	0	0	0	0	0	0	0	0	0	0	0	1	0	0	1	1	0	0	0	0
Otu001230	Firmicutes(100)	Clostridia(100)	Clostridiales(100)	Peptoniphilaceae(100)	Peptoniphilus(100)	0	0	1	0	0	0	0	0	1	1	0	1	0	0	1	0	0	0	0	0	0	0	0	0	0	0	0	0	0	0	2	1	1	0	0	0	0	0	0	0	0	0	0	2
Otu001231	Planctomycetes(100)	Planctomycetia(100)	Planctomycetales(100)	Planctomycetaceae(100)		0	0	0	0	0	0	0	0	0	0	0	0	1	0	0	0	1	5	2	0	0	0	0	0	0	0	0	0	0	0	0	1	0	2	0	0	0	0	0	0	0	0	0	0
Otu001232	Planctomycetes(100)	Planctomycetia(100)	Planctomycetales(100)	Planctomycetaceae(100)	Pirellula(100)	0	0	0	0	0	0	0	0	0	0	0	0	2	0	0	0	0	2	1	0	0	0	0	0	0	0	0	0	1	0	0	0	0	0	0	0	0	0	0	0	5	2	0	0
Otu001233	Candidatus_Saccharibacteria(100)					0	0	0	1	0	0	0	0	0	0	0	0	0	1	0	0	0	0	0	0	0	0	0	0	0	0	0	0	0	0	0	8	0	0	0	0	0	0	0	2	2	0	0	0
Otu001234	Firmicutes(100)	Clostridia(100)	Clostridiales(100)	Clostridiaceae_1(100)		0	0	0	0	0	0	0	0	0	0	0	0	0	0	0	0	1	0	0	0	0	0	0	0	0	0	0	0	0	0	0	2	0	0	0	0	0	0	0	1	0	1	0	5
Otu001235	Firmicutes(100)	Clostridia(100)	Clostridiales(100)	Peptostreptococcaceae(100)		0	0	0	1	0	0	1	0	1	0	0	0	0	0	0	1	0	0	0	0	0	0	0	0	0	1	0	0	0	0	1	0	0	0	1	0	0	1	0	1	0	2	0	0
Otu001236	Firmicutes(100)	Clostridia(100)	Clostridiales(100)	Clostridiales_Incertae_Sedis_XI(100)		0	0	0	0	0	0	0	1	0	0	1	2	0	0	2	0	0	0	1	1	0	0	0	1	0	0	1	0	0	0	1	0	0	0	1	0	0	0	0	0	0	0	0	0
Otu001237	Proteobacteria(100)	Alphaproteobacteria(100)	Rhizobiales(100)			0	0	0	0	0	0	0	0	0	0	0	1	0	0	0	0	0	1	4	0	0	0	0	0	0	0	0	2	0	0	0	0	0	0	0	0	0	0	0	0	2	0	0	0
Otu001238	Firmicutes(100)	Bacilli(100)	Lactobacillales(100)	Carnobacteriaceae(100)	Carnobacterium(100)	0	0	0	0	1	0	0	0	0	0	0	0	0	0	0	0	0	0	0	0	0	4	0	0	0	0	0	0	0	0	0	0	0	0	0	0	2	0	0	1	0	0	0	0
Otu001239						0	0	0	0	0	0	0	0	0	0	0	0	0	0	0	0	0	4	0	0	0	0	0	1	0	0	0	0	0	0	0	0	0	0	0	0	0	0	0	0	1	0	0	0
Otu001240	Proteobacteria(100)	Alphaproteobacteria(100)	Rhizobiales(100)			0	0	0	0	0	0	0	0	0	0	0	0	0	0	0	0	0	0	0	0	0	0	0	0	0	0	0	0	0	0	0	0	0	0	0	0	0	0	0	0	0	0	14	0
Otu001241	Firmicutes(100)	Bacilli(100)	Lactobacillales(100)	Lactobacillaceae(100)	Lactobacillus(100)	0	0	0	1	0	0	0	0	0	0	0	0	0	0	0	0	2	1	0	0	0	0	0	0	0	0	3	0	0	0	0	0	0	0	0	0	0	0	0	0	0	0	0	1
Otu001242	Firmicutes(100)					0	0	0	0	0	0	0	1	0	0	0	0	0	0	0	2	0	0	0	1	0	1	1	0	0	1	1	0	2	0	0	0	0	0	0	0	0	0	0	0	0	1	0	0
Otu001243	Bacteroidetes(100)	Sphingobacteriia(100)	Sphingobacteriales(100)	Sphingobacteriaceae(100)	Pedobacter(100)	0	0	0	4	0	0	0	0	0	0	0	0	0	0	0	2	0	0	0	0	0	0	0	0	0	0	0	0	0	0	0	0	0	0	0	0	0	0	0	1	1	0	0	0
Otu001244	Actinobacteria(100)	Actinobacteria(100)	Actinomycetales(100)	Propionibacteriaceae(100)	Luteococcus(100)	0	0	0	0	0	1	0	0	1	0	0	2	0	1	0	1	1	0	0	0	0	0	0	0	0	0	0	0	0	0	1	0	0	0	0	0	0	0	1	0	0	0	0	0
Otu001245	Actinobacteria(100)	Actinobacteria(100)				0	0	0	0	0	0	0	0	0	0	0	0	1	0	0	0	0	0	0	0	0	0	0	0	0	0	0	0	0	0	0	0	0	0	12	0	0	0	0	0	0	0	0	0
Otu001246	Firmicutes(100)	Bacilli(100)	Lactobacillales(100)	Enterococcaceae(100)	Vagococcus(100)	0	0	0	0	0	0	0	1	0	0	4	0	0	0	0	0	0	0	1	0	0	0	0	0	0	3	0	0	1	0	1	0	0	0	0	0	0	0	0	0	0	0	0	0
Otu001247	Firmicutes(100)					0	0	0	0	0	0	0	0	1	0	0	0	0	0	0	1	1	0	0	0	0	0	2	0	0	0	0	0	0	0	0	0	0	0	0	0	0	0	0	1	2	1	0	0
Otu001248	Proteobacteria(100)	Gammaproteobacteria(100)	Pseudomonadales(100)	Pseudomonadaceae(100)		0	0	0	0	0	0	0	0	0	0	0	1	0	0	0	0	0	0	0	0	0	0	0	0	0	1	0	0	0	1	0	1	0	0	0	0	0	0	0	1	0	0	0	0
Otu001249	Actinobacteria(100)	Actinobacteria(100)	Actinomycetales(100)	Corynebacteriaceae(100)	Corynebacterium(100)	0	0	0	0	0	0	0	0	0	0	5	0	0	0	0	0	0	0	0	2	2	0	0	0	0	1	0	0	0	0	0	0	0	0	0	0	0	0	0	0	0	0	0	0
Otu001250	Verrucomicrobia(100)	Spartobacteria(100)				0	0	0	0	0	0	0	0	0	0	0	0	1	0	0	0	2	0	0	0	0	0	0	0	0	0	0	0	1	0	0	0	0	0	0	0	0	0	0	0	1	0	0	1
Otu001251	Verrucomicrobia(100)	Spartobacteria(100)				0	0	0	0	0	0	0	0	0	0	0	0	0	0	0	3	0	2	0	0	0	0	0	0	0	0	0	0	0	0	0	2	0	0	0	0	0	0	0	0	4	0	0	0
Otu001252						0	0	0	0	0	0	0	0	0	0	0	0	0	0	0	2	0	4	1	0	0	0	0	0	0	0	0	0	0	0	0	0	0	0	0	0	0	0	0	0	0	0	0	0
Otu001253	Actinobacteria(100)	Actinobacteria(100)	Actinomycetales(100)	Geodermatophilaceae(100)	Blastococcus(100)	0	0	1	0	0	0	0	0	1	0	0	0	0	0	0	0	0	0	0	0	0	0	1	0	0	0	0	0	0	0	0	0	0	0	0	0	0	0	4	0	0	0	0	0
Otu001254	Actinobacteria(100)	Actinobacteria(100)	Actinomycetales(100)	Microbacteriaceae(100)	Subtercola(93)	0	0	0	0	0	0	0	2	0	0	0	0	0	0	1	1	2	1	0	0	0	2	0	0	0	0	2	0	0	0	0	0	0	1	0	1	0	0	0	0	0	0	0	0
Otu001255	Proteobacteria(100)	Gammaproteobacteria(100)	Pseudomonadales(100)	Pseudomonadaceae(100)	Pseudomonas(93)	0	1	0	0	0	0	0	0	0	0	0	0	0	0	0	1	4	1	0	0	0	0	0	0	0	0	0	0	0	0	0	0	0	0	0	0	0	0	0	0	0	2	0	0
Otu001256	Verrucomicrobia(100)	Spartobacteria(100)	Terrimicrobium(100)			0	0	0	0	0	0	0	0	0	0	0	0	0	0	0	0	0	0	0	0	0	0	0	0	0	0	0	0	3	0	0	5	0	0	0	0	0	0	0	0	0	0	0	0
Otu001257	Actinobacteria(100)	Actinobacteria(100)	Coriobacteriales(100)	Coriobacteriaceae(100)		0	0	0	0	2	0	0	0	0	0	0	0	0	0	1	0	0	0	0	0	1	0	1	0	0	0	1	0	0	0	1	0	2	0	0	0	0	0	0	0	0	0	0	0
Otu001258	Actinobacteria(100)	Actinobacteria(100)	Actinomycetales(100)	Pseudonocardiaceae(100)	Pseudonocardia(100)	0	0	0	1	0	0	0	0	0	0	4	0	0	0	0	0	0	0	0	0	8	0	0	0	0	0	0	0	0	0	0	0	0	0	0	0	0	0	0	0	0	0	0	0
Otu001259						0	0	0	0	0	0	0	0	0	0	0	0	3	0	0	0	1	0	0	0	0	0	0	0	0	0	0	0	0	0	0	0	0	0	0	0	0	0	0	0	2	0	0	0
Otu001260	Firmicutes(100)	Clostridia(100)	Clostridiales(100)			0	0	0	0	0	0	0	0	0	0	0	0	0	0	0	2	0	2	0	1	0	0	0	0	0	0	0	1	0	0	0	0	0	0	0	0	0	0	1	1	0	0	0	2
Otu001261	Proteobacteria(100)	Alphaproteobacteria(100)	Rhodospirillales(100)	Acetobacteraceae(100)	Roseomonas(100)	0	0	0	0	0	0	0	0	1	0	0	0	0	0	0	0	0	0	0	0	0	0	1	1	0	1	0	0	2	0	2	1	0	0	0	0	0	0	0	0	0	0	1	0
Otu001262	Bacteroidetes(100)	Cytophagia(100)	Cytophagales(100)	Cytophagaceae(100)	Emticicia(100)	0	0	0	0	0	0	0	0	0	0	0	0	1	0	2	0	0	3	0	0	0	0	0	0	0	2	0	0	0	0	0	0	0	0	0	0	0	0	0	0	1	0	0	0
Otu001263	Bacteroidetes(100)	Cytophagia(100)	Cytophagales(100)	Cytophagaceae(100)	Lacihabitans(100)	0	0	0	0	0	0	0	3	0	0	0	0	0	0	0	1	6	0	0	0	0	0	0	0	0	0	0	0	0	0	0	2	0	0	0	0	0	0	0	0	0	0	0	0
Otu001264	Firmicutes(100)	Bacilli(100)	Lactobacillales(100)	Carnobacteriaceae(100)	Carnobacterium(100)	0	1	0	0	0	0	0	0	0	0	0	0	0	0	0	0	0	0	0	0	1	0	0	0	0	0	0	0	0	0	0	0	0	0	0	0	0	0	9	0	0	0	0	0
Otu001265	Firmicutes(100)	Bacilli(100)	Bacillales(100)	Bacillaceae_2(100)		0	0	1	0	0	0	0	0	0	0	0	0	0	0	1	0	0	0	0	2	0	0	0	0	0	0	1	1	0	0	0	0	1	0	0	1	0	0	0	1	0	0	3	0
Otu001266	Proteobacteria(100)	Gammaproteobacteria(100)	Enterobacteriales(100)	Enterobacteriaceae(100)		0	1	0	0	0	0	0	1	0	2	0	0	0	0	0	0	0	1	0	0	0	0	0	0	0	0	0	0	0	0	0	0	2	0	0	0	1	0	0	0	0	1	0	0
Otu001267	Proteobacteria(100)	Gammaproteobacteria(100)	Enterobacteriales(100)	Enterobacteriaceae(100)		0	0	0	0	0	0	0	0	0	4	0	1	0	0	0	0	0	0	0	0	0	0	0	0	0	0	0	0	0	0	0	0	0	0	0	0	2	0	0	0	0	0	0	0
Otu001268	Proteobacteria(100)	Gammaproteobacteria(100)	Alteromonadales(100)	Alteromonadaceae(100)	Bowmanella(100)	0	0	0	0	0	0	0	0	0	0	0	0	0	0	1	0	2	0	0	0	0	0	0	0	0	0	0	0	0	0	0	0	0	0	0	0	0	0	0	1	0	0	0	0
Otu001269	Proteobacteria(100)	Gammaproteobacteria(100)	Enterobacteriales(100)	Enterobacteriaceae(100)		0	0	0	0	0	0	0	0	0	0	0	0	1	0	0	0	0	4	0	0	0	0	0	0	0	0	0	0	0	0	0	0	0	0	0	0	0	0	0	0	0	0	0	0
Otu001270	Firmicutes(100)	Bacilli(100)	Lactobacillales(100)	Leuconostocaceae(100)	Weissella(100)	1	0	0	0	0	0	0	0	7	0	0	0	0	1	0	0	0	0	0	0	0	0	0	0	0	0	0	0	0	0	0	0	0	0	0	0	0	0	0	0	0	0	0	0
Otu001271	Proteobacteria(100)	Gammaproteobacteria(100)				0	0	0	0	1	0	1	0	0	0	0	0	0	0	0	0	0	2	0	0	0	2	0	0	0	0	0	0	0	0	0	1	0	0	0	0	0	0	0	0	2	0	0	0
Otu001272	Firmicutes(100)	Bacilli(100)	Lactobacillales(100)	Carnobacteriaceae(100)	Marinilactibacillus(100)	0	0	1	0	0	0	1	0	0	0	0	0	0	0	0	0	0	0	0	0	0	1	0	0	0	0	0	0	1	0	0	0	0	0	0	0	0	0	0	0	0	4	0	0
Otu001273	Chlamydiae(100)	Chlamydiia(100)	Chlamydiales(100)	Parachlamydiaceae(85)		0	0	0	0	0	0	0	0	0	0	0	0	0	0	0	0	0	1	0	0	0	0	0	0	0	0	0	0	0	0	0	0	0	0	0	0	0	0	1	0	6	0	0	2
Otu001274	Firmicutes(100)	Clostridia(100)	Clostridiales(100)	Peptococcaceae_1(100)	Desulfonispora(100)	0	0	1	0	0	0	0	0	1	0	0	0	0	0	0	0	0	1	0	0	0	0	0	0	1	0	0	0	0	0	0	0	0	0	0	0	0	1	0	0	0	0	0	2
Otu001275	Firmicutes(100)	Bacilli(100)	Bacillales(100)	Bacillaceae_2(100)	Virgibacillus(100)	0	0	0	0	0	0	0	0	0	1	0	0	0	0	0	0	0	0	0	0	0	0	0	0	0	0	0	0	0	1	0	0	0	0	0	0	0	0	0	0	0	0	0	0
Otu001276	Firmicutes(100)	Bacilli(100)	Lactobacillales(100)	Enterococcaceae(100)		0	0	0	4	0	0	0	0	0	0	0	0	0	0	0	0	3	0	0	1	0	0	0	0	0	0	0	3	0	0	0	0	1	0	0	0	0	0	0	0	0	0	0	0
Otu001277	Firmicutes(100)	Bacilli(100)	Lactobacillales(100)	Lactobacillaceae(100)	Lactobacillus(100)	0	0	0	0	0	0	0	0	0	0	10	0	1	0	0	0	0	0	0	0	0	0	0	0	0	0	0	0	0	0	0	0	0	0	0	0	0	0	0	0	0	0	0	0
Otu001278	Actinobacteria(100)	Actinobacteria(100)				0	0	0	0	0	0	0	0	0	0	0	0	0	0	0	0	0	0	0	0	0	0	0	0	0	0	0	0	0	0	0	0	0	0	0	0	0	0	0	0	0	0	0	1
Otu001279	Firmicutes(100)	Clostridia(100)	Clostridiales(100)	Peptococcaceae_1(100)	Desulfonispora(100)	0	0	0	0	0	1	0	0	2	1	0	0	0	0	2	0	0	0	0	0	0	0	0	0	0	0	0	0	0	0	0	0	1	0	1	0	0	1	3	0	0	0	0	0
Otu001280	Firmicutes(100)	Clostridia(100)	Clostridiales(100)			0	0	3	0	0	0	0	0	1	0	0	1	0	0	0	0	0	1	0	0	0	0	0	0	0	0	0	0	1	0	0	0	0	0	3	2	0	0	0	0	0	0	0	0
Otu001281	Firmicutes(100)	Bacilli(100)	Lactobacillales(100)	Enterococcaceae(100)	Vagococcus(100)	0	0	0	0	13	0	0	0	0	0	0	0	0	0	0	0	0	0	0	0	0	0	0	0	0	0	0	0	0	0	0	0	0	0	0	0	0	0	0	0	0	0	0	0
Otu001282	Actinobacteria(100)	Actinobacteria(100)	Acidimicrobiales(100)	Iamiaceae(100)		0	0	0	0	0	0	0	0	0	0	0	0	1	0	0	0	1	2	0	0	0	0	0	0	0	0	0	0	0	0	0	0	0	1	0	0	0	0	0	0	1	0	4	0
Otu001283	Firmicutes(100)	Clostridia(100)	Clostridiales(100)	Peptostreptococcaceae(100)	Peptostreptococcus(100)	0	0	0	0	1	0	0	1	0	0	0	0	0	0	0	0	0	0	0	0	0	1	0	0	0	0	0	0	0	0	0	1	1	0	0	0	0	0	0	0	0	0	1	0
Otu001284	Firmicutes(100)	Clostridia(100)	Clostridiales(100)	Peptoniphilaceae(100)	Peptoniphilus(100)	0	0	0	0	0	0	0	0	0	0	0	1	0	0	0	0	0	1	0	1	0	0	0	0	2	1	0	0	1	0	1	0	0	0	0	0	0	0	0	1	0	0	1	0
Otu001285	Firmicutes(100)	Clostridia(100)	Clostridiales(100)	Clostridiales_Incertae_Sedis_XI(100)		0	0	0	0	0	0	0	0	1	0	1	0	0	0	1	0	0	1	1	0	0	0	0	0	0	0	1	0	0	0	0	0	0	0	0	0	0	0	0	0	0	2	0	0
Otu001286	Proteobacteria(100)	Alphaproteobacteria(100)	Rhodobacterales(100)	Rhodobacteraceae(100)	Defluviimonas(100)	0	0	0	0	0	0	0	0	0	0	0	0	0	0	0	0	6	1	0	0	0	0	0	0	0	0	0	0	0	0	0	0	0	0	0	0	0	0	0	0	3	0	0	0
Otu001287	Firmicutes(100)	Bacilli(100)	Lactobacillales(100)	Lactobacillaceae(100)	Lactobacillus(100)	0	0	0	1	0	0	0	0	0	0	4	0	0	0	0	0	0	0	0	0	0	0	0	0	0	0	0	0	0	0	0	2	0	0	2	0	0	0	0	0	0	0	0	0
Otu001288	Proteobacteria(100)	Alphaproteobacteria(100)	Rhizobiales(100)	Methylocystaceae(100)	Methylocystis(100)	0	0	0	0	0	0	0	0	0	0	0	0	0	0	4	0	0	0	0	0	0	0	0	0	0	0	0	0	0	0	0	0	0	0	0	0	0	0	0	0	1	0	0	0
Otu001289	Proteobacteria(100)	Alphaproteobacteria(100)	Rhizobiales(100)			0	0	0	0	0	0	0	0	10	0	0	0	0	0	0	1	0	0	0	0	0	0	0	0	0	0	0	0	0	0	0	0	0	0	0	0	0	0	0	0	0	0	0	1
Otu001290	Proteobacteria(100)	Alphaproteobacteria(100)	Rhodospirillales(100)			0	0	0	0	0	0	0	0	0	0	0	0	2	0	0	2	1	1	1	0	0	0	0	0	0	0	0	0	0	0	0	0	0	0	0	0	0	0	0	0	2	0	0	0
Otu001291	Actinobacteria(100)	Actinobacteria(100)	Coriobacteriales(100)	Coriobacteriaceae(100)		0	0	0	0	0	1	0	0	1	0	0	0	0	0	0	0	0	0	1	0	0	0	0	0	0	1	0	0	1	1	0	1	0	0	1	0	0	0	0	0	0	0	1	0
Otu001292	Proteobacteria(100)	Betaproteobacteria(100)				0	0	0	0	0	0	0	0	0	0	0	0	2	0	0	0	5	2	0	0	0	0	0	0	0	0	0	0	0	0	0	0	0	0	0	0	0	0	0	0	1	0	0	1
Otu001293	Firmicutes(100)	Bacilli(100)	Lactobacillales(100)	Carnobacteriaceae(100)	Carnobacterium(100)	1	0	0	1	1	0	0	0	0	1	0	0	0	0	0	0	0	0	0	0	0	0	0	0	1	0	0	0	0	0	0	0	0	0	0	0	0	0	0	0	0	0	0	0
Otu001294	Firmicutes(100)	Bacilli(100)	Lactobacillales(100)	Carnobacteriaceae(100)	Carnobacterium(100)	0	0	0	0	0	0	0	0	0	0	0	0	2	0	0	0	0	0	0	0	0	0	0	0	0	0	0	0	0	0	0	0	0	2	0	0	0	0	0	0	0	0	0	0
Otu001295	Firmicutes(100)	Bacilli(100)	Lactobacillales(100)	Enterococcaceae(100)		0	0	0	0	0	0	2	0	2	0	4	0	0	0	0	0	0	0	0	0	0	0	1	0	0	0	1	0	0	0	0	0	0	0	0	0	0	0	0	0	0	2	0	0
Otu001296	Proteobacteria(100)	Gammaproteobacteria(100)	Oceanospirillales(100)	Oceanospirillaceae(100)	Marinomonas(100)	0	0	0	0	0	0	0	0	0	0	0	0	0	0	0	0	0	0	1	0	0	0	1	0	0	10	0	0	0	1	0	0	0	0	0	0	0	0	0	0	0	0	0	0
Otu001297	Firmicutes(100)	Bacilli(100)	Lactobacillales(100)	Carnobacteriaceae(100)	Carnobacterium(100)	0	0	0	0	0	0	0	0	0	4	0	0	0	4	0	0	0	0	0	0	0	0	0	0	0	0	0	0	0	0	0	0	0	0	0	0	0	0	0	0	0	0	0	0
Otu001298	Proteobacteria(100)	Gammaproteobacteria(100)	Xanthomonadales(100)	Xanthomonadaceae(100)	Arenimonas(100)	0	0	0	0	0	0	0	0	0	0	0	0	0	0	0	0	0	1	0	0	0	0	0	0	0	0	0	2	0	0	0	4	0	0	0	0	0	0	0	0	1	0	0	0
Otu001299	Firmicutes(100)	Bacilli(100)	Lactobacillales(100)	Carnobacteriaceae(100)	Carnobacterium(100)	0	0	0	2	0	0	4	0	0	0	0	0	0	0	0	1	0	0	0	0	0	0	0	0	0	0	0	0	0	2	0	0	1	1	0	0	0	0	0	0	0	0	0	0
Otu001300	Planctomycetes(100)					0	0	0	0	0	0	0	0	0	0	0	0	1	0	0	0	0	3	0	0	0	0	0	0	0	0	0	0	0	0	0	0	0	0	0	0	0	0	0	0	6	0	0	3
Otu001301	Bacteroidetes(100)	Flavobacteriia(100)	Flavobacteriales(100)	Flavobacteriaceae(100)		1	0	0	1	0	0	0	0	0	0	0	0	0	0	3	0	0	0	0	0	0	0	0	0	0	0	0	0	0	0	0	0	0	0	2	0	0	0	0	4	0	0	0	0
Otu001302	Firmicutes(100)	Bacilli(100)	Lactobacillales(100)	Carnobacteriaceae(100)	Carnobacterium(100)	2	1	0	0	0	0	0	0	0	1	0	0	0	0	0	0	0	0	0	0	0	0	0	0	0	0	0	0	0	0	1	0	1	1	0	0	3	0	0	0	0	0	0	0
Otu001303	Actinobacteria(100)	Actinobacteria(100)	Coriobacteriales(100)	Coriobacteriaceae(100)	Paraeggerthella(100)	0	0	0	0	1	1	0	0	0	0	0	1	0	0	2	2	1	0	0	0	0	0	1	0	0	0	0	0	0	0	0	0	0	0	0	0	0	0	0	0	0	1	0	0
Otu001304	Bacteroidetes(100)	Flavobacteriia(100)	Flavobacteriales(100)	Flavobacteriaceae(100)		0	0	0	1	0	0	0	0	0	0	0	1	0	0	0	3	0	1	0	0	0	0	0	0	0	2	0	0	0	0	0	1	0	0	0	0	1	0	0	1	0	0	0	0
Otu001305	Proteobacteria(100)	Alphaproteobacteria(100)	Sphingomonadales(100)	Sphingomonadaceae(100)	Sphingomonas(100)	0	0	0	0	0	0	0	0	0	0	0	0	0	0	0	0	0	0	0	0	0	0	0	1	0	9	0	0	0	0	0	0	0	0	0	0	0	1	0	0	0	0	0	0
Otu001306	Firmicutes(100)	Bacilli(100)	Lactobacillales(100)	Streptococcaceae(100)	Streptococcus(100)	0	0	0	0	0	0	0	2	0	0	0	0	0	0	0	0	0	0	0	0	1	1	0	2	0	4	0	0	0	0	0	0	0	0	0	0	0	1	0	0	0	0	0	0
Otu001307	Firmicutes(100)	Bacilli(100)	Lactobacillales(100)			0	0	0	0	0	0	0	0	0	0	0	0	0	0	2	0	0	0	0	0	2	1	0	1	0	0	0	0	1	0	0	2	0	0	0	2	0	1	0	0	0	1	0	0
Otu001308	Bacteroidetes(100)	Flavobacteriia(100)	Flavobacteriales(100)	Flavobacteriaceae(100)	Chryseobacterium(100)	0	0	0	0	0	0	0	0	0	0	0	0	0	0	2	0	1	0	0	0	0	0	0	0	0	0	0	0	0	0	0	0	0	0	0	0	0	0	0	0	0	3	0	0
Otu001309	Actinobacteria(100)	Actinobacteria(100)	Coriobacteriales(100)	Coriobacteriaceae(100)		0	0	0	0	0	0	0	0	0	0	0	0	0	0	0	3	3	1	0	0	0	0	0	0	0	0	0	0	0	0	0	0	0	0	0	0	0	0	0	0	1	0	0	0
Otu001310	Firmicutes(100)	Bacilli(100)	Lactobacillales(100)	Enterococcaceae(100)	Vagococcus(100)	0	0	0	0	0	0	0	0	3	0	0	0	0	0	0	0	0	0	0	0	0	0	0	0	0	0	0	0	0	0	0	0	0	0	0	0	0	0	0	0	0	0	0	0
Otu001311	Planctomycetes(100)	Planctomycetia(100)	Planctomycetales(100)	Planctomycetaceae(100)	Gemmata(100)	0	0	0	0	0	0	0	0	0	0	0	0	0	0	0	2	0	1	0	0	0	0	2	4	0	0	0	1	0	0	0	0	0	0	0	0	0	0	0	0	0	1	0	0
Otu001312	Planctomycetes(100)	Planctomycetia(100)	Planctomycetales(100)	Planctomycetaceae(100)	Zavarzinella(100)	0	0	0	0	0	0	0	0	0	0	0	0	1	0	0	0	0	5	0	0	0	0	0	0	0	0	0	0	0	0	0	4	0	0	0	0	0	0	0	0	1	0	0	0
Otu001313	Firmicutes(100)	Bacilli(100)	Lactobacillales(100)	Carnobacteriaceae(100)	Carnobacterium(100)	1	0	0	0	0	0	2	0	0	0	0	0	0	0	0	0	0	0	1	0	0	0	0	0	0	0	0	0	0	0	0	0	0	0	0	0	2	0	0	0	0	0	0	0
Otu001314	Firmicutes(100)	Bacilli(100)				0	0	0	0	0	0	1	0	1	0	0	0	2	0	0	0	0	1	1	0	0	0	0	0	0	0	0	1	0	0	0	0	0	0	0	0	0	0	1	0	0	1	0	1
Otu001315	Proteobacteria(100)	Gammaproteobacteria(100)	Pseudomonadales(100)	Moraxellaceae(100)	Acinetobacter(100)	0	0	0	0	0	0	0	0	0	0	0	0	0	0	0	0	0	1	0	0	0	0	0	0	0	1	0	0	0	0	0	0	0	1	0	0	0	0	0	0	3	1	0	0
Otu001316	Firmicutes(100)	Clostridia(100)	Clostridiales(100)	Peptoniphilaceae(100)	Peptoniphilus(100)	0	0	0	0	0	0	1	0	1	0	0	0	1	0	0	0	0	0	1	0	0	0	0	0	0	1	0	0	0	1	0	0	0	0	0	0	0	0	1	0	0	1	1	0
Otu001317	Firmicutes(100)	Bacilli(100)	Lactobacillales(100)	Lactobacillaceae(100)	Lactobacillus(100)	0	0	0	0	0	0	1	0	0	0	0	0	0	0	5	0	0	0	0	0	0	0	0	0	0	0	0	0	0	0	0	0	0	0	0	0	0	0	0	0	0	3	0	2
Otu001318	Firmicutes(100)	Bacilli(100)	Lactobacillales(100)	Carnobacteriaceae(100)	Carnobacterium(100)	0	0	0	0	0	0	0	0	0	0	0	0	0	0	0	0	0	0	0	0	0	2	0	1	0	0	0	1	0	0	0	0	0	1	0	0	2	0	2	0	0	0	0	0
Otu001319	Firmicutes(100)	Bacilli(100)	Lactobacillales(100)	Streptococcaceae(100)	Streptococcus(100)	0	0	0	0	0	0	12	0	0	0	0	0	0	0	0	0	0	0	0	0	0	0	0	0	0	0	0	0	0	0	0	0	0	0	0	0	0	0	0	0	0	0	0	0
Otu001320	Firmicutes(100)	Clostridia(100)	Clostridiales(100)	Peptoniphilaceae(100)	Peptoniphilus(100)	0	0	0	0	1	0	0	0	1	0	2	0	0	0	0	0	0	0	1	0	1	1	0	0	0	0	0	0	1	0	0	0	0	0	0	0	0	0	0	0	0	0	0	0
Otu001321	Chlamydiae(100)	Chlamydiia(100)	Chlamydiales(100)	Parachlamydiaceae(100)		0	0	3	0	0	0	0	0	0	0	0	0	0	0	0	0	0	0	0	0	4	0	0	0	0	0	0	0	0	0	0	0	0	0	2	0	0	1	0	2	0	0	0	0
Otu001322	Firmicutes(100)	Clostridia(100)	Clostridiales(100)	Clostridiaceae_1(100)		0	0	0	0	0	0	0	0	0	0	0	0	0	0	0	0	1	1	0	0	0	0	0	0	0	0	0	0	0	0	0	0	0	0	0	0	0	0	0	0	1	0	2	1
Otu001323	Firmicutes(100)	Bacilli(100)	Lactobacillales(100)	Enterococcaceae(100)		0	0	0	0	0	0	4	0	0	0	0	0	0	0	0	0	0	0	0	0	2	0	0	0	0	0	0	0	0	0	0	0	0	0	0	0	0	0	0	0	0	0	1	0
Otu001324	Firmicutes(100)	Bacilli(100)	Lactobacillales(100)	Enterococcaceae(100)	Vagococcus(100)	0	0	0	0	0	0	0	0	0	0	0	0	0	0	0	0	0	0	12	0	0	0	0	0	0	0	0	0	0	0	0	0	0	0	0	0	0	0	0	0	0	0	0	0
Otu001325	Proteobacteria(100)	Gammaproteobacteria(100)				0	0	0	0	0	0	0	0	0	0	0	0	0	0	1	1	0	0	0	1	0	0	2	1	0	1	0	0	1	0	0	0	0	0	0	1	0	0	1	1	0	0	0	1
Otu001326	Proteobacteria(100)	Gammaproteobacteria(100)				0	0	0	0	0	0	0	0	0	0	0	0	0	0	0	0	1	0	2	0	0	0	0	1	0	1	1	0	2	0	0	1	0	0	0	0	0	0	1	0	2	0	0	0
Otu001327	Proteobacteria(100)	Gammaproteobacteria(100)				0	0	0	0	0	0	0	0	0	0	0	0	0	0	0	0	0	1	0	0	0	0	0	0	0	0	0	0	4	0	0	0	0	0	0	0	0	0	0	0	3	2	1	0
Otu001328	Planctomycetes(100)	Planctomycetia(100)	Planctomycetales(100)	Planctomycetaceae(100)	Aquisphaera(100)	0	0	0	0	0	0	0	0	0	0	0	0	0	0	0	0	0	0	0	0	6	0	0	0	0	0	0	0	0	0	0	0	0	0	4	0	0	1	0	1	0	0	0	0
Otu001329	Firmicutes(100)	Bacilli(100)	Lactobacillales(100)	Enterococcaceae(100)	Vagococcus(100)	0	0	0	0	0	0	0	0	0	0	0	0	0	0	0	0	0	0	0	0	0	0	0	0	0	0	0	0	0	0	0	0	0	0	0	0	0	0	0	0	0	0	0	0
Otu001330	Firmicutes(100)	Bacilli(100)	Lactobacillales(100)	Enterococcaceae(100)	Vagococcus(100)	0	0	0	3	0	0	2	1	0	0	0	0	0	0	0	0	0	1	0	0	0	0	0	0	0	0	0	0	0	0	0	0	0	0	0	5	0	0	0	0	0	0	0	0
Otu001331	Firmicutes(100)	Bacilli(100)	Lactobacillales(100)	Enterococcaceae(100)	Vagococcus(100)	0	0	0	0	0	0	0	0	0	0	0	0	0	0	0	0	0	0	0	0	0	0	0	0	12	0	0	0	0	0	0	0	0	0	0	0	0	0	0	0	0	0	0	0
Otu001332	Firmicutes(100)	Bacilli(100)	Lactobacillales(100)	Carnobacteriaceae(100)	Carnobacterium(100)	0	0	0	0	0	0	0	0	0	0	0	0	0	0	0	0	0	0	0	0	0	0	0	0	0	0	0	0	0	0	0	0	0	0	0	0	0	0	0	0	0	0	0	0
Otu001333	Firmicutes(100)	Bacilli(100)	Lactobacillales(100)	Lactobacillaceae(100)	Lactobacillus(100)	0	0	1	0	0	0	0	0	0	0	0	0	0	0	0	0	0	0	0	0	0	0	0	0	0	0	2	0	0	0	0	0	0	0	0	0	0	0	0	1	0	2	0	0
Otu001334	Planctomycetes(100)	Planctomycetia(100)	Planctomycetales(100)	Planctomycetaceae(100)		0	0	0	0	0	0	0	0	0	0	0	0	0	0	0	0	9	0	0	0	0	0	0	0	0	0	0	0	3	0	0	0	0	0	0	0	0	0	0	0	0	0	0	0
Otu001335	Firmicutes(100)	Bacilli(100)	Lactobacillales(100)	Carnobacteriaceae(100)	Carnobacterium(100)	0	0	2	1	0	0	0	0	0	0	0	0	3	0	0	0	1	0	0	0	0	0	0	0	1	0	1	0	0	0	0	0	1	0	0	0	0	0	0	0	0	0	0	0
Otu001336	Firmicutes(100)	Bacilli(100)	Lactobacillales(100)	Enterococcaceae(100)	Vagococcus(100)	0	0	12	0	0	0	0	0	0	0	0	0	0	0	0	0	0	0	0	0	0	0	0	0	0	0	0	0	0	0	0	0	0	0	0	0	0	0	0	0	0	0	0	0
Otu001337	Firmicutes(100)	Bacilli(100)	Lactobacillales(100)	Lactobacillaceae(100)	Lactobacillus(100)	0	0	0	0	2	0	0	0	0	0	0	0	0	0	0	1	0	0	0	2	0	0	0	1	0	0	0	0	1	0	0	4	0	0	0	1	0	0	0	0	0	0	0	0
Otu001338	Proteobacteria(100)	Deltaproteobacteria(100)				0	0	0	0	0	0	0	0	0	0	0	0	0	0	0	0	3	0	0	0	0	0	0	0	0	0	0	0	0	0	0	0	0	0	0	1	0	0	0	0	0	8	0	0
Otu001339	Planctomycetes(100)	Planctomycetia(100)	Planctomycetales(100)	Planctomycetaceae(100)		0	0	1	1	0	0	0	0	0	0	5	1	0	0	0	0	0	0	0	0	0	0	0	0	0	0	0	2	0	0	0	0	0	1	0	0	0	0	0	0	0	0	0	0
Otu001340	Planctomycetes(100)	Planctomycetia(100)	Planctomycetales(100)	Planctomycetaceae(100)		0	0	0	0	0	0	0	0	0	0	0	0	0	0	0	0	0	0	0	4	0	0	0	0	0	0	0	0	2	0	0	5	0	0	0	0	0	0	0	0	0	0	0	0
Otu001341	Firmicutes(100)	Bacilli(100)	Lactobacillales(100)	Carnobacteriaceae(100)	Carnobacterium(100)	2	0	0	0	0	0	0	0	0	0	0	0	4	0	0	0	0	0	4	0	0	0	0	0	0	0	0	0	0	0	0	0	0	0	0	0	2	0	0	0	0	0	0	0
Otu001342	Planctomycetes(100)	Planctomycetia(100)	Planctomycetales(100)	Planctomycetaceae(100)		0	0	0	0	0	0	0	0	0	0	0	0	0	1	3	0	4	1	0	0	0	0	0	0	0	0	0	0	0	0	0	0	0	0	0	0	0	0	0	0	3	0	0	0
Otu001343	Firmicutes(100)	Bacilli(100)	Lactobacillales(100)	Carnobacteriaceae(100)	Carnobacterium(100)	0	0	3	1	0	0	0	0	0	0	0	0	1	0	0	1	0	0	0	0	0	0	0	0	0	0	0	2	0	1	1	0	0	0	0	0	1	0	0	0	0	0	0	0
Otu001344	Firmicutes(100)	Bacilli(100)	Lactobacillales(100)	Enterococcaceae(100)	Vagococcus(100)	0	0	0	0	0	0	0	0	0	0	0	0	0	0	0	0	0	0	0	0	0	0	0	0	0	0	0	0	0	0	1	0	2	0	0	3	0	0	0	0	1	0	0	0
Otu001345	Bacteroidetes(100)	Bacteroidia(100)	Bacteroidales(100)	Porphyromonadaceae(100)	Porphyromonas(100)	0	0	0	0	1	0	0	0	0	0	1	0	0	0	0	0	1	0	0	0	0	0	0	0	0	0	0	0	0	0	0	0	0	0	2	0	0	0	1	0	0	0	0	0
Otu001346						0	0	0	0	0	0	0	1	0	0	0	0	0	0	0	0	0	0	0	0	0	0	3	2	0	0	0	3	2	0	1	0	0	0	0	0	0	0	0	0	0	0	0	0
Otu001347	Proteobacteria(100)	Gammaproteobacteria(100)	Enterobacteriales(100)	Enterobacteriaceae(100)		0	0	0	0	0	0	0	0	0	0	0	0	0	0	0	0	0	2	0	0	0	0	0	1	0	0	0	0	1	0	0	0	0	0	0	0	0	0	0	0	0	0	0	0
Otu001348	Proteobacteria(100)	Gammaproteobacteria(100)	Enterobacteriales(100)	Enterobacteriaceae(100)	Buttiauxella(100)	0	0	0	0	0	1	0	0	0	2	0	0	0	0	0	0	0	0	0	0	0	0	0	0	0	0	0	0	0	0	0	0	1	0	0	0	1	0	0	0	0	0	0	0
Otu001349	Actinobacteria(100)	Actinobacteria(100)	Actinomycetales(100)			0	0	0	0	0	0	0	0	0	0	0	0	0	0	0	0	0	0	3	0	0	0	0	0	0	0	0	0	0	0	0	1	0	0	0	0	0	0	0	0	1	0	0	0
Otu001350	Actinobacteria(100)	Actinobacteria(100)	Actinomycetales(100)	Microbacteriaceae(100)		0	0	0	1	0	0	0	0	0	0	0	0	0	0	0	0	0	1	1	0	0	0	0	0	0	0	0	0	0	0	0	0	0	0	2	0	0	0	1	0	2	0	0	0
Otu001351	Firmicutes(100)	Bacilli(100)	Lactobacillales(100)	Streptococcaceae(100)	Streptococcus(100)	0	0	1	0	0	0	0	1	0	0	0	7	0	0	0	0	0	0	1	0	0	0	0	0	0	0	0	0	0	0	0	0	0	0	2	0	0	0	0	0	0	0	0	0
Otu001352						0	0	0	0	0	0	0	2	0	0	0	1	0	0	0	0	1	0	0	0	0	4	0	0	1	0	0	0	0	0	0	0	0	0	0	0	0	0	0	0	0	0	0	0
Otu001353	Proteobacteria(100)	Betaproteobacteria(100)	Burkholderiales(100)	Burkholderiaceae(100)	Lautropia(100)	0	0	0	0	0	0	0	0	0	1	0	0	0	0	0	0	0	0	0	0	0	0	0	0	0	0	0	0	0	0	0	0	0	0	11	0	0	0	0	0	0	0	0	0
Otu001354	Firmicutes(100)	Bacilli(100)	Lactobacillales(100)	Lactobacillaceae(100)	Lactobacillus(100)	0	0	0	0	3	0	0	0	0	0	1	0	0	0	0	0	0	0	0	0	0	0	0	0	0	2	0	0	0	0	0	0	0	0	0	0	0	0	0	0	0	0	2	0
Otu001355	Actinobacteria(100)	Actinobacteria(100)	Actinomycetales(100)	Corynebacteriaceae(100)	Corynebacterium(100)	0	0	0	0	1	0	1	0	0	0	0	0	1	0	0	0	0	0	0	0	0	0	0	0	0	1	0	0	0	0	0	0	0	1	0	0	0	0	0	0	0	0	0	1
Otu001356	Actinobacteria(100)	Actinobacteria(100)	Actinomycetales(100)	Intrasporangiaceae(100)	Ornithinimicrobium(92)	0	0	0	0	0	0	0	0	0	0	0	0	0	0	0	0	0	2	0	0	0	0	0	0	0	0	0	0	0	0	0	0	0	1	0	0	0	0	6	0	0	0	2	0
Otu001357	Proteobacteria(100)	Alphaproteobacteria(100)	Rhizobiales(100)	Xanthobacteraceae(100)	Labrys(100)	0	0	0	0	0	3	0	1	0	0	0	0	1	0	0	0	0	3	0	0	0	0	0	0	0	0	0	0	1	0	0	0	0	0	0	0	0	0	0	0	0	0	0	0
Otu001358	Proteobacteria(100)	Alphaproteobacteria(100)	Rhodospirillales(100)	Acetobacteraceae(100)		0	0	0	0	0	0	0	0	0	0	0	0	0	0	0	1	0	0	0	0	0	0	0	0	0	2	0	0	2	0	0	0	0	0	0	0	0	0	0	0	4	2	0	0
Otu001359	Proteobacteria(100)	Alphaproteobacteria(100)	Sphingomonadales(100)	Sphingomonadaceae(100)	Sphingorhabdus(84)	0	0	0	2	0	0	0	0	0	0	0	0	0	0	0	3	0	2	0	0	0	0	0	0	0	0	0	0	0	0	0	0	0	0	0	0	0	0	2	0	0	0	0	0
Otu001360	Bacteroidetes(100)	Flavobacteriia(100)	Flavobacteriales(100)	Flavobacteriaceae(100)		0	0	0	0	0	0	0	0	0	0	0	0	0	0	1	0	0	0	0	0	0	0	0	0	0	0	0	0	0	0	0	0	0	0	0	0	0	0	0	1	0	0	0	0
Otu001361	Firmicutes(100)	Bacilli(100)	Lactobacillales(100)	Enterococcaceae(100)	Vagococcus(100)	1	0	0	0	0	0	0	0	0	0	0	1	0	0	4	0	0	0	0	0	0	0	0	0	0	0	0	0	0	0	0	0	0	0	0	0	0	0	0	0	0	0	0	0
Otu001362	Firmicutes(100)	Bacilli(100)	Lactobacillales(100)	Carnobacteriaceae(100)	Carnobacterium(100)	0	0	0	0	0	0	0	0	0	0	0	0	0	0	0	2	0	0	0	0	0	0	0	1	0	0	0	0	0	0	0	0	0	0	0	0	0	0	0	8	0	0	0	0
Otu001363	Firmicutes(100)	Bacilli(100)	Lactobacillales(100)	Carnobacteriaceae(100)	Carnobacterium(100)	0	0	0	0	0	0	0	0	0	0	0	0	0	0	0	0	0	0	0	0	0	0	0	0	0	0	0	0	0	0	0	0	0	0	0	0	0	0	0	0	0	0	0	1
Otu001364	Firmicutes(100)	Bacilli(100)	Lactobacillales(100)	Enterococcaceae(100)	Vagococcus(100)	0	0	0	0	0	0	0	0	0	0	0	0	0	0	0	0	0	0	0	7	0	0	0	0	0	0	0	0	0	0	0	0	0	0	0	0	0	0	0	0	0	0	0	0
Otu001365	Proteobacteria(100)	Betaproteobacteria(100)				0	0	0	0	0	0	0	1	0	0	0	0	0	0	0	0	0	0	0	0	0	0	1	0	0	0	0	0	7	0	2	0	0	0	0	0	0	0	0	0	1	0	0	0
Otu001366	Actinobacteria(100)	Actinobacteria(100)	Actinomycetales(100)	Nocardiaceae(100)	Rhodococcus(100)	0	0	0	0	0	0	0	0	0	0	0	1	0	0	0	0	0	0	0	2	0	0	0	1	0	0	0	0	0	0	0	0	0	1	1	0	0	5	0	0	0	0	0	0
Otu001367	Actinobacteria(100)	Actinobacteria(100)	Actinomycetales(100)	Micrococcaceae(100)		0	0	0	0	0	0	0	0	2	0	2	0	0	0	0	0	0	1	0	0	0	0	0	0	0	0	0	1	0	0	0	0	0	0	0	0	0	0	0	0	1	0	0	0
Otu001368	Actinobacteria(100)	Actinobacteria(100)	Actinomycetales(100)	Nocardiaceae(100)	Rhodococcus(100)	0	0	0	0	0	0	0	0	0	0	0	2	0	0	0	0	0	0	0	1	0	0	0	1	0	0	0	0	0	0	0	0	0	0	0	0	0	5	0	1	0	0	0	0
Otu001369	Firmicutes(100)	Clostridia(100)	Clostridiales(100)	Ruminococcaceae(100)	Clostridium_IV(100)	0	0	0	0	0	0	0	0	0	0	4	0	0	0	0	0	0	0	0	0	0	0	0	0	0	4	3	0	0	1	0	0	0	0	0	0	0	0	0	0	0	0	0	0
Otu001370	Firmicutes(100)	Bacilli(100)	Lactobacillales(100)	Enterococcaceae(100)	Vagococcus(100)	0	0	0	0	0	0	0	0	0	0	0	0	0	0	0	0	0	0	0	0	0	0	0	0	0	0	0	0	0	0	0	0	0	0	0	0	0	12	0	0	0	0	0	0
Otu001371	Firmicutes(100)	Clostridia(100)	Clostridiales(100)	Clostridiales_Incertae_Sedis_XI(100)	Tepidimicrobium(100)	0	0	0	0	0	0	0	0	0	0	0	0	0	0	1	0	0	0	0	0	0	0	2	0	0	0	0	0	0	0	0	2	0	0	0	0	0	0	0	0	0	0	0	0
Otu001372	Actinobacteria(100)	Actinobacteria(100)	Acidimicrobiales(100)			0	0	0	0	0	0	0	0	0	0	0	0	0	0	0	0	0	5	1	0	0	0	0	0	0	0	0	0	1	0	0	0	0	0	0	0	0	0	0	0	1	0	0	0
Otu001373	Firmicutes(100)	Bacilli(100)	Lactobacillales(100)	Lactobacillaceae(100)	Lactobacillus(100)	0	0	0	0	0	0	0	0	0	0	0	0	0	0	0	0	0	0	0	0	0	0	0	0	0	0	8	0	0	0	0	0	0	0	4	0	0	0	0	0	0	0	0	0
Otu001374	Actinobacteria(100)	Actinobacteria(100)	Acidimicrobiales(100)			0	0	0	0	0	0	0	0	0	0	0	0	0	0	0	0	4	0	0	0	0	0	0	0	0	0	0	0	0	0	0	0	0	0	0	0	0	0	0	0	8	0	0	0
Otu001375	Firmicutes(100)	Bacilli(100)	Lactobacillales(100)	Lactobacillaceae(100)	Lactobacillus(100)	0	0	0	0	2	0	0	0	0	0	0	0	0	0	0	0	0	0	1	0	0	0	0	0	0	0	0	0	0	0	0	0	0	0	0	1	0	0	0	2	0	0	0	0
Otu001376	Firmicutes(100)	Bacilli(100)	Lactobacillales(100)	Streptococcaceae(100)	Streptococcus(100)	0	0	0	0	0	0	0	0	0	0	5	0	0	0	4	0	0	0	0	0	0	0	0	0	0	0	0	0	0	0	0	0	0	0	0	0	0	1	0	0	0	0	0	0
Otu001377	Actinobacteria(100)	Actinobacteria(100)	Actinomycetales(100)	Corynebacteriaceae(100)	Corynebacterium(100)	0	0	0	0	0	0	0	1	0	0	0	0	0	0	0	0	0	0	0	0	0	0	0	0	0	1	0	0	0	0	0	1	0	0	0	0	0	0	0	0	0	0	1	0
Otu001378	Proteobacteria(100)	Alphaproteobacteria(100)	Rhizobiales(100)	Hyphomicrobiaceae(100)	Devosia(100)	0	0	0	0	0	0	0	0	0	0	0	0	0	0	4	0	0	0	0	0	0	0	0	0	0	0	0	0	0	0	0	0	0	0	0	0	0	0	3	0	0	0	0	0
Otu001379	Firmicutes(100)	Bacilli(100)	Lactobacillales(100)	Carnobacteriaceae(100)	Carnobacterium(100)	0	0	0	0	0	0	0	0	0	0	0	0	0	0	3	0	0	0	0	0	0	0	0	0	0	0	0	0	0	0	0	0	0	0	6	0	0	0	0	0	0	0	0	0
Otu001380	Proteobacteria(100)	Alphaproteobacteria(100)	Rhizobiales(100)			0	0	0	0	0	0	0	0	0	0	0	0	0	0	0	1	0	0	1	0	0	0	0	0	0	0	0	0	0	0	0	1	0	2	0	0	0	0	0	0	5	0	0	0
Otu001381	Firmicutes(100)	Clostridia(100)	Clostridiales(100)	Lachnospiraceae(100)		0	0	0	0	0	0	0	0	0	0	0	0	0	0	0	1	0	0	0	0	0	2	0	0	0	0	0	0	0	0	0	0	0	0	0	0	0	0	0	0	1	0	0	0
Otu001382	Firmicutes(100)	Clostridia(100)	Clostridiales(100)			0	0	0	0	0	0	0	0	0	0	0	0	0	0	0	0	0	1	2	0	0	0	0	0	0	0	0	0	0	0	0	0	0	0	0	0	0	0	0	0	0	3	0	0
Otu001383	Firmicutes(100)	Bacilli(100)	Lactobacillales(100)	Carnobacteriaceae(100)		0	0	0	0	0	0	0	0	0	0	0	0	0	0	1	0	0	0	0	0	1	0	0	0	0	3	0	0	0	0	0	0	0	0	0	0	0	0	0	0	0	0	0	2
Otu001384	Firmicutes(100)	Bacilli(100)	Lactobacillales(100)	Streptococcaceae(100)	Streptococcus(100)	0	0	0	0	0	0	0	1	0	0	0	0	0	0	0	0	0	2	0	0	2	2	0	1	0	0	0	0	0	0	0	0	0	0	0	0	0	0	0	0	0	0	0	1
Otu001385	Proteobacteria(100)	Gammaproteobacteria(100)	Thiotrichales(100)	Piscirickettsiaceae(100)	Methylophaga(100)	0	0	0	0	0	0	0	1	3	0	0	0	0	1	0	0	0	0	0	0	0	0	0	0	0	4	0	0	0	0	0	0	0	0	0	0	0	0	0	0	0	0	0	0
Otu001386	Firmicutes(100)	Bacilli(100)	Bacillales(100)	Planococcaceae(100)		0	0	0	0	0	0	0	0	0	0	0	0	0	0	0	0	0	0	0	0	0	0	0	0	0	0	0	0	0	0	0	0	0	0	0	0	0	0	0	0	0	0	0	0
Otu001387	Firmicutes(100)	Bacilli(100)	Bacillales(100)	Bacillales_Incertae_Sedis_XI(100)	Gemella(100)	0	0	0	0	2	0	0	0	0	0	0	0	0	0	0	0	0	0	5	0	0	0	0	1	0	0	0	0	0	0	0	1	0	0	2	0	0	0	0	0	0	0	0	0
Otu001388	Firmicutes(100)	Bacilli(100)	Lactobacillales(100)	Lactobacillaceae(100)	Lactobacillus(100)	0	0	0	0	0	0	0	0	0	1	0	3	0	0	0	0	0	0	0	0	0	3	0	0	0	0	0	0	0	1	0	0	0	0	0	0	0	0	0	1	0	2	0	0
Otu001389	Proteobacteria(100)	Alphaproteobacteria(100)	Rhizobiales(100)	Aurantimonadaceae(100)	Aureimonas(100)	0	0	0	0	0	1	0	0	0	0	0	0	0	0	0	0	0	0	0	0	0	0	0	0	0	2	0	0	0	0	0	0	0	0	0	0	0	0	0	0	0	0	0	0
Otu001390						0	0	0	0	0	0	0	0	0	0	0	0	0	0	0	0	6	4	0	0	0	0	0	0	0	0	0	0	0	0	0	0	0	0	0	0	0	0	0	0	1	0	0	0
Otu001391	Firmicutes(100)	Bacilli(100)	Bacillales(100)	Bacillaceae_2(100)		0	0	0	1	0	0	0	0	1	0	0	0	0	0	0	0	1	0	0	0	0	0	1	0	0	0	0	0	0	0	0	0	0	0	3	1	0	0	0	0	0	0	0	0
Otu001392	Firmicutes(100)	Bacilli(100)	Bacillales(100)	Bacillaceae_2(100)		0	0	1	0	0	0	0	0	1	0	0	1	0	0	1	0	0	0	0	0	0	2	1	0	0	1	1	0	0	0	0	0	0	0	0	0	0	0	0	0	0	0	0	1
Otu001393						0	0	0	0	0	0	0	0	0	0	0	0	1	0	0	0	3	3	0	0	0	0	0	0	0	0	0	0	0	0	0	0	0	0	0	0	0	0	0	1	0	0	0	0
Otu001394	Firmicutes(100)	Bacilli(100)	Lactobacillales(100)	Streptococcaceae(100)	Streptococcus(100)	0	0	0	0	2	0	0	0	0	0	0	0	0	0	0	0	0	0	0	0	0	0	0	0	0	0	0	2	0	0	0	0	0	0	0	0	0	0	0	0	0	0	0	0
Otu001395						0	0	0	0	0	0	0	0	0	0	0	0	0	0	0	0	0	5	0	0	0	0	0	0	0	0	0	0	0	0	0	0	0	0	0	0	0	0	0	0	0	0	0	0
Otu001396	Actinobacteria(100)	Actinobacteria(100)	Acidimicrobiales(100)			0	0	0	0	0	0	0	0	0	0	0	0	0	0	0	0	0	4	0	0	0	0	0	0	0	0	0	0	0	0	0	0	0	0	0	0	0	1	0	0	2	0	0	0
Otu001397	Bacteroidetes(100)	Sphingobacteriia(100)	Sphingobacteriales(100)	Sphingobacteriaceae(100)	Sphingobacterium(100)	0	0	0	0	0	0	0	0	0	0	0	0	0	0	0	0	0	0	0	0	0	0	0	0	0	8	0	0	0	0	0	0	0	0	3	0	0	0	0	0	0	0	0	0
Otu001398	Proteobacteria(100)	Gammaproteobacteria(100)	Enterobacteriales(100)	Enterobacteriaceae(100)		0	0	0	0	0	0	0	0	0	0	0	0	0	0	0	0	0	0	0	1	0	0	3	1	0	0	0	0	2	0	0	0	0	0	0	0	0	0	0	0	1	0	0	2
Otu001399	Firmicutes(100)	Bacilli(100)	Lactobacillales(100)	Carnobacteriaceae(100)	Carnobacterium(100)	0	0	0	0	0	0	0	2	0	0	0	0	0	0	0	0	0	0	0	0	0	0	0	0	0	0	0	0	0	0	0	0	0	0	0	0	0	0	1	0	0	0	1	0
Otu001400	Proteobacteria(100)	Alphaproteobacteria(100)	Rhizobiales(100)	Hyphomicrobiaceae(100)	Pedomicrobium(100)	0	0	0	0	0	0	0	0	0	0	0	0	1	0	0	0	1	0	0	0	5	0	0	0	0	0	0	0	0	0	0	0	0	0	4	0	0	0	0	0	0	0	0	0
Otu001401	Acidobacteria(100)	Acidobacteria_Gp4(100)	Aridibacter(100)			0	0	0	0	0	0	0	0	0	0	0	0	2	1	0	0	0	0	3	0	0	0	0	3	0	1	0	0	0	0	0	0	0	0	0	0	0	0	0	0	0	0	0	0
Otu001402	Chloroflexi(100)	Anaerolineae(100)	Anaerolineales(100)	Anaerolineaceae(100)		0	0	0	0	0	0	0	0	0	0	9	0	0	0	0	0	0	0	0	0	0	0	0	0	0	0	0	2	0	0	0	0	0	0	0	0	0	0	0	0	0	0	0	0
Otu001403	Proteobacteria(100)	Alphaproteobacteria(100)	Rhizobiales(100)	Rhizobiaceae(91)		0	0	0	0	0	0	0	1	0	0	0	0	0	0	0	0	0	0	0	0	0	0	2	1	0	0	0	0	3	0	0	2	0	0	0	0	0	0	0	0	1	0	0	0
Otu001404	Firmicutes(100)	Bacilli(100)	Lactobacillales(100)	Lactobacillaceae(100)	Lactobacillus(100)	0	0	0	1	0	0	0	0	0	0	4	0	0	0	2	0	0	0	0	0	0	0	0	0	0	0	0	1	0	0	0	0	0	0	0	0	0	0	0	0	0	0	0	0
Otu001405	Proteobacteria(100)	Alphaproteobacteria(100)	Sphingomonadales(100)	Sphingomonadaceae(100)	Novosphingobium(100)	0	0	0	4	0	0	0	0	0	0	0	0	0	0	0	0	0	0	0	0	0	0	0	0	0	0	0	0	0	0	0	0	0	0	0	1	0	0	0	0	0	0	6	0
Otu001406	Firmicutes(100)	Bacilli(100)	Bacillales(100)	Bacillaceae_2(100)		0	0	0	0	0	0	0	0	0	0	2	0	1	0	0	0	0	0	0	1	0	0	1	0	0	0	0	0	0	0	0	0	0	0	0	0	0	0	0	0	0	0	0	1
Otu001407	Proteobacteria(100)	Gammaproteobacteria(100)	Enterobacteriales(100)	Enterobacteriaceae(100)	Yersinia(82)	0	0	0	0	0	0	0	2	1	0	0	0	0	0	0	0	0	0	0	1	0	1	1	2	0	0	0	0	2	1	0	0	0	0	0	0	0	0	0	0	0	0	0	0
Otu001408	Firmicutes(100)	Bacilli(100)	Lactobacillales(100)	Enterococcaceae(100)	Vagococcus(100)	0	0	0	0	0	0	0	0	0	0	0	0	0	0	0	0	0	0	0	0	0	0	0	0	0	0	0	0	0	0	0	0	0	0	0	0	0	0	0	0	0	0	0	0
Otu001409	Firmicutes(100)					0	0	0	0	0	0	0	0	0	0	0	0	0	1	0	0	0	0	0	1	0	0	2	2	1	0	0	1	1	0	0	0	0	0	0	0	0	0	0	0	0	0	0	1
Otu001410	Firmicutes(100)	Bacilli(100)	Lactobacillales(100)	Carnobacteriaceae(100)	Carnobacterium(100)	0	0	0	1	0	0	0	1	0	0	0	0	0	0	0	1	0	0	0	0	0	0	0	0	0	0	0	0	0	0	1	0	0	4	0	1	2	0	0	0	0	0	0	0
Otu001411	Firmicutes(100)	Bacilli(100)	Lactobacillales(100)	Lactobacillaceae(100)	Lactobacillus(100)	0	0	0	0	0	0	0	0	0	0	0	0	0	0	3	3	0	0	0	0	0	0	0	0	0	0	0	0	0	0	0	0	0	0	0	0	0	0	0	0	0	0	0	0
Otu001412	Firmicutes(100)	Bacilli(100)	Lactobacillales(100)	Carnobacteriaceae(100)	Carnobacterium(100)	0	0	0	0	0	0	0	3	0	2	0	0	0	0	0	0	0	0	0	0	0	0	0	0	0	0	0	0	0	0	6	0	0	0	0	0	0	0	0	0	0	0	0	0
Otu001413	Firmicutes(100)	Bacilli(100)	Lactobacillales(100)	Carnobacteriaceae(100)	Carnobacterium(100)	0	0	4	0	0	0	2	0	0	0	0	0	0	0	0	0	0	0	0	0	0	0	0	0	0	0	0	0	0	0	0	0	0	0	0	0	0	0	0	0	0	0	0	0
Otu001414	Actinobacteria(100)	Actinobacteria(100)	Actinomycetales(100)	Propionibacteriaceae(100)	Tessaracoccus(100)	0	0	0	1	0	0	0	0	2	0	0	1	0	0	0	0	1	0	0	0	0	0	0	0	0	0	0	1	0	0	0	0	0	0	0	2	0	0	0	0	0	0	0	0
Otu001415	Proteobacteria(100)	Gammaproteobacteria(100)				0	0	0	0	0	0	0	1	0	0	0	0	0	0	1	1	0	0	0	1	0	0	0	2	0	0	0	1	0	0	0	0	0	0	1	0	0	0	0	0	0	0	0	1
Otu001416	Firmicutes(100)	Bacilli(100)	Lactobacillales(100)	Enterococcaceae(100)	Vagococcus(100)	2	0	0	0	0	0	0	0	0	0	0	0	0	0	0	0	0	0	0	0	0	0	0	0	0	0	0	9	0	0	0	0	0	0	0	0	0	0	0	0	0	0	0	0
Otu001417	Firmicutes(100)	Bacilli(100)	Lactobacillales(100)	Carnobacteriaceae(100)	Carnobacterium(100)	0	0	1	1	0	0	0	0	0	0	0	0	0	0	0	0	0	0	0	0	2	0	0	0	0	0	0	0	0	0	0	0	0	1	0	0	0	0	0	0	0	0	0	0
Otu001418	Proteobacteria(100)	Gammaproteobacteria(100)	Alteromonadales(100)	Colwelliaceae(100)		0	0	0	0	0	0	0	0	0	0	0	0	0	0	0	0	0	0	0	0	0	0	0	0	0	0	0	0	0	0	0	3	0	0	0	0	0	0	0	0	0	2	0	0
Otu001419	Proteobacteria(100)	Betaproteobacteria(100)	Burkholderiales(100)	Burkholderiaceae(100)	Burkholderia(100)	0	0	0	0	0	0	0	0	0	0	0	0	0	0	0	0	0	0	0	0	0	0	0	4	0	1	0	0	5	0	0	0	0	0	0	0	0	0	0	0	0	0	0	0
Otu001420	Firmicutes(100)	Clostridia(100)	Clostridiales(100)	Clostridiales_Incertae_Sedis_XI(100)	Tissierella(100)	0	0	0	0	0	0	0	0	0	0	0	0	0	0	0	0	0	0	0	0	0	1	3	0	0	4	0	0	0	0	0	1	0	0	0	0	0	0	0	0	0	0	0	0
Otu001421	Firmicutes(100)	Bacilli(100)	Lactobacillales(100)	Carnobacteriaceae(100)	Carnobacterium(100)	0	0	0	1	0	0	1	0	0	0	0	0	0	0	0	0	0	0	0	0	0	0	0	0	0	0	0	2	0	0	0	0	2	0	0	2	0	0	0	0	0	0	0	0
Otu001422	Proteobacteria(100)	Betaproteobacteria(100)	Burkholderiales(100)			0	0	0	0	0	0	0	0	0	0	0	0	0	0	0	0	0	0	0	0	0	0	0	0	0	0	0	0	0	0	0	0	0	0	0	0	0	0	0	0	0	0	0	0
Otu001423	Actinobacteria(100)	Actinobacteria(100)	Actinomycetales(100)	Nocardiaceae(82)	Rhodococcus(82)	0	2	0	0	0	0	0	0	0	0	0	0	0	0	0	0	0	0	0	0	0	0	0	1	1	0	0	0	0	1	1	0	0	0	0	0	0	2	2	0	1	0	0	0
Otu001424	Planctomycetes(100)	Planctomycetia(100)	Planctomycetales(100)	Planctomycetaceae(100)		0	0	0	0	0	0	0	0	0	0	0	0	0	0	0	0	0	0	0	0	0	0	0	0	0	0	0	0	4	0	0	0	0	0	0	0	0	0	0	0	1	0	0	0
Otu001425	Firmicutes(100)	Clostridia(100)	Clostridiales(100)	Ruminococcaceae(100)	Clostridium_III(100)	0	0	0	0	0	0	0	0	0	0	0	0	0	0	0	0	0	0	0	0	0	0	0	0	0	0	0	0	0	0	0	0	0	0	0	0	0	0	0	0	0	0	0	0
Otu001426	Proteobacteria(100)	Gammaproteobacteria(100)				0	0	0	0	0	0	0	0	0	0	0	1	0	0	0	0	1	1	0	0	0	0	0	2	0	0	0	1	1	0	0	0	0	0	0	0	0	0	0	0	0	0	0	0
Otu001427	Firmicutes(100)	Clostridia(100)	Clostridiales(100)	Clostridiales_Incertae_Sedis_XI(100)		0	0	0	1	0	0	0	0	0	0	0	1	0	0	1	0	0	0	0	0	0	1	0	1	0	0	0	1	0	0	1	0	0	0	0	0	0	0	0	1	0	0	0	0
Otu001428	Acidobacteria(100)	Acidobacteria_Gp3(100)	Candidatus_Solibacter(100)			0	0	0	0	0	0	0	0	0	0	0	0	0	0	0	0	0	1	0	0	0	0	0	0	0	0	0	0	1	0	0	3	0	0	0	0	0	0	0	0	0	2	0	1
Otu001429	Firmicutes(100)	Clostridia(100)	Clostridiales(100)	Clostridiales_Incertae_Sedis_XI(100)	Tepidimicrobium(100)	0	0	0	0	0	0	0	0	0	0	1	0	0	0	1	0	1	0	0	0	0	0	0	0	0	0	1	0	0	0	0	0	0	0	0	0	0	0	0	0	0	0	0	0
Otu001430	Actinobacteria(100)	Actinobacteria(100)	Actinomycetales(100)	Nocardioidaceae(100)		0	0	0	0	0	0	0	0	0	0	0	0	0	0	0	0	0	0	0	0	0	0	0	3	0	0	0	0	0	0	0	0	0	0	0	0	0	0	0	0	1	3	0	0
Otu001431	Firmicutes(100)	Bacilli(100)	Lactobacillales(100)	Lactobacillaceae(100)	Lactobacillus(100)	0	0	0	0	0	0	0	0	0	0	0	0	0	0	2	0	1	0	0	1	0	1	1	0	0	0	0	1	0	0	0	0	0	0	0	0	0	1	0	0	0	0	0	0
Otu001432	Firmicutes(100)	Bacilli(100)	Lactobacillales(100)	Enterococcaceae(100)	Vagococcus(100)	0	0	0	0	0	0	0	11	0	0	0	0	0	0	0	0	0	0	0	0	0	0	0	0	0	0	0	0	0	0	0	0	0	0	0	0	0	0	0	0	0	0	0	0
Otu001433	Firmicutes(100)	Bacilli(100)	Lactobacillales(100)	Carnobacteriaceae(100)	Carnobacterium(100)	0	0	0	0	0	0	0	0	0	0	0	0	0	0	0	0	0	0	0	0	0	0	0	0	2	0	0	0	0	2	0	0	0	2	0	0	3	0	0	0	0	0	0	0
Otu001434	Actinobacteria(100)	Actinobacteria(100)	Actinomycetales(100)	Propionibacteriaceae(100)	Propionibacterium(100)	0	0	0	0	0	0	0	0	3	0	1	0	0	0	0	1	0	0	0	0	0	0	0	0	0	3	0	0	0	0	1	0	0	0	0	0	0	0	0	0	0	1	0	0
Otu001435	Bacteroidetes(100)	Bacteroidia(100)	Bacteroidales(100)	Bacteroidaceae(100)	Bacteroides(100)	0	0	3	0	0	0	0	0	1	0	0	2	1	0	0	0	0	0	0	0	0	0	0	0	0	0	0	0	2	0	0	0	0	0	0	1	0	0	0	0	0	0	0	0
Otu001436	Firmicutes(100)	Bacilli(100)	Lactobacillales(100)	Lactobacillaceae(100)	Lactobacillus(100)	0	0	0	0	0	0	0	0	1	0	0	1	0	0	0	0	0	0	0	0	1	0	0	3	0	0	2	0	0	0	0	0	0	0	0	1	0	0	0	0	0	0	0	0
Otu001437	Firmicutes(100)	Bacilli(100)	Lactobacillales(100)	Lactobacillaceae(100)	Lactobacillus(100)	0	0	0	0	0	0	0	0	0	0	0	0	0	0	0	0	0	0	0	0	0	0	0	0	0	0	0	0	0	0	0	0	0	0	0	0	0	0	0	0	0	0	0	0
Otu001438	Candidatus_Saccharibacteria(100)					0	0	0	0	0	0	0	0	0	0	0	0	0	1	0	1	0	0	0	0	0	0	0	0	0	1	0	0	0	0	0	0	0	1	0	0	0	0	0	0	3	0	0	0
Otu001439	Firmicutes(100)	Bacilli(100)	Lactobacillales(100)	Lactobacillaceae(100)	Lactobacillus(100)	0	0	0	0	0	0	0	0	0	0	0	1	0	0	0	1	0	0	0	0	0	0	1	0	0	1	0	0	0	0	0	2	0	0	0	0	0	0	0	1	0	0	0	1
Otu001440	Proteobacteria(100)	Gammaproteobacteria(100)				0	0	0	0	0	0	0	0	0	0	0	0	0	0	0	0	0	1	0	0	0	0	0	0	0	0	0	0	0	0	0	5	0	0	0	0	0	0	0	1	0	0	0	0
Otu001441	Bacteroidetes(100)	Flavobacteriia(100)	Flavobacteriales(100)	Flavobacteriaceae(100)	Chryseobacterium(100)	0	0	0	0	0	0	0	0	0	0	0	0	0	0	0	0	0	0	0	0	0	8	0	0	0	0	0	0	0	0	1	0	0	0	0	0	0	0	0	0	2	0	0	0
Otu001442	Bacteroidetes(100)	Flavobacteriia(100)	Flavobacteriales(100)	Flavobacteriaceae(100)	Flavobacterium(100)	0	0	0	1	0	0	0	0	0	0	0	0	2	0	3	0	0	0	0	0	0	0	2	0	0	0	0	0	0	0	0	0	0	0	0	0	0	0	0	0	2	0	0	0
Otu001443	Firmicutes(100)	Bacilli(100)	Lactobacillales(100)	Streptococcaceae(100)	Streptococcus(100)	0	0	0	0	0	0	0	0	0	0	0	0	0	0	0	0	0	0	0	0	0	0	0	0	0	0	0	0	0	0	0	0	0	0	0	0	0	0	0	11	0	0	0	0
Otu001444	Bacteroidetes(100)	Bacteroidia(100)	Bacteroidales(100)	Prevotellaceae(100)	Prevotella(100)	0	0	0	0	0	0	0	0	0	0	0	0	0	0	0	0	0	0	0	0	0	0	0	0	0	0	0	0	0	0	0	0	0	0	11	0	0	0	0	0	0	0	0	0
Otu001445	Firmicutes(100)	Clostridia(100)	Clostridiales(100)	Peptostreptococcaceae(100)	Romboutsia(100)	0	0	0	0	0	0	0	0	0	0	0	0	0	0	0	0	2	1	0	1	0	0	1	0	0	0	0	0	0	0	0	0	0	0	0	0	0	1	0	0	0	0	0	1
Otu001446	Chloroflexi(100)	Caldilineae(100)	Caldilineales(100)	Caldilineaceae(100)		0	0	0	0	0	0	0	0	0	0	0	0	1	0	0	0	0	2	0	0	0	0	0	0	0	0	0	0	0	0	0	0	0	0	0	0	0	0	0	0	0	0	0	0
Otu001447	Planctomycetes(100)	Planctomycetia(100)	Planctomycetales(100)	Planctomycetaceae(100)		0	0	0	0	0	0	0	0	0	0	0	0	0	0	0	0	1	2	0	0	0	0	0	1	0	0	0	0	0	0	0	0	0	0	0	0	0	0	0	0	4	0	0	3
Otu001448	Proteobacteria(100)	Alphaproteobacteria(100)	Rhodospirillales(100)	Rhodospirillaceae(100)	Skermanella(100)	0	0	0	0	0	0	0	0	0	0	0	2	0	0	0	0	0	0	0	0	0	0	0	0	0	0	0	0	0	0	0	0	0	0	0	0	0	0	0	1	3	0	0	0
Otu001449	Proteobacteria(100)	Gammaproteobacteria(100)	Chromatiales(100)	Chromatiaceae(100)	Rheinheimera(100)	0	0	0	0	0	0	0	0	0	0	0	0	0	0	0	0	4	2	0	0	0	0	0	0	0	0	0	0	0	0	0	0	0	0	0	0	0	0	0	0	0	0	0	0
Otu001450	Proteobacteria(100)	Alphaproteobacteria(100)	Rhodospirillales(100)	Acetobacteraceae(100)		0	0	0	0	0	0	0	0	0	0	0	0	0	2	0	0	6	2	0	0	0	0	0	0	0	0	0	0	0	0	0	0	0	0	0	0	0	0	0	0	1	0	0	0
Otu001451	Proteobacteria(100)	Deltaproteobacteria(100)	Bdellovibrionales(100)	Bacteriovoracaceae(100)		0	0	0	0	0	0	0	0	0	0	0	0	0	0	0	0	0	4	0	0	0	0	0	0	0	0	0	0	0	0	0	2	0	0	0	0	0	0	0	0	0	0	0	0
Otu001452	Proteobacteria(100)	Gammaproteobacteria(100)				0	0	0	0	0	0	0	0	0	0	0	0	0	0	0	2	0	2	0	0	0	0	0	0	0	0	0	0	0	0	0	0	0	1	0	0	0	0	0	0	4	0	0	0
Otu001453	Firmicutes(100)	Bacilli(100)	Lactobacillales(100)	Carnobacteriaceae(100)	Granulicatella(100)	0	0	0	0	0	0	0	0	0	0	0	0	0	0	3	0	2	0	0	0	0	0	0	0	0	0	0	0	0	0	0	0	0	0	0	0	0	0	0	0	0	0	0	0
Otu001454	Planctomycetes(100)	Planctomycetia(100)	Planctomycetales(100)	Planctomycetaceae(100)		0	0	0	0	0	0	0	0	0	0	0	0	0	0	0	0	1	0	1	0	0	0	0	2	0	0	0	0	2	0	0	0	0	1	0	0	0	0	1	0	2	0	0	0
Otu001455	Firmicutes(100)	Clostridia(100)	Clostridiales(100)	Lachnospiraceae(100)		0	0	0	0	0	0	0	0	0	1	0	2	0	0	0	0	0	0	0	0	0	0	0	2	0	3	0	0	0	0	0	0	0	0	0	1	0	0	0	1	0	0	0	1
Otu001456	Proteobacteria(100)	Gammaproteobacteria(100)	Pseudomonadales(100)	Pseudomonadaceae(100)	Pseudomonas(91)	0	0	0	0	0	0	0	0	0	0	0	0	0	0	1	0	0	1	0	0	0	1	0	0	0	0	0	0	0	0	0	0	0	0	0	0	0	0	0	0	0	0	0	2
Otu001457	Proteobacteria(100)	Gammaproteobacteria(100)	Pseudomonadales(100)	Moraxellaceae(100)		0	0	0	0	0	0	0	0	0	0	0	0	0	0	0	0	0	0	0	0	0	0	0	0	0	2	0	0	0	0	0	0	0	0	2	1	0	0	0	0	0	0	0	0
Otu001458	Firmicutes(100)	Bacilli(100)	Lactobacillales(100)	Lactobacillaceae(100)	Lactobacillus(100)	0	0	0	0	0	0	0	2	0	0	0	0	0	0	0	0	0	0	0	0	0	0	0	0	0	0	0	0	0	0	0	0	0	0	0	7	0	0	0	0	0	2	0	0
Otu001459	Firmicutes(100)	Bacilli(100)	Lactobacillales(100)	Enterococcaceae(100)	Vagococcus(100)	0	0	0	2	0	0	0	0	0	0	0	4	0	0	0	0	0	0	0	0	1	0	0	0	0	0	0	0	0	0	0	3	0	0	0	0	0	0	0	0	0	0	1	0
Otu001460	Verrucomicrobia(100)	Verrucomicrobiae(100)	Verrucomicrobiales(100)	Verrucomicrobiaceae(100)		0	0	0	0	0	0	0	0	0	0	0	0	0	0	0	0	0	0	0	0	0	0	0	0	0	0	0	0	4	0	0	0	0	0	0	0	0	0	0	0	0	0	0	0
Otu001461	Firmicutes(100)	Bacilli(100)	Lactobacillales(100)	Lactobacillaceae(100)	Lactobacillus(100)	0	0	0	0	0	0	0	0	0	0	2	0	0	0	0	0	0	0	0	1	0	1	0	0	0	0	0	0	0	0	0	0	0	0	0	0	0	0	0	0	1	3	0	0
Otu001462	Verrucomicrobia(100)	Verrucomicrobiae(100)	Verrucomicrobiales(100)	Verrucomicrobiaceae(100)		0	0	0	0	0	0	0	0	0	0	0	0	0	0	0	0	0	2	0	0	0	0	0	0	0	0	0	0	1	0	0	3	0	1	0	0	0	0	0	0	0	0	0	0
Otu001463	Firmicutes(100)	Bacilli(100)	Lactobacillales(100)	Enterococcaceae(100)	Vagococcus(100)	0	1	3	0	0	0	0	0	0	0	0	1	1	0	0	0	2	0	1	0	0	0	0	2	0	0	0	0	0	0	0	0	0	0	0	0	0	0	0	0	0	0	0	0
Otu001464	Firmicutes(100)	Clostridia(100)	Clostridiales(100)	Clostridiaceae_1(100)		0	0	0	0	0	0	0	0	0	0	0	0	0	1	0	0	0	0	0	0	0	0	0	0	0	0	0	0	0	0	3	0	0	0	0	1	0	0	0	0	3	0	0	0
Otu001465	Firmicutes(100)	Bacilli(100)	Lactobacillales(100)	Carnobacteriaceae(100)	Carnobacterium(100)	0	0	0	0	0	0	0	0	0	0	0	0	0	1	0	0	0	0	0	0	0	0	0	0	0	0	0	0	0	0	0	0	3	0	0	0	0	0	2	0	0	0	0	0
Otu001466	Proteobacteria(100)	Betaproteobacteria(100)				0	0	0	0	0	0	0	0	0	0	0	0	0	0	0	0	0	0	0	0	0	0	0	0	0	0	0	0	0	0	0	0	0	0	0	0	0	0	0	0	0	10	0	0
Otu001467	Proteobacteria(100)	Alphaproteobacteria(100)	Rhodobacterales(100)	Rhodobacteraceae(100)		0	0	0	0	0	0	0	0	0	0	0	0	0	0	0	1	4	0	0	0	0	0	0	0	0	0	0	0	0	0	0	0	0	0	0	0	0	0	0	0	2	0	0	0
Otu001468	Firmicutes(100)	Bacilli(100)	Lactobacillales(100)	Carnobacteriaceae(100)	Carnobacterium(100)	0	0	0	0	3	0	0	0	0	0	0	0	0	0	0	0	0	0	0	0	0	0	0	0	0	0	0	0	0	0	0	0	1	0	0	0	0	0	0	0	0	0	0	0
Otu001469	Proteobacteria(100)	Betaproteobacteria(100)				0	0	0	0	0	0	0	0	0	0	0	0	0	0	0	0	0	0	0	0	0	0	0	0	0	0	0	0	0	0	0	0	0	0	0	0	0	0	0	0	0	0	0	0
Otu001470	Proteobacteria(100)	Alphaproteobacteria(100)	Rhodobacterales(100)	Rhodobacteraceae(100)	Aliiroseovarius(100)	0	0	0	0	0	0	0	2	0	0	1	0	0	0	0	0	0	0	0	0	0	0	3	0	1	0	0	0	0	0	0	2	0	0	0	0	0	0	0	1	0	0	0	0
Otu001471	Firmicutes(100)	Bacilli(100)	Lactobacillales(100)	Carnobacteriaceae(100)	Carnobacterium(100)	0	0	0	2	0	0	0	0	0	0	0	0	0	0	0	0	0	0	0	0	0	0	0	0	0	0	0	3	0	0	0	0	0	0	0	1	0	0	0	0	0	0	0	0
Otu001472	Firmicutes(100)	Bacilli(100)	Lactobacillales(100)	Carnobacteriaceae(100)	Carnobacterium(100)	0	0	0	2	0	0	0	0	0	0	0	0	0	0	0	0	1	0	0	0	0	0	0	0	0	0	0	0	0	0	0	0	0	0	0	0	0	0	5	0	0	0	0	0
Otu001473	Firmicutes(100)	Bacilli(100)	Lactobacillales(100)	Streptococcaceae(100)	Lactococcus(100)	0	0	0	0	0	0	1	0	0	0	0	0	0	0	0	0	1	0	0	0	0	0	0	0	0	0	0	0	1	0	0	0	0	0	1	0	0	1	0	0	0	0	0	0
Otu001474	Firmicutes(100)	Erysipelotrichia(100)	Erysipelotrichales(100)	Erysipelotrichaceae(100)	Erysipelothrix(100)	0	0	0	0	0	0	0	0	0	0	4	0	0	0	0	0	0	0	0	0	0	1	0	0	0	0	0	2	0	0	1	2	0	0	0	0	0	0	0	0	0	0	0	0
Otu001475	Firmicutes(100)	Clostridia(100)	Clostridiales(100)	Peptostreptococcaceae(100)	Peptostreptococcus(100)	0	0	1	0	0	0	1	0	1	0	0	0	0	0	0	0	1	0	0	0	0	0	0	1	0	0	0	1	0	0	1	0	0	0	0	0	0	0	0	0	0	2	0	0
Otu001476	Firmicutes(100)	Clostridia(100)	Clostridiales(100)	Ruminococcaceae(100)		0	0	0	0	0	0	0	0	0	0	0	0	0	0	0	2	5	0	0	0	0	0	0	0	0	0	0	0	0	0	0	0	0	0	0	0	0	0	0	3	0	0	0	0
Otu001477	Firmicutes(100)	Bacilli(100)	Lactobacillales(100)	Carnobacteriaceae(100)	Carnobacterium(100)	0	0	0	9	0	0	0	0	0	0	0	0	0	0	0	0	0	0	0	0	0	0	0	0	0	0	0	0	0	0	0	0	0	0	0	0	0	0	0	0	0	0	0	0
Otu001478	Firmicutes(100)	Clostridia(100)	Clostridiales(100)	Peptoniphilaceae(100)		0	0	0	0	0	0	0	0	0	0	1	0	0	0	0	1	0	0	0	0	0	0	0	1	0	0	1	0	0	0	1	0	0	0	2	0	0	0	0	0	0	0	0	1
Otu001479	Firmicutes(100)	Bacilli(100)	Lactobacillales(100)	Carnobacteriaceae(100)	Carnobacterium(100)	0	0	0	0	0	0	0	0	0	0	0	0	0	0	0	0	0	0	0	0	0	0	0	0	0	0	8	0	0	0	0	0	0	0	0	0	0	0	0	0	0	0	0	2
Otu001480	Actinobacteria(100)	Actinobacteria(100)	Acidimicrobiales(100)	Iamiaceae(100)	Aquihabitans(100)	0	0	0	0	0	0	0	0	0	0	0	0	0	0	0	0	0	0	0	0	0	0	0	0	0	0	0	0	0	0	0	1	0	0	0	0	0	0	0	0	0	0	0	0
Otu001481	Firmicutes(100)	Bacilli(100)	Lactobacillales(100)	Streptococcaceae(100)	Streptococcus(100)	0	0	0	1	0	0	0	0	0	0	0	0	0	0	4	0	0	0	0	0	0	0	0	0	0	2	0	0	0	0	0	0	0	0	0	0	0	0	0	0	0	0	0	2
Otu001482	Actinobacteria(100)	Actinobacteria(100)	Gaiellales(100)	Gaiellaceae(100)	Gaiella(100)	0	0	0	0	0	0	0	0	0	0	0	0	0	0	0	0	0	0	1	0	0	0	0	0	0	0	0	0	0	0	0	0	0	0	0	0	0	0	0	0	1	0	1	1
Otu001483	Firmicutes(100)	Bacilli(100)	Lactobacillales(100)	Carnobacteriaceae(100)	Carnobacterium(100)	4	2	1	0	0	0	0	0	0	0	0	0	0	0	0	0	0	0	0	0	0	0	0	0	0	0	0	0	0	1	0	0	1	0	0	0	0	0	0	0	0	0	0	0
Otu001484	Planctomycetes(100)	Planctomycetia(100)	Planctomycetales(100)	Planctomycetaceae(100)		0	0	0	0	0	0	0	0	0	0	0	0	0	0	0	0	0	0	0	0	0	0	0	1	0	0	0	0	0	0	0	0	0	0	0	0	0	0	0	0	0	0	0	0
Otu001485	Firmicutes(100)	Bacilli(100)	Lactobacillales(100)	Carnobacteriaceae(100)	Carnobacterium(100)	0	0	2	1	0	0	0	1	0	0	0	0	0	0	0	0	0	0	0	0	0	0	0	0	0	0	0	0	0	0	0	0	0	0	0	0	0	0	0	0	0	0	0	0
Otu001486	Firmicutes(100)	Bacilli(100)	Lactobacillales(100)	Streptococcaceae(100)	Streptococcus(100)	0	0	0	0	0	0	0	0	0	0	0	0	0	0	0	0	0	0	0	0	0	0	0	0	0	0	0	0	0	0	0	0	0	0	10	0	0	0	0	0	0	0	0	0
Otu001487	Firmicutes(100)	Bacilli(100)	Lactobacillales(100)	Carnobacteriaceae(100)	Carnobacterium(100)	0	2	0	0	0	0	0	0	0	0	0	0	0	0	0	0	0	0	0	0	0	0	0	2	0	0	0	0	0	0	0	0	4	0	0	0	0	0	0	0	0	0	0	0
Otu001488	Firmicutes(100)	Clostridia(100)	Clostridiales(100)	Clostridiales_Incertae_Sedis_XI(100)	Tepidimicrobium(100)	0	1	0	0	0	0	0	0	0	0	0	0	0	0	0	0	0	0	0	0	0	0	1	0	0	4	1	0	0	0	0	0	0	0	0	0	0	0	0	0	0	0	0	0
Otu001489	Firmicutes(100)	Bacilli(100)	Lactobacillales(100)	Carnobacteriaceae(100)	Carnobacterium(100)	1	0	0	0	0	1	0	1	0	0	0	0	4	0	0	0	0	0	1	0	0	0	0	0	0	0	0	0	0	2	0	0	0	0	0	0	0	0	0	0	0	0	0	0
Otu001490						0	0	0	0	0	0	0	0	0	0	0	0	0	0	0	0	1	0	0	0	0	0	0	0	0	0	0	0	0	0	0	0	0	0	0	0	0	0	0	0	2	0	0	0
Otu001491	Firmicutes(100)	Bacilli(100)	Lactobacillales(100)	Lactobacillaceae(100)	Lactobacillus(100)	0	0	0	0	0	0	0	0	0	0	0	0	0	0	7	0	0	0	0	0	0	0	0	0	0	2	0	0	0	0	0	0	0	0	0	0	0	0	0	0	0	0	0	0
Otu001492	Firmicutes(100)	Bacilli(100)	Lactobacillales(100)	Carnobacteriaceae(100)	Carnobacterium(100)	0	0	0	0	0	0	0	0	0	0	0	0	0	0	0	0	0	0	0	0	0	0	0	0	0	1	0	0	0	0	0	0	0	0	0	0	0	0	9	0	0	0	0	0
Otu001493	Bacteroidetes(100)	Bacteroidia(100)	Bacteroidales(100)	Prevotellaceae(100)	Prevotella(100)	0	0	0	0	0	0	0	0	0	0	0	0	0	0	0	0	0	0	0	0	0	0	0	0	0	0	0	0	0	0	0	0	0	0	0	0	0	0	0	0	0	0	0	0
Otu001494	Firmicutes(100)	Bacilli(100)	Lactobacillales(100)	Carnobacteriaceae(100)	Carnobacterium(100)	0	0	0	0	0	0	1	1	0	3	0	0	0	2	0	0	0	0	0	0	0	1	0	0	0	0	0	0	0	0	0	0	0	0	0	0	0	0	0	0	0	0	0	0
Otu001495	Proteobacteria(100)	Gammaproteobacteria(100)	Legionellales(100)	Legionellaceae(100)	Legionella(100)	0	0	0	0	0	0	0	0	0	0	0	0	0	0	0	0	0	0	0	0	0	0	0	0	0	4	0	0	0	0	0	0	0	0	0	0	0	0	0	0	0	0	0	0
Otu001496						0	0	0	0	0	0	0	1	0	0	0	0	0	0	0	0	1	0	0	0	0	0	1	0	0	4	0	0	0	0	0	0	0	0	0	1	0	0	0	0	0	0	1	0
Otu001497	Verrucomicrobia(100)	Subdivision3(100)				0	0	0	0	0	0	0	0	0	0	0	0	2	0	0	1	0	3	1	0	0	0	0	0	0	0	0	0	0	0	0	0	0	0	0	0	0	0	0	0	0	1	0	0
Otu001498	Firmicutes(100)	Bacilli(100)	Lactobacillales(100)	Leuconostocaceae(100)	Leuconostoc(100)	0	0	0	0	1	0	0	0	0	0	0	0	0	0	0	0	0	0	0	0	0	0	0	0	0	0	0	0	0	0	0	0	0	0	0	0	0	0	0	0	0	0	0	0
Otu001499	Firmicutes(100)	Clostridia(100)	Clostridiales(100)	Peptoniphilaceae(100)	Peptoniphilus(100)	0	0	0	1	0	0	0	0	0	2	0	0	0	0	1	0	1	1	0	1	1	0	0	0	0	0	0	0	0	0	0	0	0	0	0	0	0	0	0	0	0	0	0	0
Otu001500	Firmicutes(100)	Clostridia(100)	Clostridiales(100)	Clostridiales_Incertae_Sedis_XI(100)	Tepidimicrobium(100)	0	0	0	0	0	0	1	0	0	0	0	1	0	0	0	0	0	0	0	0	0	0	0	0	0	1	0	0	0	0	0	0	0	0	0	0	0	0	0	0	0	0	0	0
Otu001501	Firmicutes(100)	Clostridia(100)	Clostridiales(100)	Clostridiaceae_1(100)		0	0	0	0	0	0	0	0	0	0	1	0	0	0	0	0	0	0	1	0	0	0	0	0	0	0	1	1	0	0	0	0	0	0	0	0	0	0	0	0	0	0	1	0
Otu001502	Firmicutes(100)	Clostridia(100)	Clostridiales(100)	Clostridiaceae_1(90)		0	0	0	0	0	0	0	0	0	0	0	0	0	0	1	2	0	0	0	0	0	0	0	0	0	0	0	0	0	0	0	0	0	0	0	1	0	0	0	0	0	3	1	1
Otu001503	Firmicutes(100)	Clostridia(100)	Clostridiales(100)	Clostridiaceae_1(100)	Clostridium_sensu_stricto(90)	0	1	0	0	0	0	1	1	0	0	0	0	0	0	1	3	0	0	0	0	0	0	0	0	0	0	0	0	0	0	0	1	0	0	0	0	0	0	0	0	0	0	1	0
Otu001504	Firmicutes(100)	Clostridia(100)	Clostridiales(100)	Clostridiales_Incertae_Sedis_XI(100)		0	0	0	0	0	0	0	0	0	0	0	0	0	0	0	0	0	0	2	0	0	0	0	0	0	1	1	0	0	0	0	0	0	0	0	1	0	0	0	1	0	0	0	0
Otu001505	Firmicutes(100)	Bacilli(100)	Lactobacillales(100)	Streptococcaceae(100)	Lactococcus(100)	0	0	2	0	0	0	0	0	0	0	0	0	0	0	0	0	0	1	0	0	0	0	1	0	1	0	0	0	0	0	0	0	0	0	0	0	0	0	0	0	0	0	0	0
Otu001506	Firmicutes(100)	Bacilli(100)	Lactobacillales(100)	Carnobacteriaceae(100)	Carnobacterium(100)	0	1	0	0	0	0	0	0	0	0	0	0	0	5	0	0	0	0	0	0	0	0	0	0	0	0	0	0	0	0	0	0	0	2	0	0	0	0	0	0	0	0	0	0
Otu001507	Firmicutes(100)	Bacilli(100)	Lactobacillales(100)	Carnobacteriaceae(100)	Carnobacterium(100)	0	0	0	0	1	0	0	0	0	1	0	0	0	0	0	0	0	2	1	0	0	0	1	0	0	1	0	0	0	0	0	0	0	0	0	0	0	0	0	0	0	0	0	0
Otu001508	Proteobacteria(100)	Betaproteobacteria(100)	Burkholderiales(100)	Comamonadaceae(100)	Schlegelella(100)	0	0	0	0	0	0	0	0	0	0	0	1	0	0	0	0	0	0	0	0	0	0	0	0	0	0	0	0	0	0	0	0	0	0	1	0	0	0	0	0	0	3	0	0
Otu001509	Firmicutes(100)	Bacilli(100)	Lactobacillales(100)	Lactobacillaceae(100)	Lactobacillus(100)	0	0	0	0	0	0	0	0	0	0	0	0	0	0	0	0	0	0	0	0	0	0	0	0	0	0	2	1	0	0	0	0	0	0	0	0	0	0	0	0	0	1	1	1
Otu001510	Proteobacteria(100)	Gammaproteobacteria(100)	Enterobacteriales(100)	Enterobacteriaceae(100)		0	0	0	0	0	0	0	1	0	0	0	0	0	0	0	0	0	0	0	0	0	0	1	2	0	2	0	2	1	0	0	0	0	0	0	0	0	0	1	0	0	0	0	0
Otu001511	Firmicutes(100)	Clostridia(100)	Clostridiales(100)	Clostridiaceae_1(100)		0	0	0	0	0	0	0	0	0	0	0	0	0	0	0	0	1	0	0	0	0	0	0	0	0	0	0	0	0	0	0	0	0	0	0	1	0	0	0	0	2	2	0	2
Otu001512	Firmicutes(100)	Clostridia(100)	Clostridiales(100)	Clostridiaceae_1(100)	Hathewaya(100)	0	0	0	0	0	0	0	1	0	0	0	0	0	1	0	0	0	0	0	0	0	0	0	0	0	0	0	0	0	0	0	0	2	0	0	0	0	0	0	0	1	0	0	0
Otu001513	Firmicutes(100)	Bacilli(100)	Lactobacillales(100)	Lactobacillaceae(100)	Lactobacillus(100)	0	0	0	0	0	0	0	0	1	0	0	0	0	0	0	0	0	0	0	2	0	0	0	0	0	0	0	0	0	0	0	0	0	0	0	0	0	1	0	0	0	0	0	2
Otu001514	Planctomycetes(100)	Planctomycetia(100)	Planctomycetales(100)	Planctomycetaceae(100)		0	0	0	0	0	0	0	0	0	0	0	0	1	1	0	0	0	2	0	0	0	0	0	0	0	0	0	0	0	0	0	0	0	0	0	0	0	0	0	0	2	0	0	0
Otu001515	Planctomycetes(100)	Planctomycetia(100)	Planctomycetales(100)	Planctomycetaceae(100)		0	0	0	0	0	0	0	0	0	0	0	0	0	0	1	0	0	1	2	0	0	0	0	0	0	0	0	0	0	0	0	0	0	0	0	0	0	0	0	0	2	0	0	0
Otu001516	Proteobacteria(100)	Gammaproteobacteria(100)	Enterobacteriales(100)	Enterobacteriaceae(100)		0	0	0	0	0	0	0	0	0	0	0	0	0	0	0	0	0	1	0	0	0	0	0	0	0	0	0	0	0	0	0	0	0	1	0	0	0	0	0	0	0	0	0	0
Otu001517	Planctomycetes(100)	Planctomycetia(100)	Planctomycetales(100)	Planctomycetaceae(100)		0	0	0	0	0	0	0	0	0	0	0	0	2	0	0	0	0	1	0	0	0	0	0	0	0	0	0	0	1	0	0	0	0	0	0	0	0	0	0	0	2	0	0	0
Otu001518	Planctomycetes(100)	Planctomycetia(100)	Planctomycetales(100)	Planctomycetaceae(100)	Schlesneria(100)	0	0	0	0	0	0	0	0	0	0	0	0	0	2	0	2	0	1	0	0	0	0	0	0	0	1	0	2	0	0	0	0	0	0	0	0	0	0	0	0	2	0	0	0
Otu001519	Proteobacteria(100)	Alphaproteobacteria(100)	Rhizobiales(100)			0	0	0	0	0	1	0	0	0	0	0	0	0	0	0	3	0	1	0	0	0	0	0	0	0	0	0	0	0	0	0	0	0	0	0	0	0	1	0	0	1	0	0	2
Otu001520	Firmicutes(100)	Clostridia(100)	Clostridiales(100)			0	0	0	0	0	0	0	0	0	0	0	0	0	0	0	0	0	0	0	0	0	0	0	0	0	0	0	0	0	0	0	0	0	0	0	0	0	0	0	0	0	0	0	0
Otu001521	Firmicutes(100)	Clostridia(100)	Clostridiales(100)	Clostridiales_Incertae_Sedis_XI(100)	Clostridium_XII(100)	0	0	0	0	0	0	0	0	0	0	0	0	0	0	0	0	0	0	0	0	0	0	0	0	0	0	0	0	0	0	0	0	0	0	0	1	0	0	0	0	0	0	0	0
Otu001522	Proteobacteria(100)	Gammaproteobacteria(100)	Enterobacteriales(100)	Enterobacteriaceae(100)		0	0	0	0	0	0	0	0	0	0	0	1	0	0	0	1	0	1	0	1	0	0	1	0	0	0	0	0	2	0	0	0	0	0	0	0	0	0	0	0	0	0	0	1
Otu001523	Firmicutes(100)	Clostridia(100)	Clostridiales(100)	Peptoniphilaceae(100)	Peptoniphilus(100)	0	0	0	0	0	0	0	0	0	0	0	0	0	0	0	0	0	0	0	0	0	0	0	0	0	0	0	0	0	0	0	0	0	0	0	0	0	0	0	0	0	0	0	0
Otu001524	Firmicutes(100)	Clostridia(100)	Clostridiales(100)	Ruminococcaceae(100)		0	0	0	0	0	1	0	0	0	0	0	0	0	0	0	0	0	0	0	2	0	0	1	1	0	0	0	0	1	0	0	0	0	0	0	0	0	0	0	0	2	0	0	0
Otu001525	Firmicutes(100)	Clostridia(100)	Clostridiales(100)	Ruminococcaceae(100)	Clostridium_IV(100)	0	0	0	0	0	0	0	0	0	0	0	0	0	0	10	0	0	0	0	0	0	0	0	0	0	0	0	0	0	0	0	0	0	0	0	0	0	0	0	0	0	0	0	0
Otu001526	Firmicutes(100)	Bacilli(100)	Lactobacillales(100)	Lactobacillaceae(100)	Lactobacillus(100)	0	0	0	0	1	0	1	0	0	0	0	0	0	0	0	0	1	0	0	0	0	0	0	0	0	0	0	0	0	0	0	0	0	0	2	0	0	0	0	0	0	0	1	1
Otu001527	Firmicutes(100)	Bacilli(100)	Lactobacillales(100)	Carnobacteriaceae(100)	Carnobacterium(100)	0	0	0	0	0	0	0	0	0	0	0	0	1	0	0	0	0	0	0	0	0	0	0	0	0	0	0	0	0	0	0	0	2	1	0	0	0	0	1	1	0	0	0	0
Otu001528	Firmicutes(100)					0	0	0	0	0	0	0	0	0	0	0	0	0	0	0	0	0	0	0	0	0	0	0	0	0	0	0	0	0	0	0	0	0	0	0	0	0	0	0	0	0	0	10	0
Otu001529	Firmicutes(100)	Bacilli(100)	Lactobacillales(100)	Carnobacteriaceae(100)	Carnobacterium(100)	0	3	0	0	0	0	0	0	0	0	0	0	0	0	0	0	0	0	2	0	0	0	0	0	0	0	0	0	0	0	0	0	0	0	0	0	0	0	0	0	0	0	0	0
Otu001530	Firmicutes(100)	Bacilli(100)	Lactobacillales(100)	Lactobacillaceae(100)	Lactobacillus(100)	0	0	0	0	0	0	0	0	4	0	0	0	0	0	0	0	0	0	0	0	0	0	0	0	0	0	0	0	0	0	0	0	0	0	0	0	0	0	0	0	0	0	0	0
Otu001531	Actinobacteria(100)	Actinobacteria(100)	Actinomycetales(100)	Micrococcaceae(100)		0	0	0	1	0	0	0	1	0	0	0	1	0	0	0	0	1	0	0	0	0	0	0	0	0	0	0	0	0	0	0	4	0	0	0	0	0	0	0	0	0	0	0	0
Otu001532	Deinococcus-Thermus(100)	Deinococci(100)	Deinococcales(100)	Deinococcaceae(100)	Deinococcus(100)	0	0	0	0	0	0	0	0	0	0	0	0	0	0	0	0	0	0	0	0	0	0	0	0	0	0	0	0	0	0	0	0	0	0	0	0	0	0	0	0	0	0	0	0
Otu001533	Actinobacteria(100)	Actinobacteria(100)	Coriobacteriales(100)	Coriobacteriaceae(100)	Olsenella(100)	0	0	0	1	0	0	1	0	0	0	3	0	0	0	0	0	1	0	0	1	0	0	1	0	0	0	0	0	0	0	0	0	0	0	0	0	0	0	0	0	0	0	0	0
Otu001534	Actinobacteria(100)	Actinobacteria(100)	Actinomycetales(100)	Microbacteriaceae(100)		0	0	0	0	0	1	0	0	0	0	0	1	0	0	1	0	0	0	0	0	0	1	0	0	0	0	0	0	0	0	0	1	0	0	0	0	0	0	0	1	0	1	1	0
Otu001535						0	0	0	0	0	0	0	0	0	0	0	0	0	0	0	0	0	0	0	0	0	0	0	0	0	0	0	0	0	0	0	3	0	0	0	0	0	0	0	0	1	0	0	0
Otu001536	Firmicutes(100)	Bacilli(100)	Lactobacillales(100)	Carnobacteriaceae(100)	Carnobacterium(100)	0	0	1	3	0	0	0	0	0	0	0	0	0	0	0	0	0	0	0	0	0	0	0	0	0	0	0	0	0	0	0	0	0	2	0	0	3	0	0	0	0	0	0	0
Otu001537	Actinobacteria(100)	Actinobacteria(100)	Bifidobacteriales(100)	Bifidobacteriaceae(100)	Bifidobacterium(100)	0	0	0	0	0	0	0	0	0	0	0	2	0	0	0	0	0	2	0	1	0	0	0	0	0	0	0	0	1	0	0	0	0	0	0	0	0	0	0	0	0	0	0	3
Otu001538	Planctomycetes(100)	Planctomycetia(100)	Planctomycetales(100)	Planctomycetaceae(100)		0	0	0	0	0	0	0	0	0	0	0	0	0	0	0	0	0	0	0	0	0	0	0	0	0	3	0	0	3	0	0	0	0	0	0	0	0	0	0	0	0	4	0	0
Otu001539	Firmicutes(100)	Bacilli(100)	Lactobacillales(100)	Carnobacteriaceae(100)	Carnobacterium(100)	0	1	0	0	0	0	0	0	0	0	0	0	0	0	0	0	0	0	0	0	0	0	0	0	2	0	0	0	0	0	0	0	0	0	0	0	0	0	0	0	0	0	0	0
Otu001540	Firmicutes(100)	Bacilli(100)	Lactobacillales(100)	Carnobacteriaceae(100)	Carnobacterium(100)	0	0	0	0	0	0	0	0	0	0	0	0	0	0	0	0	0	0	0	0	0	0	0	0	0	0	0	1	0	0	2	0	1	1	0	0	0	0	0	0	0	0	1	0
Otu001541	Proteobacteria(100)	Gammaproteobacteria(100)	Xanthomonadales(100)	Xanthomonadaceae(100)		0	0	0	0	0	0	0	0	2	0	0	0	0	0	2	0	0	3	0	0	0	0	0	0	0	0	0	0	0	0	0	0	0	0	0	0	0	0	0	1	0	0	0	0
Otu001542	Proteobacteria(100)	Gammaproteobacteria(100)	Alteromonadales(100)	Psychromonadaceae(100)	Psychromonas(100)	0	0	0	0	0	0	0	0	2	0	0	0	0	0	2	0	0	0	0	0	0	0	0	0	0	0	0	0	0	0	2	0	0	0	0	0	0	0	0	4	0	0	0	0
Otu001543	Actinobacteria(100)	Actinobacteria(100)	Actinomycetales(100)	Geodermatophilaceae(100)	Geodermatophilus(100)	0	0	0	0	0	0	0	2	0	0	0	0	0	1	0	0	0	0	0	0	0	0	0	0	0	0	1	1	0	0	0	1	0	0	0	0	0	0	0	0	0	0	0	0
Otu001544	Firmicutes(100)	Bacilli(100)	Bacillales(100)			0	0	0	0	0	0	0	0	0	0	0	0	1	0	0	0	8	0	0	0	0	0	0	0	0	0	0	0	0	0	0	0	0	0	0	0	0	0	0	0	0	0	0	0
Otu001545	Actinobacteria(100)	Actinobacteria(100)	Actinomycetales(100)	Mycobacteriaceae(100)	Mycobacterium(100)	0	0	0	0	0	0	0	0	0	0	0	0	0	0	0	0	0	5	0	0	0	0	0	0	0	0	0	0	0	0	0	0	0	0	0	0	0	0	0	0	1	3	0	0
Otu001546	Actinobacteria(100)	Actinobacteria(100)	Actinomycetales(100)	Propionibacteriaceae(100)	Tessaracoccus(100)	0	0	0	0	0	0	0	0	0	0	0	0	0	0	0	0	0	0	0	0	0	0	0	0	0	0	1	0	1	0	0	0	0	0	0	0	0	0	0	0	0	0	0	0
Otu001547	Firmicutes(100)	Bacilli(100)	Bacillales(100)	Bacillaceae_1(100)	Bacillus(100)	0	0	0	1	0	0	0	0	1	0	1	6	0	0	0	0	0	0	0	0	0	0	0	0	0	0	0	0	0	0	0	0	0	0	0	0	0	0	0	0	0	0	0	0
Otu001548	Firmicutes(100)					0	0	0	0	0	0	0	0	0	0	0	0	0	0	0	0	0	0	0	1	0	0	1	1	0	1	0	1	2	0	0	1	0	0	0	0	0	0	0	0	1	0	0	0
Otu001549	Firmicutes(100)					0	0	0	0	0	0	0	0	0	0	0	0	0	0	0	0	0	1	0	0	0	0	0	0	0	1	0	0	0	0	0	2	0	0	0	0	0	0	0	0	3	0	0	1
Otu001550	Proteobacteria(100)	Gammaproteobacteria(100)	Pseudomonadales(100)	Moraxellaceae(100)	Acinetobacter(90)	0	0	0	0	0	0	0	0	0	0	0	0	0	0	0	0	0	0	0	5	0	0	0	0	0	0	0	1	3	0	0	0	0	0	0	0	0	0	0	0	0	0	0	0
Otu001551	Firmicutes(100)	Bacilli(100)	Lactobacillales(100)	Carnobacteriaceae(100)	Carnobacterium(100)	0	0	0	0	0	0	0	0	0	0	0	0	0	0	0	0	0	0	0	0	0	0	0	0	0	0	0	0	0	0	0	0	0	0	0	0	7	0	0	0	0	0	0	0
Otu001552	Firmicutes(100)	Bacilli(100)	Lactobacillales(100)	Lactobacillaceae(100)	Lactobacillus(100)	0	0	0	0	0	0	0	0	0	0	0	0	0	0	0	0	0	0	0	1	0	1	0	0	0	0	0	1	0	0	0	0	0	0	0	0	0	0	0	2	0	1	0	0
Otu001553	Actinobacteria(100)	Actinobacteria(100)	Actinomycetales(100)			0	0	0	0	0	0	0	0	0	0	0	0	0	0	0	0	0	0	0	0	0	1	0	0	0	0	1	1	1	0	1	0	0	0	0	0	0	2	1	1	0	0	0	0
Otu001554	Actinobacteria(100)	Actinobacteria(100)	Actinomycetales(100)			0	0	0	0	0	0	0	0	0	0	3	0	0	0	0	0	0	1	0	0	0	0	0	0	0	0	0	0	0	0	0	0	0	0	0	0	0	0	0	0	0	0	0	0
Otu001555	Firmicutes(100)	Bacilli(100)	Lactobacillales(100)	Carnobacteriaceae(100)	Carnobacterium(100)	0	4	0	0	0	0	0	0	0	0	0	0	2	0	0	0	0	0	0	0	0	0	0	0	0	0	0	2	0	0	0	0	0	0	0	0	0	0	0	0	0	0	0	0
Otu001556	Firmicutes(100)	Bacilli(100)	Lactobacillales(100)	Carnobacteriaceae(100)	Carnobacterium(100)	0	0	1	0	0	0	0	2	0	0	0	0	0	1	0	0	0	0	0	0	1	0	0	0	0	0	0	0	0	0	0	0	0	0	0	0	1	0	0	0	0	0	1	0
Otu001557	Firmicutes(100)	Bacilli(100)	Bacillales(100)	Staphylococcaceae(100)	Staphylococcus(100)	0	0	0	0	0	0	0	0	0	0	0	0	0	0	0	0	7	0	0	0	0	0	0	0	0	0	0	0	1	0	0	0	1	0	0	0	1	0	0	0	0	0	0	0
Otu001558	Actinobacteria(100)	Actinobacteria(100)	Actinomycetales(100)	Actinomycetaceae(90)	Actinomyces(80)	0	0	0	0	0	0	2	0	1	0	0	0	0	0	0	0	0	0	0	0	0	1	0	0	0	1	2	0	0	0	0	1	0	0	0	1	0	0	0	0	0	0	0	0
Otu001559	Parcubacteria(100)					0	0	0	0	0	0	0	0	0	0	0	0	0	0	0	0	0	2	2	0	0	0	0	0	0	0	0	0	0	0	0	0	0	0	0	0	0	0	0	0	2	2	0	2
Otu001560	Proteobacteria(100)	Betaproteobacteria(100)				0	0	0	0	0	0	0	0	0	0	0	0	0	0	0	2	0	2	0	0	0	0	0	0	0	0	0	0	0	0	0	0	0	0	0	0	0	0	0	0	0	0	0	0
Otu001561	Firmicutes(100)	Bacilli(100)	Lactobacillales(100)	Carnobacteriaceae(100)	Carnobacterium(100)	0	0	0	0	2	0	0	0	0	0	0	0	0	0	0	0	0	0	0	0	0	0	0	0	0	0	0	0	0	0	0	0	0	0	0	0	2	0	0	0	0	0	0	0
Otu001562	Planctomycetes(100)	Planctomycetia(100)	Planctomycetales(100)	Planctomycetaceae(100)		0	0	0	0	0	0	0	0	0	0	0	0	0	0	0	0	0	0	1	0	0	0	0	0	0	0	0	0	1	0	0	0	0	0	0	0	0	0	0	0	0	8	0	0
Otu001563	Firmicutes(100)	Bacilli(100)	Lactobacillales(100)	Carnobacteriaceae(100)	Carnobacterium(100)	0	0	0	0	0	3	0	0	0	0	0	0	0	0	0	0	0	0	0	0	0	0	0	0	0	0	0	0	0	0	0	0	0	0	0	0	0	0	5	0	0	0	1	0
Otu001564	Chloroflexi(100)	Anaerolineae(100)	Anaerolineales(100)	Anaerolineaceae(100)		0	0	0	0	0	0	0	0	0	0	0	0	0	0	0	0	5	1	0	0	0	0	0	0	0	0	0	0	0	0	0	0	0	0	0	0	0	0	0	0	0	4	0	0
Otu001565	Firmicutes(100)	Bacilli(100)	Lactobacillales(100)	Streptococcaceae(100)	Streptococcus(100)	0	0	0	0	0	0	0	0	0	0	0	0	0	0	0	0	0	0	0	0	0	0	0	0	0	0	0	0	0	0	0	0	0	0	10	0	0	0	0	0	0	0	0	0
Otu001566	Firmicutes(100)	Bacilli(100)	Lactobacillales(100)	Carnobacteriaceae(100)	Carnobacterium(100)	0	0	0	0	0	0	0	0	0	0	0	0	0	0	0	0	0	0	0	0	0	0	0	0	0	0	0	0	0	3	0	0	0	0	0	0	4	0	0	0	1	0	0	0
Otu001567	Proteobacteria(100)	Epsilonproteobacteria(100)	Campylobacterales(100)	Campylobacteraceae(100)	Arcobacter(100)	0	0	0	0	0	0	0	0	0	0	0	0	0	0	0	0	0	0	0	0	0	1	0	0	0	0	0	0	0	0	0	0	1	0	0	0	0	0	0	0	0	0	0	1
Otu001568	Firmicutes(100)	Bacilli(100)	Lactobacillales(100)	Enterococcaceae(100)	Vagococcus(100)	0	0	0	0	0	0	0	0	0	0	0	2	0	0	0	0	0	0	0	0	0	3	0	0	0	2	0	0	0	0	0	0	0	0	0	1	0	0	0	1	0	0	0	0
Otu001569	Firmicutes(100)	Bacilli(100)	Lactobacillales(100)	Carnobacteriaceae(100)	Carnobacterium(100)	0	0	0	0	0	0	6	0	0	0	0	0	0	0	0	0	0	0	0	0	0	0	0	1	0	0	0	3	0	0	0	0	0	0	0	0	0	0	0	0	0	0	0	0
Otu001570	Firmicutes(100)	Bacilli(100)	Bacillales(100)	Bacillaceae_2(100)	Oceanobacillus(100)	0	0	1	0	0	0	0	0	0	0	0	0	0	0	0	0	0	0	1	4	0	0	0	1	0	0	0	0	0	0	0	0	0	0	0	0	0	0	2	0	0	0	0	0
Otu001571						0	0	0	0	0	0	0	0	0	0	0	0	0	0	0	0	0	1	0	0	0	0	0	0	0	0	0	0	0	0	0	0	0	1	0	0	0	0	0	0	0	0	0	0
Otu001572	Bacteroidetes(100)					0	0	0	0	0	0	0	0	0	0	0	0	0	0	0	0	0	3	0	0	0	0	0	0	0	0	0	0	0	0	0	0	0	0	0	0	0	0	0	0	0	0	0	0
Otu001573	Firmicutes(100)	Bacilli(100)	Lactobacillales(100)	Leuconostocaceae(100)	Leuconostoc(100)	0	0	0	3	0	1	0	0	0	0	0	0	0	0	0	0	0	0	0	0	0	0	0	0	0	0	0	1	0	0	0	1	0	0	0	0	0	0	0	0	0	0	0	1
Otu001574	Firmicutes(100)	Bacilli(100)	Lactobacillales(100)	Enterococcaceae(100)	Vagococcus(100)	0	0	0	0	0	0	0	0	0	0	0	0	0	0	0	10	0	0	0	0	0	0	0	0	0	0	0	0	0	0	0	0	0	0	0	0	0	0	0	0	0	0	0	0
Otu001575	Proteobacteria(100)	Alphaproteobacteria(100)	Rhodospirillales(100)	Acetobacteraceae(100)	Roseomonas(100)	0	0	0	0	0	0	0	0	0	0	0	0	0	0	0	0	0	3	0	0	0	0	0	0	0	0	0	0	0	0	0	2	0	0	0	0	0	0	0	0	4	0	0	0
Otu001576	Firmicutes(100)	Bacilli(100)	Lactobacillales(100)	Lactobacillaceae(100)	Lactobacillus(100)	0	0	0	0	0	0	0	0	0	0	0	0	0	0	0	0	0	0	0	0	0	0	0	0	0	0	0	0	0	0	0	0	0	0	0	0	0	0	0	0	0	0	0	0
Otu001577	Proteobacteria(100)	Gammaproteobacteria(100)	Vibrionales(100)	Vibrionaceae(100)	Photobacterium(100)	0	0	0	0	0	0	0	0	3	0	0	0	0	0	0	0	1	0	0	0	0	0	0	0	0	0	1	0	0	0	0	0	1	0	0	0	0	0	0	0	0	0	0	0
Otu001578	Firmicutes(100)	Bacilli(100)	Lactobacillales(100)	Carnobacteriaceae(100)	Carnobacterium(100)	0	0	0	0	0	0	1	0	0	0	0	0	0	0	0	0	0	0	3	0	0	0	0	0	0	0	0	0	0	0	1	0	1	0	0	0	0	0	2	0	0	0	1	0
Otu001579	Firmicutes(100)	Bacilli(100)	Lactobacillales(100)	Carnobacteriaceae(100)	Carnobacterium(100)	0	1	0	0	0	0	2	0	0	1	0	0	0	0	0	0	0	0	0	0	1	0	0	0	0	0	0	0	0	0	0	0	0	0	0	0	1	0	2	0	0	0	0	0
Otu001580	Firmicutes(100)	Bacilli(100)	Lactobacillales(100)	Lactobacillaceae(100)	Lactobacillus(100)	0	0	0	0	0	0	0	4	0	0	0	0	0	0	0	0	0	0	0	3	0	0	0	0	0	0	0	0	0	0	0	0	0	0	0	0	0	0	0	0	0	0	0	0
Otu001581	Actinobacteria(100)	Actinobacteria(100)	Coriobacteriales(100)	Coriobacteriaceae(100)		0	0	0	0	0	0	0	1	0	0	0	0	0	0	1	0	0	0	1	0	1	2	1	0	0	0	0	0	0	0	0	0	0	0	1	0	0	0	0	0	0	0	0	0
Otu001582	Proteobacteria(100)	Betaproteobacteria(100)				0	0	0	0	0	0	0	0	0	0	0	0	0	0	0	1	0	1	1	0	0	0	0	0	0	0	0	1	0	0	0	0	0	0	0	0	0	0	0	0	3	0	0	0
Otu001583	Proteobacteria(100)	Gammaproteobacteria(100)				0	0	0	0	0	0	0	0	0	0	0	0	0	0	0	0	0	2	0	0	0	0	0	0	0	0	0	0	2	0	0	0	0	0	0	0	0	0	0	0	2	0	0	0
Otu001584	Firmicutes(100)	Bacilli(100)	Lactobacillales(100)	Carnobacteriaceae(100)	Carnobacterium(100)	0	0	0	0	0	0	0	0	0	0	0	0	0	0	0	0	0	0	0	0	0	0	0	0	1	0	0	1	0	0	1	0	0	0	0	4	0	0	2	0	0	0	0	0
Otu001585	Actinobacteria(100)	Actinobacteria(100)	Solirubrobacterales(100)	Conexibacteraceae(89)	Conexibacter(89)	0	0	0	0	0	0	0	0	0	0	0	0	0	0	0	1	0	1	1	0	0	0	0	0	0	0	0	0	0	0	0	0	0	0	0	0	0	0	0	0	1	0	3	0
Otu001586	Firmicutes(100)	Clostridia(100)	Clostridiales(100)	Peptostreptococcaceae(100)	Romboutsia(100)	0	0	0	0	0	0	0	0	0	0	0	0	0	0	0	0	0	0	0	1	0	0	0	0	0	0	0	0	0	0	0	0	0	0	0	0	0	0	0	0	3	0	1	2
Otu001587	Firmicutes(100)	Bacilli(100)	Lactobacillales(100)	Enterococcaceae(100)	Vagococcus(100)	0	0	0	0	0	0	0	0	0	0	1	0	0	0	0	0	0	0	0	0	0	0	0	1	0	0	0	0	0	0	0	0	0	0	0	0	0	0	0	4	0	0	0	0
Otu001588	Chlamydiae(100)	Chlamydiia(100)	Chlamydiales(100)			0	0	0	0	0	0	0	0	0	0	0	0	0	0	0	0	0	0	0	0	0	0	0	0	0	0	0	0	0	0	0	0	0	0	0	0	0	0	0	0	0	0	9	0
Otu001589	Firmicutes(100)	Bacilli(100)	Lactobacillales(100)	Carnobacteriaceae(100)	Granulicatella(100)	0	0	0	0	0	0	0	0	0	0	0	0	0	0	3	0	0	0	1	0	0	0	0	0	0	0	0	2	0	0	0	0	0	0	0	0	0	0	0	0	0	0	0	0
Otu001590	Firmicutes(100)	Bacilli(100)	Lactobacillales(100)	Enterococcaceae(100)	Vagococcus(100)	0	0	0	0	0	0	0	0	0	0	0	0	0	0	0	0	0	0	0	0	0	0	0	0	0	0	0	0	0	0	0	0	0	0	0	0	0	0	0	0	0	0	0	0
Otu001591	Firmicutes(100)	Bacilli(100)	Lactobacillales(100)	Carnobacteriaceae(100)	Trichococcus(100)	0	0	0	0	0	0	0	0	0	0	0	0	0	0	0	0	0	0	0	0	0	0	0	0	0	0	0	0	0	0	0	0	0	0	5	0	0	0	0	0	0	0	0	0
Otu001592	Firmicutes(100)	Bacilli(100)	Lactobacillales(100)	Enterococcaceae(100)		0	0	0	0	0	0	0	0	0	0	0	0	0	0	0	0	0	0	0	3	0	0	0	0	0	0	0	0	0	0	0	0	0	0	0	0	0	0	0	0	0	2	0	0
Otu001593	Proteobacteria(100)	Alphaproteobacteria(100)	Rhodobacterales(100)	Rhodobacteraceae(100)		0	0	0	0	0	0	0	0	0	0	0	0	0	0	0	0	0	0	1	5	0	0	0	0	0	0	0	0	0	0	0	0	0	0	0	0	0	0	0	0	0	0	0	1
Otu001594	Firmicutes(100)	Bacilli(100)	Bacillales(100)	Paenibacillaceae_1(100)	Paenibacillus(100)	0	0	0	0	0	0	0	0	0	0	0	0	0	0	0	0	0	0	0	0	0	0	9	0	0	0	0	0	0	0	0	0	0	0	0	0	0	0	0	0	0	0	0	0
Otu001595	Firmicutes(100)	Bacilli(100)				0	0	0	0	0	0	0	0	0	0	0	0	0	0	0	0	0	0	0	0	0	0	1	0	0	0	0	0	0	0	0	0	0	1	0	2	0	1	0	0	0	0	0	2
Otu001596	Firmicutes(100)	Clostridia(100)	Clostridiales(100)	Clostridiales_Incertae_Sedis_XI(100)	Tepidimicrobium(100)	2	0	0	0	0	0	0	0	0	1	0	0	0	1	0	0	0	0	1	0	0	0	0	0	2	0	0	0	0	0	0	0	0	0	0	0	0	0	0	0	0	1	0	0
Otu001597	Firmicutes(100)	Bacilli(100)	Lactobacillales(100)	Carnobacteriaceae(100)	Carnobacterium(100)	4	0	0	0	0	0	0	0	0	0	0	0	0	0	0	0	0	0	0	0	3	0	0	0	0	0	0	0	0	0	0	0	0	0	0	0	0	0	2	0	0	0	0	0
Otu001598	Proteobacteria(100)	Alphaproteobacteria(100)	Rhizobiales(100)	Hyphomicrobiaceae(100)	Rhodomicrobium(100)	0	0	0	0	0	0	0	0	0	0	0	0	0	0	0	0	0	0	0	0	0	0	0	0	0	0	0	0	0	0	0	0	0	0	0	0	0	0	0	0	6	0	0	2
Otu001599	Firmicutes(100)	Clostridia(100)	Clostridiales(100)	Peptoniphilaceae(100)	Peptoniphilus(100)	0	0	0	1	0	0	0	0	0	0	0	0	0	0	0	0	0	0	0	0	0	1	0	0	0	1	1	0	0	0	0	0	0	0	0	0	0	0	1	0	0	0	1	0
Otu001600	Firmicutes(100)	Bacilli(100)	Bacillales(100)	Bacillales_Incertae_Sedis_X(100)	Thermicanus(100)	0	0	0	0	5	0	0	0	0	0	0	0	0	0	3	0	0	0	0	0	0	0	0	0	0	0	0	0	0	0	0	0	0	0	0	0	0	0	0	0	0	0	0	0
Otu001601	Firmicutes(100)	Bacilli(100)	Lactobacillales(100)	Carnobacteriaceae(100)	Carnobacterium(100)	0	0	0	0	0	0	0	0	0	0	0	0	0	0	1	0	0	0	0	0	0	0	0	0	3	0	0	0	0	0	0	0	0	0	0	0	1	0	0	0	0	0	0	0
Otu001602	Firmicutes(100)	Bacilli(100)	Bacillales(100)	Paenibacillaceae_1(100)	Paenibacillus(100)	0	0	0	0	0	0	0	0	0	0	0	0	0	0	0	0	0	0	0	0	0	0	1	0	0	0	0	1	0	0	0	0	0	0	0	0	0	0	0	0	0	0	0	0
Otu001603	Firmicutes(100)	Bacilli(100)	Lactobacillales(100)	Carnobacteriaceae(100)	Carnobacterium(100)	0	0	0	0	0	0	1	0	0	0	0	0	0	0	0	2	0	0	0	0	0	0	0	0	4	0	0	0	0	0	0	0	0	1	0	0	0	0	1	0	0	0	0	0
Otu001604	Firmicutes(100)	Bacilli(100)	Lactobacillales(100)	Carnobacteriaceae(100)	Carnobacterium(100)	0	0	0	0	0	0	0	0	0	0	0	0	0	0	0	0	0	0	0	0	0	0	0	0	0	0	0	0	0	0	0	0	0	0	0	0	0	0	0	0	0	0	0	0
Otu001605	Proteobacteria(100)	Alphaproteobacteria(100)	Rhizobiales(100)	Rhizobiaceae(100)	Rhizobium(89)	0	0	0	0	0	0	0	0	0	0	0	0	0	0	0	0	0	0	0	1	0	0	1	0	0	1	1	2	1	0	0	0	0	0	0	0	0	0	0	0	1	0	0	0
Otu001606	Firmicutes(100)	Bacilli(100)	Lactobacillales(100)	Lactobacillaceae(100)	Lactobacillus(100)	0	0	0	0	0	0	0	0	0	0	0	0	0	0	0	0	0	0	0	0	0	0	0	0	0	0	0	1	0	0	0	1	0	0	0	0	0	0	0	4	0	0	0	0
Otu001607	Planctomycetes(100)	Planctomycetia(100)	Planctomycetales(100)	Planctomycetaceae(100)	Aquisphaera(100)	0	0	0	0	0	0	0	0	0	0	0	0	0	0	0	0	0	0	0	0	0	0	0	0	0	3	0	0	0	0	0	0	0	0	0	0	0	0	0	0	0	0	0	0
Otu001608	Proteobacteria(100)	Gammaproteobacteria(100)				0	1	0	0	0	0	0	0	0	0	0	3	0	0	0	0	0	0	0	0	0	0	0	0	0	0	0	0	0	0	0	1	0	0	0	0	0	0	0	0	0	1	0	0
Otu001609	Firmicutes(100)	Bacilli(100)	Lactobacillales(100)	Carnobacteriaceae(100)	Carnobacterium(100)	0	2	0	0	0	0	0	0	0	0	0	0	0	0	0	0	0	0	0	0	0	0	0	0	0	0	0	0	0	0	0	0	0	1	0	1	0	0	0	0	0	0	0	0
Otu001610	Planctomycetes(100)	Planctomycetia(100)	Planctomycetales(100)	Planctomycetaceae(100)		0	0	0	0	0	0	0	0	0	0	6	0	0	1	0	0	0	0	0	0	0	0	0	0	0	0	0	0	0	0	0	0	2	0	0	0	0	0	0	0	0	0	0	0
Otu001611	Firmicutes(100)	Bacilli(100)	Lactobacillales(100)	Carnobacteriaceae(100)	Carnobacterium(100)	2	0	0	0	0	0	0	0	0	0	0	0	0	0	0	0	0	0	0	0	1	0	0	0	0	0	0	0	0	0	0	0	0	0	0	0	0	0	3	0	0	0	0	0
Otu001612	Planctomycetes(100)	Planctomycetia(100)	Planctomycetales(100)	Planctomycetaceae(100)	Pirellula(100)	0	0	0	0	0	0	0	1	0	0	0	0	0	0	0	0	0	3	0	0	0	0	0	0	0	0	0	0	0	0	0	0	0	0	0	0	0	0	0	0	5	0	0	0
Otu001613	Planctomycetes(100)	Planctomycetia(100)	Planctomycetales(100)	Planctomycetaceae(100)		0	0	0	0	3	0	0	0	0	0	0	0	0	0	0	1	0	0	0	0	0	0	1	2	0	0	0	0	0	0	0	0	0	0	0	0	0	0	0	0	0	0	0	1
Otu001614	Proteobacteria(100)	Gammaproteobacteria(100)				0	0	0	0	0	0	0	0	0	0	0	0	0	0	0	0	0	0	0	0	0	0	0	0	0	0	0	0	0	0	0	0	0	0	0	0	0	0	0	0	0	0	0	0
Otu001615						0	0	0	0	0	0	0	0	0	0	0	0	0	0	0	0	0	2	0	0	0	0	0	0	0	0	0	0	0	0	0	1	0	0	0	0	0	0	0	0	3	0	0	0
Otu001616	Firmicutes(100)	Bacilli(100)	Lactobacillales(100)	Lactobacillaceae(100)	Lactobacillus(100)	0	0	0	0	0	0	0	0	0	0	2	0	0	0	0	0	0	1	0	0	0	0	0	0	0	0	2	0	0	0	0	1	1	0	0	0	0	0	0	0	1	0	0	0
Otu001617	Firmicutes(100)	Bacilli(100)	Lactobacillales(100)	Enterococcaceae(100)	Enterococcus(100)	0	0	0	0	0	0	0	0	0	0	0	0	0	0	0	0	0	0	0	0	0	0	0	0	0	0	0	0	0	0	0	0	0	0	0	0	0	0	0	0	0	0	0	0
Otu001618	Firmicutes(100)	Bacilli(100)	Lactobacillales(100)	Carnobacteriaceae(100)	Carnobacterium(100)	0	0	0	0	0	0	0	0	0	3	0	0	0	0	0	0	0	0	0	0	0	0	0	0	2	0	0	4	0	0	0	0	0	0	0	0	0	0	0	0	0	0	0	0
Otu001619	Firmicutes(100)	Bacilli(100)	Lactobacillales(100)	Lactobacillaceae(100)	Lactobacillus(100)	0	0	0	0	0	0	0	0	0	0	0	2	0	0	0	0	0	0	0	0	1	0	0	3	0	0	0	0	0	0	0	0	1	0	2	0	0	0	0	0	0	0	0	0
Otu001620	Firmicutes(100)	Bacilli(100)	Lactobacillales(100)	Enterococcaceae(100)	Vagococcus(100)	0	0	0	0	0	0	0	0	0	0	0	0	0	0	0	0	0	0	0	0	0	0	0	0	0	0	0	0	0	0	0	9	0	0	0	0	0	0	0	0	0	0	0	0
Otu001621	Firmicutes(100)	Bacilli(100)	Lactobacillales(100)	Carnobacteriaceae(100)	Carnobacterium(100)	2	0	1	0	0	0	0	0	0	0	0	0	0	1	0	0	0	0	2	0	0	0	0	0	0	0	0	0	0	0	1	0	0	0	0	0	0	0	0	0	0	0	0	0
Otu001622	Firmicutes(100)	Bacilli(100)	Lactobacillales(100)	Carnobacteriaceae(100)	Carnobacterium(100)	0	0	0	0	4	0	0	0	0	0	0	0	0	0	0	0	0	0	0	0	0	0	5	0	0	0	0	0	0	0	0	0	0	0	0	0	0	0	0	0	0	0	0	0
Otu001623	Actinobacteria(100)	Actinobacteria(100)	Solirubrobacterales(100)			0	0	0	0	0	0	0	0	0	0	0	0	0	0	0	0	0	3	0	0	0	0	0	0	0	0	0	0	0	0	0	0	0	0	0	0	0	0	2	0	0	0	0	0
Otu001624	Firmicutes(100)	Bacilli(100)	Bacillales(100)	Paenibacillaceae_1(100)	Brevibacillus(100)	0	0	1	0	2	0	0	0	0	0	0	0	0	0	0	0	0	1	0	0	0	0	1	0	0	0	0	0	3	0	0	0	0	0	0	0	0	1	0	0	0	0	0	0
Otu001625	Proteobacteria(100)	Deltaproteobacteria(100)				0	0	0	0	0	0	0	0	0	0	0	0	0	0	0	3	3	1	0	0	0	0	0	0	0	0	0	0	0	0	0	0	0	1	0	0	0	0	0	0	1	0	0	0
Otu001626	Firmicutes(100)	Clostridia(100)	Clostridiales(100)	Clostridiaceae_1(100)		0	0	0	0	0	0	0	0	0	0	0	0	0	0	1	0	0	2	0	0	0	0	0	0	0	0	0	0	0	0	0	0	0	0	0	0	0	0	0	0	1	0	0	4
Otu001627	Chloroflexi(100)	Thermomicrobia(100)	Sphaerobacterales(100)	Sphaerobacteraceae(100)		0	0	0	0	0	0	0	0	0	0	0	1	0	0	0	0	0	0	0	0	0	7	0	1	0	0	0	0	0	0	0	0	0	0	0	0	0	0	0	0	0	0	0	0
Otu001628	Proteobacteria(100)	Alphaproteobacteria(100)	Sneathiellales(100)	Sneathiellaceae(100)	Sneathiella(100)	0	0	0	0	0	0	0	0	0	0	0	0	0	0	0	0	0	0	0	0	0	0	0	0	0	0	0	0	0	0	0	0	0	0	0	0	0	0	0	3	0	3	0	1
Otu001629	Firmicutes(100)	Clostridia(100)	Clostridiales(100)	Clostridiales_Incertae_Sedis_XI(100)	Tepidimicrobium(100)	0	0	0	0	0	0	0	0	0	0	0	2	0	0	0	0	0	0	1	0	0	0	0	0	0	0	0	0	0	0	0	0	0	0	0	0	0	0	0	0	0	1	0	0
Otu001630	Firmicutes(100)	Bacilli(100)	Lactobacillales(100)	Carnobacteriaceae(100)	Carnobacterium(100)	0	0	0	0	1	0	1	0	0	0	0	0	0	0	0	0	0	0	1	0	0	0	0	0	0	0	0	0	0	0	0	0	0	0	0	2	0	0	1	0	0	0	0	0
Otu001631	Firmicutes(100)	Bacilli(100)	Lactobacillales(100)	Carnobacteriaceae(100)	Carnobacterium(100)	0	0	0	0	0	0	0	0	0	2	0	0	0	1	0	2	0	0	0	0	0	0	0	0	0	0	0	2	0	0	0	0	0	1	0	0	1	0	0	0	0	0	0	0
Otu001632	Firmicutes(100)	Clostridia(100)	Clostridiales(100)	Clostridiaceae_1(100)		0	0	0	0	0	0	0	0	0	0	0	1	0	0	0	0	2	1	0	0	0	0	0	0	0	0	0	0	0	0	0	0	0	0	0	0	0	0	0	0	1	1	0	2
Otu001633	Proteobacteria(100)	Alphaproteobacteria(100)	Rhizobiales(100)			0	0	0	0	0	0	0	0	0	0	0	0	0	1	0	0	0	1	0	0	1	0	0	2	0	0	0	0	0	0	0	0	0	0	0	0	0	0	0	0	1	0	0	3
Otu001634	Firmicutes(100)	Bacilli(100)	Lactobacillales(100)	Carnobacteriaceae(100)	Carnobacterium(100)	0	0	0	0	0	0	0	0	0	0	0	0	0	2	0	0	0	0	0	0	1	0	0	0	0	0	0	0	0	0	0	0	0	3	1	0	0	0	0	0	0	0	0	0
Otu001635	Proteobacteria(100)	Alphaproteobacteria(100)				0	0	0	0	0	0	2	0	0	0	0	0	0	0	1	2	0	0	0	0	0	0	1	0	0	0	0	0	0	0	1	0	0	0	0	0	0	0	0	0	0	0	0	0
Otu001636	Firmicutes(100)	Bacilli(100)	Bacillales(100)	Bacillaceae_2(100)	Virgibacillus(100)	0	0	1	1	0	0	0	0	0	0	0	1	0	0	2	0	0	0	0	0	0	0	0	0	2	0	0	0	0	0	0	0	0	0	0	0	0	0	0	0	0	0	0	0
Otu001637	Proteobacteria(100)	Alphaproteobacteria(100)				0	0	0	0	0	0	0	0	0	0	0	0	0	0	0	0	0	2	0	0	0	0	0	0	0	0	0	0	0	0	0	0	0	0	0	0	0	0	0	0	1	0	1	0
Otu001638	Proteobacteria(100)	Alphaproteobacteria(100)	Alphaproteobacteria_incertae_sedis(100)	Geminicoccus(100)		0	0	0	0	0	0	0	0	0	0	0	0	0	0	0	0	0	0	0	0	0	0	0	0	0	0	0	0	0	0	0	0	0	0	0	0	0	0	0	0	5	0	0	0
Otu001639	Bacteroidetes(100)	Cytophagia(100)	Cytophagales(100)	Cytophagaceae(100)	Hymenobacter(100)	0	0	0	0	0	0	0	0	2	0	1	0	0	0	0	0	0	0	0	0	0	0	0	2	0	1	1	0	0	0	0	0	0	0	0	0	0	0	0	0	0	0	0	0
Otu001640	Planctomycetes(100)	Planctomycetia(100)	Planctomycetales(100)	Planctomycetaceae(100)		0	0	0	0	0	0	0	0	0	0	0	0	0	1	0	0	0	4	0	1	0	0	0	0	0	0	0	0	0	0	0	0	0	0	0	0	0	0	0	1	0	0	0	0
Otu001641	Proteobacteria(100)	Gammaproteobacteria(100)	Enterobacteriales(100)	Enterobacteriaceae(100)		0	0	0	0	0	0	0	0	0	0	0	0	0	0	0	0	1	0	0	1	0	0	1	0	0	0	0	0	1	0	1	0	0	1	0	0	0	0	0	0	0	0	0	0
Otu001642	Chloroflexi(100)	Caldilineae(100)	Caldilineales(100)	Caldilineaceae(100)		0	0	0	0	0	0	0	0	0	0	0	0	0	0	0	0	0	0	0	0	0	0	0	0	0	0	0	0	0	0	0	0	0	0	0	0	0	0	0	0	0	0	9	0
Otu001643	Firmicutes(100)					0	0	0	0	0	0	0	0	0	0	0	0	0	0	0	0	0	0	0	1	0	0	0	1	0	1	0	1	0	0	0	0	0	0	0	0	0	0	0	0	2	1	0	0
Otu001644	Firmicutes(100)	Bacilli(100)	Lactobacillales(100)	Enterococcaceae(100)		0	0	0	0	0	0	0	1	0	0	0	0	0	0	0	0	0	0	0	0	0	0	1	0	0	0	2	0	0	0	0	0	0	0	0	0	0	0	0	0	0	0	0	0
Otu001645	Firmicutes(100)	Bacilli(100)	Lactobacillales(100)	Streptococcaceae(100)	Lactococcus(100)	0	0	0	0	0	0	0	0	0	0	0	0	0	0	0	0	0	0	0	0	0	0	0	0	0	0	0	0	3	0	0	0	0	0	0	0	0	1	0	0	0	0	0	0
Otu001646	Firmicutes(100)	Clostridia(100)	Clostridiales(100)	Peptoniphilaceae(100)	Peptoniphilus(100)	0	0	0	0	0	0	0	0	0	0	0	0	0	0	0	0	0	1	0	0	0	0	0	0	0	0	0	0	0	0	0	0	0	0	0	0	0	0	0	0	0	0	0	0
Otu001647	Firmicutes(100)	Clostridia(100)	Clostridiales(100)			0	0	0	0	0	0	0	0	1	0	0	0	0	0	0	0	0	0	1	0	0	0	0	0	0	1	2	0	0	0	2	0	0	0	0	0	0	0	0	0	0	0	0	0
Otu001648	Proteobacteria(100)	Gammaproteobacteria(100)	Enterobacteriales(100)	Enterobacteriaceae(100)		0	0	0	0	0	0	0	1	0	0	0	0	1	0	0	0	0	0	0	0	0	0	1	0	0	0	0	0	1	0	0	0	0	0	0	0	0	1	0	0	1	0	0	1
Otu001649	Firmicutes(100)					0	0	0	0	0	0	0	1	0	0	0	0	0	0	0	0	0	0	0	0	0	0	1	1	0	2	0	1	2	0	0	0	0	0	0	0	0	0	0	0	0	0	1	0
Otu001650	Proteobacteria(100)	Gammaproteobacteria(100)	Enterobacteriales(100)	Enterobacteriaceae(100)		0	0	0	0	0	0	0	0	0	0	0	0	0	0	0	0	0	0	1	0	0	0	0	0	0	0	0	1	0	0	0	0	0	0	0	0	0	0	0	0	1	0	0	4
Otu001651	Proteobacteria(100)	Gammaproteobacteria(100)	Enterobacteriales(100)	Enterobacteriaceae(100)		0	0	0	0	0	0	0	0	0	0	0	0	0	0	0	0	1	2	0	0	0	0	0	0	0	0	0	0	0	0	0	0	0	0	0	0	0	0	0	0	1	1	0	0
Otu001652	Chloroflexi(100)	Caldilineae(100)	Caldilineales(100)	Caldilineaceae(100)		0	0	0	0	0	0	0	0	0	0	0	0	0	0	0	1	2	1	0	0	0	0	0	0	0	0	0	0	0	0	0	0	0	0	0	0	0	0	0	0	2	0	0	0
Otu001653	Firmicutes(100)					0	0	0	0	0	0	0	0	1	0	0	0	0	0	0	0	0	0	0	0	0	0	2	0	0	1	1	0	1	0	0	1	0	0	0	0	0	0	0	0	1	0	0	0
Otu001654	candidate_division_WPS-1(100)					0	0	0	1	0	0	0	0	0	0	0	0	0	0	0	0	0	2	2	0	0	0	0	0	0	0	0	0	0	0	0	0	0	0	0	0	0	0	0	0	2	0	0	0
Otu001655	Proteobacteria(100)	Gammaproteobacteria(100)	Enterobacteriales(100)	Enterobacteriaceae(100)		0	0	0	0	0	0	0	0	0	0	1	0	0	0	0	0	0	0	0	0	0	1	2	1	0	1	0	0	3	0	0	0	0	0	0	0	0	0	0	0	0	0	0	0
Otu001656	Firmicutes(100)	Bacilli(100)	Lactobacillales(100)	Streptococcaceae(100)	Streptococcus(100)	0	0	0	0	0	0	0	0	2	0	0	0	0	0	0	0	0	0	0	0	2	1	0	0	0	0	0	0	0	0	0	0	0	0	0	0	0	0	0	3	0	0	0	0
Otu001657	Proteobacteria(100)	Gammaproteobacteria(100)	Enterobacteriales(100)	Enterobacteriaceae(100)		0	1	0	0	0	0	0	0	0	0	0	0	0	0	0	0	0	2	0	0	0	0	0	0	0	0	0	0	0	0	0	1	0	0	0	0	0	0	0	2	1	2	0	0
Otu001658	Actinobacteria(100)	Actinobacteria(100)	Actinomycetales(100)	Micrococcaceae(100)	Yaniella(100)	1	0	0	0	0	0	4	0	0	0	0	0	0	0	0	0	0	0	0	0	0	0	0	0	0	0	0	0	0	0	1	0	0	0	1	0	0	0	0	0	0	0	0	0
Otu001659	Proteobacteria(100)	Gammaproteobacteria(100)	Enterobacteriales(100)	Enterobacteriaceae(100)		0	0	0	0	0	1	0	0	0	2	0	3	1	0	0	1	0	0	0	0	0	0	0	0	0	0	0	0	0	0	0	0	0	0	0	0	0	0	0	0	0	0	0	0
Otu001660	Actinobacteria(100)	Actinobacteria(100)	Actinomycetales(100)	Corynebacteriaceae(100)	Corynebacterium(100)	0	0	0	0	0	0	0	0	3	0	0	0	0	0	0	0	0	0	1	0	0	0	0	0	0	0	0	0	0	0	0	0	0	0	0	0	0	0	0	0	1	0	1	0
Otu001661	Proteobacteria(100)	Gammaproteobacteria(100)	Enterobacteriales(100)	Enterobacteriaceae(100)	Buttiauxella(100)	0	0	0	0	0	0	0	0	0	2	0	1	0	0	0	0	0	0	0	0	0	0	0	0	0	0	0	0	0	0	0	0	0	0	0	0	3	0	0	0	0	0	0	0
Otu001662	Firmicutes(100)					0	0	0	0	0	0	0	0	0	0	0	0	1	0	0	1	0	0	1	0	0	0	0	0	0	0	0	0	0	0	0	0	0	2	0	0	0	0	0	0	0	0	0	0
Otu001663	Acidobacteria(100)	Acidobacteria_Gp22(100)	Gp22(100)			0	0	0	0	0	0	0	0	0	0	0	0	0	0	0	1	0	2	0	0	0	0	0	0	0	0	0	0	0	0	0	0	0	0	0	0	0	0	0	0	1	0	0	0
Otu001664	Proteobacteria(100)	Gammaproteobacteria(100)	Chromatiales(100)	Chromatiaceae(100)	Rheinheimera(100)	0	0	0	2	0	0	0	0	0	0	0	0	0	0	0	0	0	0	0	0	0	0	0	0	0	0	0	0	0	0	3	0	0	0	0	0	0	0	0	0	0	0	0	0
Otu001665	Firmicutes(100)	Bacilli(100)	Lactobacillales(100)	Carnobacteriaceae(100)	Carnobacterium(100)	0	1	0	0	0	0	1	0	0	0	0	0	0	0	0	0	0	0	0	0	0	0	0	0	0	0	0	2	0	0	0	0	0	2	0	0	0	0	0	0	0	0	0	0
Otu001666	Firmicutes(100)	Negativicutes(100)	Selenomonadales(100)	Acidaminococcaceae(100)	Acidaminococcus(100)	0	0	0	0	0	0	0	0	0	0	0	0	0	0	0	0	0	0	0	0	0	0	0	0	0	0	0	0	0	0	0	0	0	0	0	0	0	0	0	2	0	2	0	0
Otu001667	Firmicutes(100)	Bacilli(100)	Lactobacillales(100)	Lactobacillaceae(100)	Lactobacillus(100)	0	0	0	0	0	0	1	0	0	0	0	0	0	0	0	0	0	0	0	0	0	0	0	0	0	0	0	0	0	0	0	0	0	0	0	0	0	0	0	0	0	0	6	0
Otu001668	Proteobacteria(100)	Gammaproteobacteria(100)	Xanthomonadales(100)	Sinobacteraceae(100)	Nevskia(100)	0	0	0	0	0	0	1	0	0	0	0	0	0	0	0	0	0	0	0	0	0	0	0	0	0	0	0	0	0	0	0	0	0	0	0	0	0	0	0	0	0	0	0	0
Otu001669	Firmicutes(100)	Bacilli(100)	Lactobacillales(100)	Streptococcaceae(100)	Streptococcus(100)	0	0	1	0	0	0	0	0	1	0	0	0	0	0	0	0	0	0	0	0	0	0	1	2	0	0	1	1	0	0	0	0	0	0	0	0	0	0	0	0	0	0	0	1
Otu001670	Actinobacteria(100)	Actinobacteria(100)	Bifidobacteriales(100)	Bifidobacteriaceae(100)	Bifidobacterium(100)	0	0	0	0	0	0	0	0	0	0	0	0	0	0	0	0	0	0	0	1	0	1	0	0	0	0	0	0	0	0	0	0	0	0	0	0	0	0	0	0	0	0	0	0
Otu001671	Firmicutes(100)	Bacilli(100)	Lactobacillales(100)	Lactobacillaceae(100)	Lactobacillus(100)	0	0	0	0	0	0	0	0	0	0	0	0	0	0	0	1	0	0	0	0	0	0	1	1	0	0	0	0	2	0	0	0	0	0	0	0	0	0	0	0	0	1	0	0
Otu001672	Firmicutes(100)	Bacilli(100)	Lactobacillales(100)	Carnobacteriaceae(100)	Carnobacterium(100)	0	1	1	0	0	0	0	0	0	0	0	0	0	0	0	0	0	1	0	0	0	0	0	0	0	0	0	1	0	0	0	0	2	0	0	0	0	0	0	0	0	0	0	0
Otu001673	Firmicutes(100)					0	0	0	0	0	0	0	0	0	0	0	0	0	0	0	0	0	1	0	1	0	0	0	0	0	0	0	0	0	0	0	1	0	0	0	0	0	0	0	0	2	0	0	2
Otu001674	Firmicutes(100)					0	0	0	0	0	0	0	0	0	0	0	0	0	0	0	0	0	1	0	0	0	0	1	0	0	0	0	0	0	0	0	0	0	0	0	0	0	0	0	0	3	0	0	2
Otu001675	Candidatus_Saccharibacteria(100)					0	0	0	0	0	0	0	0	0	0	0	0	0	0	0	2	0	0	0	0	0	0	0	0	0	0	0	0	0	0	0	0	0	0	0	0	0	0	0	0	3	0	0	0
Otu001676	Actinobacteria(100)	Actinobacteria(100)	Actinomycetales(100)	Pseudonocardiaceae(100)	Saccharopolyspora(100)	0	0	0	0	0	0	0	0	1	0	1	0	0	0	2	0	0	0	0	0	0	0	0	0	0	0	0	0	0	0	0	0	0	0	0	0	0	0	0	1	0	0	2	0
Otu001677	Bacteroidetes(100)	Flavobacteriia(100)	Flavobacteriales(100)	Flavobacteriaceae(100)	Chryseobacterium(100)	0	0	0	0	0	0	0	0	1	0	0	0	0	1	0	0	0	1	0	0	0	0	0	0	0	0	0	1	0	1	0	0	3	0	0	0	0	0	0	0	0	0	0	0
Otu001678	Firmicutes(100)					0	0	0	0	0	0	0	0	3	0	2	1	0	0	0	1	0	0	0	0	0	1	0	0	0	0	0	0	0	0	0	1	0	0	0	0	0	0	0	0	0	0	0	0
Otu001679	Firmicutes(100)	Bacilli(100)	Lactobacillales(100)	Carnobacteriaceae(100)	Carnobacterium(100)	1	1	1	0	0	0	0	0	0	0	0	0	0	0	0	0	0	0	0	0	0	0	0	0	0	0	0	0	0	0	0	0	0	0	0	1	0	0	1	0	0	0	0	0
Otu001680	Bacteroidetes(100)	Flavobacteriia(100)	Flavobacteriales(100)	Flavobacteriaceae(100)	Flavobacterium(100)	0	0	0	1	0	0	0	0	0	0	0	0	0	0	0	0	0	0	3	0	0	0	0	0	0	1	0	0	0	0	0	0	0	0	0	0	0	0	0	0	0	4	0	0
Otu001681	Bacteroidetes(100)	Flavobacteriia(100)	Flavobacteriales(100)	Flavobacteriaceae(100)	Empedobacter(100)	0	0	0	0	0	0	0	0	1	0	0	0	0	0	0	0	0	0	3	0	0	0	0	0	0	0	1	0	0	0	0	0	0	0	2	0	0	0	0	0	0	0	0	0
Otu001682	Candidatus_Saccharibacteria(100)					0	0	0	0	0	0	0	0	0	0	0	0	0	0	0	0	0	0	0	0	0	0	0	0	0	0	0	0	0	0	0	0	0	0	0	0	0	0	9	0	0	0	0	0
Otu001683	Firmicutes(100)	Clostridia(100)	Clostridiales(100)	Peptoniphilaceae(100)	Peptoniphilus(100)	0	0	0	1	0	0	1	0	0	0	0	0	0	2	0	0	0	0	0	1	0	0	0	0	0	0	0	1	0	2	0	0	0	0	0	0	0	0	1	0	0	0	0	0
Otu001684	Firmicutes(100)	Clostridia(100)	Clostridiales(100)	Clostridiales_Incertae_Sedis_XI(100)		0	0	0	0	0	0	1	0	0	0	0	0	0	0	0	0	0	0	0	1	0	4	0	0	0	0	0	0	0	0	0	0	0	0	0	0	0	0	0	0	0	0	0	0
Otu001685	Firmicutes(100)	Bacilli(100)	Lactobacillales(100)	Carnobacteriaceae(100)	Carnobacterium(100)	0	0	0	0	0	0	0	0	0	0	0	0	0	0	0	0	0	0	0	0	0	0	0	0	0	0	0	0	0	0	0	0	1	0	0	0	0	0	4	0	0	0	0	0
Otu001686	Proteobacteria(100)	Gammaproteobacteria(100)	Pseudomonadales(100)	Moraxellaceae(100)	Acinetobacter(100)	0	0	0	0	0	0	0	0	0	0	0	0	0	0	0	0	0	0	1	0	0	0	0	0	0	1	0	2	0	0	0	0	0	0	0	0	0	0	0	0	1	0	0	0
Otu001687	Proteobacteria(100)	Gammaproteobacteria(100)	Pseudomonadales(100)	Pseudomonadaceae(100)	Pseudomonas(100)	0	0	0	0	0	0	0	0	0	0	0	0	0	0	0	0	0	0	0	0	0	0	0	0	0	0	0	0	0	0	0	0	0	0	7	0	0	1	0	0	0	0	0	0
Otu001688	Firmicutes(100)	Bacilli(100)	Lactobacillales(100)	Lactobacillaceae(100)	Lactobacillus(100)	0	0	0	0	0	0	0	0	0	0	0	2	0	0	0	0	1	0	0	0	0	0	1	0	0	0	0	0	0	0	0	0	0	0	0	0	0	0	0	0	0	0	0	0
Otu001689	Firmicutes(100)	Bacilli(100)	Lactobacillales(100)	Carnobacteriaceae(100)	Carnobacterium(100)	0	0	0	0	0	0	0	0	0	0	0	0	0	0	0	0	0	0	0	0	0	0	0	0	0	0	0	0	0	0	0	0	1	0	0	0	0	0	2	0	0	0	0	0
Otu001690	Firmicutes(100)	Bacilli(100)	Lactobacillales(100)			0	0	3	1	1	0	0	0	0	0	0	0	0	0	0	2	0	0	0	0	0	0	0	0	0	0	0	0	0	0	0	0	0	0	0	0	0	0	0	0	0	0	0	0
Otu001691	Firmicutes(100)	Bacilli(100)	Lactobacillales(100)	Leuconostocaceae(100)	Weissella(100)	0	0	0	0	0	0	0	0	0	0	0	0	0	0	0	0	0	0	0	0	0	0	0	0	0	0	0	0	0	0	0	0	0	0	0	0	0	0	0	0	2	0	0	0
Otu001692						0	0	0	0	0	0	0	0	0	0	0	0	0	0	0	0	0	0	0	0	0	0	1	3	0	3	0	0	1	0	0	0	0	0	0	0	0	0	0	0	1	0	0	0
Otu001693	Proteobacteria(100)	Alphaproteobacteria(100)	Rhizobiales(100)			0	0	0	0	0	0	0	0	0	0	0	0	0	0	0	0	0	0	0	0	0	0	0	0	0	2	0	0	7	0	0	0	0	0	0	0	0	0	0	0	0	0	0	0
Otu001694	Verrucomicrobia(100)	Spartobacteria(100)	Terrimicrobium(100)			0	0	0	0	0	0	0	0	0	0	0	0	0	0	0	0	0	2	0	0	0	0	0	2	0	0	0	0	0	0	0	0	0	0	0	0	0	0	0	0	0	0	0	0
Otu001695	Proteobacteria(100)	Gammaproteobacteria(100)	Legionellales(100)	Coxiellaceae(100)	Aquicella(100)	0	0	0	0	0	0	0	0	0	0	0	1	0	0	0	0	0	0	0	0	0	0	0	0	0	0	0	0	0	0	0	0	0	0	0	0	0	0	0	0	1	6	0	1
Otu001696						0	0	0	0	0	0	0	0	0	0	0	0	0	0	0	0	3	1	0	0	0	0	0	0	0	0	0	0	0	0	0	0	0	0	0	0	0	0	0	0	1	0	0	1
Otu001697	Firmicutes(100)	Bacilli(100)	Lactobacillales(100)	Enterococcaceae(100)	Vagococcus(100)	0	0	0	0	0	1	0	0	0	0	0	0	0	0	0	0	0	0	0	0	0	0	0	0	0	4	0	0	0	0	3	0	0	0	0	0	0	0	0	0	0	0	0	0
Otu001698	Firmicutes(100)	Bacilli(100)	Lactobacillales(100)	Carnobacteriaceae(100)	Carnobacterium(100)	0	1	0	0	0	0	0	0	0	0	0	0	0	0	0	0	0	0	0	0	0	0	0	0	0	0	0	0	0	0	0	0	2	0	0	0	0	0	0	0	0	0	0	0
Otu001699	Proteobacteria(100)	Alphaproteobacteria(100)	Rhodobacterales(100)	Rhodobacteraceae(100)		0	1	0	0	0	0	0	1	2	0	0	1	0	0	0	0	1	0	0	0	0	0	0	0	0	0	0	0	1	0	0	0	0	0	0	0	0	0	0	0	0	1	0	0
Otu001700						0	0	0	0	0	0	0	0	0	0	0	0	0	0	0	0	0	0	0	0	0	0	0	0	0	0	0	0	0	0	0	0	0	0	0	0	0	0	0	0	0	9	0	0
Otu001701	Firmicutes(100)	Bacilli(100)	Lactobacillales(100)	Carnobacteriaceae(100)	Carnobacterium(100)	0	0	1	0	0	3	0	0	0	0	0	0	0	0	0	0	0	0	0	0	0	0	0	0	3	0	0	0	0	1	0	0	0	0	0	0	0	0	0	0	0	0	0	0
Otu001702	Proteobacteria(100)	Alphaproteobacteria(100)	Rhizobiales(100)			0	0	0	0	0	0	0	0	0	0	0	0	0	0	0	0	0	0	0	0	0	0	0	0	0	0	0	0	0	0	0	0	0	0	0	0	0	0	0	0	0	0	0	0
Otu001703	Actinobacteria(100)	Actinobacteria(100)	Coriobacteriales(100)	Coriobacteriaceae(100)	Atopobium(100)	0	0	0	0	0	0	0	0	0	0	0	0	0	0	0	0	0	0	0	0	0	0	0	0	0	0	0	0	0	0	0	0	0	0	0	0	0	0	0	0	0	1	0	0
Otu001704	Firmicutes(100)	Bacilli(100)	Lactobacillales(100)	Lactobacillaceae(100)	Lactobacillus(100)	0	0	0	0	0	0	0	0	0	0	0	0	0	0	0	0	0	0	0	0	0	1	0	0	0	2	3	0	0	0	0	0	1	0	0	0	0	0	0	1	0	0	0	0
Otu001705	Firmicutes(100)	Clostridia(100)	Clostridiales(100)	Peptococcaceae_1(100)	Peptococcus(100)	0	0	0	0	0	0	0	0	0	0	0	0	0	0	0	0	0	0	0	0	0	0	0	0	0	0	0	0	0	0	0	0	0	0	0	0	0	0	0	0	0	0	0	0
Otu001706	Firmicutes(100)	Bacilli(100)	Lactobacillales(100)	Enterococcaceae(100)	Vagococcus(100)	0	0	0	0	0	0	0	0	0	0	0	0	0	0	0	0	0	0	0	0	0	0	0	0	0	0	0	0	0	0	0	0	0	0	0	4	0	0	0	0	0	0	0	0
Otu001707	Proteobacteria(100)	Alphaproteobacteria(100)	Rhizobiales(100)			0	0	0	9	0	0	0	0	0	0	0	0	0	0	0	0	0	0	0	0	0	0	0	0	0	0	0	0	0	0	0	0	0	0	0	0	0	0	0	0	0	0	0	0
Otu001708	Firmicutes(100)	Clostridia(100)	Clostridiales(100)	Clostridiales_Incertae_Sedis_XI(100)		0	0	0	3	0	0	1	0	0	0	0	1	0	0	0	0	0	2	0	1	0	0	1	0	0	0	0	0	0	0	0	0	0	0	0	0	0	0	0	0	0	0	0	0
Otu001709	Proteobacteria(100)	Gammaproteobacteria(100)	Enterobacteriales(100)	Enterobacteriaceae(100)		0	0	0	0	0	0	0	0	0	0	0	0	0	0	0	0	1	1	0	0	0	0	0	0	0	0	0	0	0	0	0	0	0	0	0	0	0	0	0	0	0	0	0	0
Otu001710	Actinobacteria(100)	Actinobacteria(100)	Actinomycetales(100)	Nocardioidaceae(100)	Nocardioides(100)	0	0	0	0	0	0	0	0	0	0	0	0	0	0	0	0	3	0	0	0	0	0	0	0	0	0	0	0	0	0	0	0	0	0	0	0	0	0	0	0	0	0	0	2
Otu001711	Actinobacteria(100)	Actinobacteria(100)	Actinomycetales(100)	Corynebacteriaceae(100)	Corynebacterium(100)	0	0	0	0	0	0	0	0	0	0	3	0	0	0	0	0	0	0	0	0	0	0	0	0	0	0	0	0	0	0	0	0	0	0	0	0	0	0	0	0	0	0	0	0
Otu001712	Verrucomicrobia(100)	Spartobacteria(100)				0	0	0	0	0	0	0	0	0	0	0	0	0	0	0	0	0	0	0	0	0	0	0	2	0	0	0	0	2	0	2	1	0	0	0	0	0	0	1	0	0	0	0	0
Otu001713	Firmicutes(100)	Bacilli(100)	Lactobacillales(100)	Carnobacteriaceae(100)	Trichococcus(100)	0	0	0	0	0	0	0	3	0	0	0	0	0	0	0	0	0	0	0	0	0	0	0	0	0	0	0	0	0	0	0	0	0	0	0	0	0	0	0	0	0	0	5	0
Otu001714	Firmicutes(100)	Bacilli(100)	Lactobacillales(100)	Carnobacteriaceae(100)	Carnobacterium(100)	0	0	0	0	0	0	2	0	0	0	0	0	0	0	0	0	0	0	0	0	0	0	0	0	0	0	0	0	0	0	0	0	0	0	0	0	6	0	0	0	0	0	0	0
Otu001715	Actinobacteria(100)	Actinobacteria(100)	Actinomycetales(100)			0	0	0	0	0	0	0	0	0	0	0	0	0	0	0	0	1	0	1	0	0	0	0	0	0	0	0	0	0	0	0	2	0	0	0	0	0	0	0	0	1	1	0	0
Otu001716	Bacteroidetes(100)	Cytophagia(100)	Cytophagales(100)	Cytophagaceae(100)	Hymenobacter(100)	0	0	0	0	0	0	0	0	0	0	0	0	0	0	0	0	0	1	0	0	0	0	0	0	0	0	0	0	0	0	0	0	0	0	0	0	0	0	0	0	0	7	0	0
Otu001717	Firmicutes(100)	Bacilli(100)	Lactobacillales(100)	Carnobacteriaceae(100)	Carnobacterium(100)	0	0	0	0	0	0	0	0	0	0	0	0	0	0	0	0	0	0	0	0	0	4	0	0	0	0	1	0	0	0	0	0	0	0	0	0	0	0	0	0	0	0	0	0
Otu001718	Firmicutes(100)	Bacilli(100)	Lactobacillales(100)	Carnobacteriaceae(100)	Carnobacterium(100)	0	2	0	0	0	0	0	0	0	0	0	0	0	2	0	1	0	0	0	0	0	0	0	0	0	0	0	0	0	0	0	0	0	0	0	0	1	0	0	0	0	0	0	0
Otu001719	Firmicutes(100)	Bacilli(100)	Lactobacillales(100)	Carnobacteriaceae(100)	Carnobacterium(100)	0	0	0	0	0	0	1	0	0	1	0	0	3	0	0	0	0	0	0	0	0	0	0	0	0	0	0	0	0	0	0	0	0	1	0	0	0	0	0	0	0	0	0	0
Otu001720	Firmicutes(100)	Bacilli(100)	Lactobacillales(100)	Carnobacteriaceae(100)	Carnobacterium(100)	0	0	0	0	0	0	0	0	0	0	0	0	0	0	0	0	0	0	0	0	1	0	0	0	0	0	1	0	0	0	0	0	0	0	0	0	2	0	1	0	0	0	0	0
Otu001721	Firmicutes(100)	Bacilli(100)	Lactobacillales(100)	Enterococcaceae(100)	Vagococcus(100)	0	0	0	0	1	0	0	1	2	0	0	0	0	0	0	0	0	0	0	1	0	0	0	0	0	0	0	0	0	0	0	0	0	0	0	0	0	0	0	0	0	0	0	0
Otu001722	Verrucomicrobia(100)	Spartobacteria(100)				0	0	0	0	0	0	0	0	0	0	0	0	0	0	0	0	0	0	1	0	0	0	4	2	0	0	0	0	0	0	0	0	0	0	0	0	0	0	0	0	0	0	0	0
Otu001723	Actinobacteria(100)	Actinobacteria(100)	Actinomycetales(100)			0	0	0	0	0	0	0	0	0	2	0	0	0	0	0	0	0	0	0	0	0	0	0	0	0	0	1	0	0	0	0	0	0	0	0	0	0	0	0	0	0	0	0	0
Otu001724	Firmicutes(100)	Bacilli(100)	Lactobacillales(100)	Carnobacteriaceae(100)	Carnobacterium(100)	0	0	0	0	0	0	0	0	0	0	0	0	0	0	0	0	0	0	0	0	0	0	0	0	0	1	0	2	0	0	0	0	0	0	0	0	0	0	0	0	0	0	0	0
Otu001725	Firmicutes(100)	Bacilli(100)	Lactobacillales(100)	Carnobacteriaceae(100)	Carnobacterium(100)	0	0	0	0	0	0	0	0	0	0	0	0	0	0	0	0	0	0	0	0	0	0	0	0	0	0	0	2	0	0	0	0	1	1	0	0	0	0	0	0	0	0	0	0
Otu001726	Firmicutes(100)	Bacilli(100)	Lactobacillales(100)	Carnobacteriaceae(100)	Carnobacterium(100)	0	0	0	0	0	0	0	0	0	1	0	0	0	0	0	0	0	0	0	0	0	0	0	0	0	0	0	0	0	0	0	0	0	0	0	0	0	5	0	1	0	0	0	0
Otu001727	Firmicutes(100)	Bacilli(100)	Lactobacillales(100)	Carnobacteriaceae(100)	Carnobacterium(100)	0	0	0	2	0	0	0	0	0	0	0	0	0	0	0	0	0	0	0	0	0	0	0	0	0	0	0	0	0	6	0	0	0	0	0	0	0	0	0	0	0	0	0	0
Otu001728	Actinobacteria(100)	Actinobacteria(100)	Actinomycetales(100)	Nocardioidaceae(100)	Nocardioides(100)	0	0	0	0	0	0	0	0	1	0	0	0	0	0	0	0	0	0	0	0	0	0	0	0	0	2	0	0	1	0	0	0	0	0	0	0	0	0	0	0	0	2	0	0
Otu001729	Firmicutes(100)	Bacilli(100)	Lactobacillales(100)	Lactobacillaceae(100)	Lactobacillus(100)	0	0	0	2	0	0	0	0	0	0	0	1	0	0	2	0	0	0	1	0	0	0	0	0	0	0	0	0	0	0	0	0	0	0	0	0	0	0	0	0	1	0	0	1
Otu001730	Firmicutes(100)					0	0	0	0	0	0	0	0	0	0	0	0	0	0	0	0	1	0	0	0	0	0	0	0	0	0	0	0	2	0	0	0	0	0	0	0	0	0	1	0	0	0	0	1
Otu001731	Firmicutes(100)	Bacilli(100)	Lactobacillales(100)	Lactobacillaceae(100)	Lactobacillus(100)	0	0	0	1	0	0	0	0	0	0	0	0	0	0	0	0	1	0	0	0	0	1	1	0	0	0	2	0	0	0	1	1	0	0	0	0	0	0	0	0	0	0	0	0
Otu001732	Actinobacteria(100)	Actinobacteria(100)	Actinomycetales(100)	Nocardiaceae(88)	Rhodococcus(88)	0	0	0	0	0	0	0	0	0	0	0	0	0	0	0	0	0	0	0	0	0	0	0	0	0	0	2	2	0	1	1	0	0	0	0	0	0	1	1	0	0	0	0	0
Otu001733	Firmicutes(100)	Bacilli(100)	Lactobacillales(100)	Carnobacteriaceae(100)	Carnobacterium(100)	3	0	0	0	0	0	0	0	0	0	0	0	0	0	0	0	1	0	0	0	0	0	0	0	0	1	0	0	0	0	0	0	0	0	0	0	0	0	0	0	0	0	0	0
Otu001734	Actinobacteria(100)	Actinobacteria(100)	Actinomycetales(100)	Propionibacteriaceae(100)		0	0	0	0	0	0	0	0	0	0	2	0	0	0	0	0	0	2	0	0	0	0	2	2	0	0	0	0	0	0	0	0	0	0	0	0	0	0	0	0	0	0	0	0
Otu001735	Firmicutes(100)					0	0	0	0	0	0	0	0	0	0	0	0	1	0	0	0	0	0	1	0	0	0	0	0	0	0	0	0	0	0	0	0	0	0	0	1	0	0	0	0	1	0	0	3
Otu001736	Firmicutes(100)	Bacilli(100)	Lactobacillales(100)	Lactobacillaceae(100)	Lactobacillus(100)	0	0	0	0	0	0	0	0	0	0	0	0	1	0	0	0	0	0	0	0	0	1	0	1	0	0	0	0	0	0	0	0	0	0	1	0	0	0	0	0	0	2	0	0
Otu001737	Firmicutes(100)	Bacilli(100)	Lactobacillales(100)	Streptococcaceae(100)	Lactococcus(100)	0	0	1	1	0	0	0	0	0	1	0	0	0	0	1	0	0	0	0	0	0	0	0	0	0	0	0	0	0	0	1	0	0	0	1	0	0	0	0	0	0	0	0	0
Otu001738	Firmicutes(100)	Bacilli(100)	Bacillales(100)	Bacillaceae_2(100)		0	0	0	0	0	0	0	0	2	0	0	0	0	0	0	0	0	0	0	0	0	0	0	0	0	1	0	0	0	0	0	3	0	0	0	0	0	0	0	0	0	0	0	0
Otu001739	Firmicutes(100)	Bacilli(100)	Lactobacillales(100)	Leuconostocaceae(100)	Weissella(100)	0	0	0	0	0	0	0	0	0	1	0	2	0	0	0	0	0	0	0	0	0	0	0	0	0	0	0	0	0	0	0	1	0	0	1	0	0	0	0	1	0	0	0	0
Otu001740	Firmicutes(100)	Bacilli(100)	Lactobacillales(100)	Carnobacteriaceae(100)	Carnobacterium(100)	0	0	0	0	0	0	0	1	0	0	0	0	0	2	0	0	0	2	0	0	0	0	0	0	0	0	0	0	0	0	0	0	0	0	0	0	3	0	0	0	0	0	0	0
Otu001741	Planctomycetes(100)	Phycisphaerae(100)				0	0	0	0	0	0	0	0	0	0	0	0	0	0	0	0	0	6	0	0	0	0	0	0	0	0	0	0	0	0	0	0	0	0	0	0	0	0	0	0	0	0	0	0
Otu001742	Firmicutes(100)	Bacilli(100)	Lactobacillales(100)	Enterococcaceae(100)	Vagococcus(100)	0	0	0	0	0	0	0	0	0	0	0	0	0	0	0	0	0	0	0	0	0	0	0	0	0	0	0	0	0	0	0	0	0	0	0	0	0	0	0	5	0	0	0	0
Otu001743	Firmicutes(100)	Bacilli(100)	Bacillales(100)	Staphylococcaceae(100)	Salinicoccus(100)	0	0	0	0	0	0	0	0	0	0	7	0	0	0	0	0	0	0	0	0	0	0	0	0	1	0	0	0	0	0	0	0	0	0	0	0	0	0	0	0	0	0	0	0
Otu001744	Firmicutes(100)	Bacilli(100)	Lactobacillales(100)	Enterococcaceae(100)	Vagococcus(100)	0	0	0	0	0	0	0	0	0	0	0	0	0	0	0	0	0	0	0	0	0	0	0	0	0	4	0	0	0	0	0	0	0	0	0	0	0	0	0	0	0	0	0	0
Otu001745	Actinobacteria(100)	Actinobacteria(100)	Actinomycetales(100)	Pseudonocardiaceae(100)	Saccharopolyspora(100)	0	0	0	0	0	0	0	0	0	0	0	0	0	0	0	0	0	1	0	0	0	0	2	0	0	1	0	0	0	0	0	0	0	0	0	0	0	0	0	2	0	0	0	0
Otu001746	Actinobacteria(100)	Actinobacteria(100)	Actinomycetales(100)	Nocardiaceae(100)	Rhodococcus(100)	0	1	0	0	0	0	0	0	0	0	0	0	0	0	0	0	0	0	0	0	0	0	0	1	0	0	0	0	0	0	1	0	0	0	0	0	0	4	0	1	0	0	0	0
Otu001747	Firmicutes(100)	Bacilli(100)	Bacillales(100)			0	0	0	0	0	0	0	0	0	0	0	0	0	0	1	0	0	0	0	0	0	0	0	0	0	0	0	0	0	0	0	0	0	0	0	0	0	0	0	0	2	0	0	3
Otu001748	Firmicutes(100)	Clostridia(100)	Clostridiales(100)	Peptoniphilaceae(100)	Peptoniphilus(100)	0	0	1	0	0	0	0	0	0	0	0	0	0	0	1	0	0	0	0	0	1	1	0	0	0	1	1	0	0	0	0	1	0	0	0	0	0	0	0	0	0	0	0	0
Otu001749	Proteobacteria(100)	Gammaproteobacteria(100)	Enterobacteriales(100)	Enterobacteriaceae(100)		0	0	0	0	0	0	0	0	0	0	0	0	0	0	0	0	1	0	0	0	0	0	1	1	0	0	0	0	1	0	0	1	1	0	0	0	0	0	0	1	0	0	0	0
Otu001750	Proteobacteria(100)	Gammaproteobacteria(100)	Enterobacteriales(100)	Enterobacteriaceae(100)	Buttiauxella(100)	0	0	0	0	0	0	0	0	0	1	0	2	0	0	0	1	0	0	0	0	0	0	0	0	0	0	0	0	0	0	0	0	1	0	0	0	0	0	0	0	0	0	0	0
Otu001751	Proteobacteria(100)	Gammaproteobacteria(100)	Enterobacteriales(100)	Enterobacteriaceae(100)		0	0	0	0	0	0	0	0	0	0	0	0	0	0	0	0	0	0	0	1	0	0	0	0	0	1	1	0	1	0	0	0	0	0	0	0	0	0	0	0	0	1	0	1
Otu001752	Firmicutes(100)	Bacilli(100)	Lactobacillales(100)	Lactobacillaceae(100)	Lactobacillus(100)	0	0	0	0	0	0	0	0	0	0	0	0	0	0	0	0	0	0	0	0	0	0	0	0	0	0	0	0	0	0	0	0	0	0	0	0	0	0	0	0	0	0	8	0
Otu001753	Proteobacteria(100)	Gammaproteobacteria(100)	Enterobacteriales(100)	Enterobacteriaceae(100)		0	0	0	0	0	0	0	0	0	0	0	0	0	0	0	0	1	1	0	0	0	0	0	0	0	0	0	0	0	0	0	0	0	0	0	0	0	0	0	0	1	1	0	0
Otu001754	Proteobacteria(100)	Gammaproteobacteria(100)	Enterobacteriales(100)	Enterobacteriaceae(100)		0	0	0	0	0	1	0	0	0	0	0	0	0	0	0	0	0	3	0	0	0	0	0	0	0	0	0	0	0	0	0	0	0	0	0	0	0	0	0	0	0	0	0	0
Otu001755	Firmicutes(100)	Bacilli(100)	Lactobacillales(100)	Carnobacteriaceae(100)	Carnobacterium(100)	0	0	0	0	0	0	0	0	0	0	0	0	0	0	0	2	0	0	0	0	0	0	0	0	0	0	0	0	0	0	0	0	0	0	0	0	1	0	0	0	0	0	0	0
Otu001756	Firmicutes(100)	Clostridia(100)	Clostridiales(100)	Peptococcaceae_1(100)	Peptococcus(100)	0	0	0	0	0	0	0	0	0	0	0	0	0	0	0	0	2	0	0	3	0	0	0	0	1	0	0	0	0	0	0	1	0	0	0	0	0	0	0	0	0	1	0	0
Otu001757	Firmicutes(100)	Bacilli(100)	Lactobacillales(100)	Carnobacteriaceae(100)	Carnobacterium(100)	0	0	0	0	0	0	0	0	0	0	0	0	0	0	0	0	0	0	8	0	0	0	0	0	0	0	0	0	0	0	0	0	0	0	0	0	0	0	0	0	0	0	0	0
Otu001758	Proteobacteria(100)	Gammaproteobacteria(100)	Gammaproteobacteria_incertae_sedis(100)	Simiduia(100)		0	0	0	0	0	0	0	0	0	0	0	0	0	0	1	0	0	0	0	0	0	0	0	0	0	0	0	0	0	0	0	1	0	0	0	0	0	0	0	0	0	1	0	3
Otu001759	Actinobacteria(100)					0	0	0	0	0	0	0	0	0	0	0	0	0	0	0	0	1	0	0	0	0	1	0	0	0	0	0	0	0	0	0	0	0	0	1	0	0	0	0	0	0	0	4	1
Otu001760	Actinobacteria(100)	Actinobacteria(100)	Acidimicrobiales(100)	Acidimicrobineae_incertae_sedis(63)		0	0	0	0	0	0	0	0	0	0	0	0	0	0	0	0	0	0	0	0	0	0	0	0	0	1	0	1	0	0	0	0	1	0	0	0	0	0	0	0	3	0	0	0
Otu001761	Firmicutes(100)	Bacilli(100)	Lactobacillales(100)	Enterococcaceae(100)		0	0	0	0	0	0	0	0	0	0	0	0	0	0	0	0	0	0	0	0	0	0	0	0	0	0	8	0	0	0	0	0	0	0	0	0	0	0	0	0	0	0	0	0
Otu001762	Firmicutes(100)	Bacilli(100)	Lactobacillales(100)	Carnobacteriaceae(100)	Atopostipes(100)	0	0	0	0	0	2	0	0	0	0	0	0	0	0	0	0	0	0	0	0	0	6	0	0	0	0	0	0	0	0	0	0	0	0	0	0	0	0	0	0	0	0	0	0
Otu001763	Firmicutes(100)	Clostridia(100)	Clostridiales(100)	Clostridiaceae_1(100)	Proteiniclasticum(88)	0	0	0	2	0	0	0	0	0	0	0	0	0	0	0	0	3	0	1	0	0	0	1	0	0	0	1	0	0	0	0	0	0	0	0	0	0	0	0	0	0	0	0	0
Otu001764	Firmicutes(100)	Bacilli(100)	Lactobacillales(100)	Streptococcaceae(100)	Streptococcus(100)	0	0	0	0	0	0	0	0	0	0	0	0	0	0	1	0	1	0	0	0	0	0	0	0	0	1	0	0	0	0	0	0	0	0	0	1	0	0	0	0	0	0	0	0
Otu001765	Firmicutes(100)	Bacilli(100)	Lactobacillales(100)	Carnobacteriaceae(100)	Carnobacterium(100)	0	0	0	0	0	0	0	0	0	0	0	0	0	0	0	0	0	0	0	0	0	0	0	0	0	0	0	0	0	0	0	0	0	3	0	0	3	0	0	0	0	0	0	0
Otu001766	Firmicutes(100)	Clostridia(100)	Clostridiales(100)	Clostridiaceae_1(100)	Clostridium_sensu_stricto(100)	0	0	0	0	0	0	0	1	0	0	0	0	0	0	0	0	0	1	0	0	0	0	0	0	0	0	2	0	0	0	0	0	0	0	0	0	0	0	0	0	0	1	0	0
Otu001767	Firmicutes(100)	Clostridia(100)	Clostridiales(100)	Clostridiales_Incertae_Sedis_XI(100)		0	0	0	0	0	0	0	0	0	0	0	1	0	3	0	0	0	0	0	0	0	0	0	0	0	0	0	1	0	0	0	0	1	0	0	0	0	0	0	0	0	0	1	0
Otu001768	Firmicutes(100)	Clostridia(100)	Clostridiales(100)	Peptostreptococcaceae(100)		0	0	0	0	0	0	0	0	0	2	0	0	0	1	0	0	0	0	0	0	1	0	1	0	0	0	0	0	0	1	0	0	0	0	0	0	0	0	0	0	0	0	0	0
Otu001769	Firmicutes(100)	Bacilli(100)	Lactobacillales(100)	Carnobacteriaceae(100)	Carnobacterium(100)	0	2	0	0	0	0	0	0	0	0	0	0	0	0	0	0	0	0	0	0	0	0	0	0	1	0	0	0	0	1	0	0	0	0	0	0	0	0	0	0	0	0	0	0
Otu001770	Firmicutes(100)	Clostridia(100)	Clostridiales(100)	Peptostreptococcaceae(100)	Peptostreptococcus(100)	0	0	0	0	1	0	0	0	0	0	0	1	0	0	1	0	0	0	1	0	1	0	0	0	0	0	0	0	1	0	1	0	0	0	0	0	0	0	0	0	0	0	0	0
Otu001771	Firmicutes(100)	Clostridia(100)	Clostridiales(100)	Clostridiaceae_1(100)	Clostridium_sensu_stricto(88)	0	0	0	0	0	0	0	0	0	0	1	0	0	0	1	1	0	1	0	0	0	0	1	1	0	0	0	0	0	0	0	0	0	0	0	0	0	0	0	0	0	0	0	0
Otu001772	Firmicutes(100)	Clostridia(100)	Clostridiales(100)	Clostridiales_Incertae_Sedis_XI(100)		0	0	0	0	0	0	0	0	1	0	0	1	0	0	2	0	0	0	0	0	1	0	0	0	1	0	0	0	0	0	0	1	0	0	0	0	0	0	0	0	0	0	1	0
Otu001773	Firmicutes(100)	Clostridia(100)	Halanaerobiales(100)	Halanaerobiaceae(100)		0	0	0	0	0	0	0	0	0	0	0	0	0	0	0	0	0	0	0	0	0	0	0	0	0	0	0	0	0	0	0	0	0	0	0	0	0	0	0	0	0	0	0	0
Otu001774	Firmicutes(100)	Bacilli(100)	Lactobacillales(100)	Carnobacteriaceae(100)	Carnobacterium(100)	0	0	0	0	0	0	3	0	0	0	0	0	0	0	0	0	0	0	0	0	1	0	0	0	0	0	0	0	0	0	0	0	0	0	0	0	0	0	0	1	0	0	0	0
Otu001775	Firmicutes(100)	Clostridia(100)	Clostridiales(100)	Clostridiales_Incertae_Sedis_XI(100)	Tepidimicrobium(100)	0	0	0	0	0	1	0	0	0	0	0	1	0	0	0	0	0	0	0	1	0	0	0	0	0	1	0	0	0	0	1	1	0	0	1	0	0	0	0	0	0	0	0	0
Otu001776	Firmicutes(100)	Bacilli(100)	Lactobacillales(100)	Enterococcaceae(100)	Vagococcus(100)	0	0	0	0	0	0	0	0	0	0	0	0	0	0	0	0	0	0	0	0	0	4	0	0	0	0	0	2	0	0	1	0	0	0	0	0	0	0	0	0	0	0	0	0
Otu001777	Firmicutes(100)	Clostridia(100)	Clostridiales(100)	Peptostreptococcaceae(100)		0	0	0	0	1	0	1	0	0	0	1	0	0	0	0	0	0	0	0	0	0	0	0	0	0	0	0	0	0	0	0	0	0	0	0	0	0	0	0	0	1	1	0	0
Otu001778	Firmicutes(100)	Bacilli(100)	Lactobacillales(100)	Enterococcaceae(100)	Enterococcus(100)	0	0	0	0	0	0	0	0	0	0	0	0	0	0	0	0	0	0	0	0	1	0	0	0	0	1	0	0	0	0	0	0	0	0	0	0	0	0	0	0	0	0	0	2
Otu001779	Firmicutes(100)	Bacilli(100)	Lactobacillales(100)	Carnobacteriaceae(100)	Carnobacterium(100)	0	0	0	0	0	0	0	0	0	0	0	0	0	0	0	2	0	0	0	0	0	0	0	0	0	0	0	0	0	0	2	0	0	0	0	0	0	0	0	0	0	0	0	0
Otu001780	Firmicutes(100)	Bacilli(100)	Lactobacillales(100)	Enterococcaceae(100)	Vagococcus(100)	0	1	2	0	0	0	0	0	0	0	0	0	0	0	0	0	0	0	0	0	0	2	0	0	0	0	2	0	0	0	0	0	0	0	0	0	0	0	0	0	0	0	1	0
Otu001781	Firmicutes(100)	Bacilli(100)	Lactobacillales(100)	Carnobacteriaceae(100)	Carnobacterium(100)	0	1	0	1	0	0	0	0	0	0	0	0	0	0	1	0	0	0	0	0	0	0	0	0	0	0	0	0	0	0	0	0	0	0	0	2	0	0	0	0	0	0	0	0
Otu001782	Firmicutes(100)	Bacilli(100)	Lactobacillales(100)	Streptococcaceae(100)	Streptococcus(100)	0	0	0	0	0	0	0	0	0	0	0	0	0	0	1	0	0	0	0	0	0	1	0	1	0	0	1	0	0	1	0	0	0	0	0	0	0	0	0	0	0	0	0	1
Otu001783	Firmicutes(100)	Bacilli(100)	Lactobacillales(100)	Carnobacteriaceae(100)	Carnobacterium(100)	1	0	0	0	1	0	0	0	0	0	0	0	0	0	0	0	0	0	0	0	0	0	0	0	1	0	0	0	0	1	0	0	0	0	0	1	0	0	0	1	0	0	0	0
Otu001784	Firmicutes(100)	Bacilli(100)	Lactobacillales(100)	Streptococcaceae(100)	Streptococcus(100)	0	0	0	0	0	0	0	0	0	0	0	0	0	0	0	0	0	0	8	0	0	0	0	0	0	0	0	0	0	0	0	0	0	0	0	0	0	0	0	0	0	0	0	0
Otu001785	Firmicutes(100)	Bacilli(100)	Lactobacillales(100)	Carnobacteriaceae(100)	Carnobacterium(100)	0	1	0	0	0	0	0	0	0	4	0	0	2	0	0	0	0	0	0	0	0	0	0	0	0	0	0	0	0	1	0	0	0	0	0	0	0	0	0	0	0	0	0	0
Otu001786	Firmicutes(100)	Bacilli(100)	Lactobacillales(100)	Streptococcaceae(100)	Lactococcus(100)	0	0	0	0	1	0	0	0	0	0	0	0	0	0	0	0	0	0	0	0	0	0	0	0	0	0	2	0	0	0	0	0	0	0	0	0	0	0	0	0	0	0	0	0
Otu001787	Firmicutes(100)	Bacilli(100)	Lactobacillales(100)	Carnobacteriaceae(100)	Trichococcus(100)	0	0	0	0	0	0	0	0	3	0	0	0	0	0	0	2	0	0	0	0	0	0	0	0	0	0	0	0	0	0	0	0	0	0	0	0	0	0	0	0	0	0	0	0
Otu001788	Firmicutes(100)	Bacilli(100)	Lactobacillales(100)	Carnobacteriaceae(100)	Carnobacterium(100)	0	0	0	0	0	2	0	0	0	0	0	0	0	0	0	0	0	0	0	0	0	0	0	0	1	0	0	0	0	0	0	0	0	0	0	0	0	0	2	1	0	0	0	1
Otu001789	Firmicutes(100)	Bacilli(100)	Lactobacillales(100)	Leuconostocaceae(100)	Weissella(100)	0	0	0	0	0	0	0	0	0	0	0	0	0	0	0	0	0	4	0	0	0	0	0	0	0	0	0	0	0	0	0	0	0	0	1	0	0	0	0	0	0	0	0	0
Otu001790	Firmicutes(100)	Bacilli(100)	Lactobacillales(100)	Lactobacillaceae(100)	Lactobacillus(100)	0	0	0	0	0	0	0	0	0	0	0	3	0	0	0	0	0	0	0	0	0	0	0	0	0	0	1	0	0	0	0	0	0	0	0	0	0	0	0	0	0	0	0	0
Otu001791	Firmicutes(100)	Bacilli(100)	Lactobacillales(100)	Enterococcaceae(100)	Vagococcus(100)	0	0	1	0	0	0	0	0	1	0	0	0	0	0	1	0	0	0	0	1	0	0	0	0	0	0	0	0	0	0	0	0	0	0	0	0	0	0	0	0	0	0	0	0
Otu001792	Firmicutes(100)	Bacilli(100)	Lactobacillales(100)	Lactobacillaceae(100)	Lactobacillus(100)	0	0	0	0	0	0	0	0	0	0	0	0	0	0	1	0	0	0	0	0	0	0	0	1	0	0	1	0	0	0	0	2	0	0	0	0	0	0	0	0	0	1	0	0
Otu001793	Firmicutes(100)	Bacilli(100)	Lactobacillales(100)	Streptococcaceae(100)	Lactococcus(100)	0	0	0	0	0	0	0	1	0	0	0	0	0	0	1	0	0	0	1	0	0	1	0	0	0	0	0	0	0	0	1	0	0	0	0	0	0	0	0	0	0	2	0	0
Otu001794	Firmicutes(100)	Clostridia(100)	Clostridiales(100)	Clostridiales_Incertae_Sedis_XI(100)		0	0	1	0	0	0	0	0	0	0	0	0	0	0	1	0	0	0	0	0	0	1	0	0	0	0	0	0	1	0	2	0	0	0	0	0	0	0	0	0	0	0	0	0
Otu001795	Firmicutes(100)	Bacilli(100)	Lactobacillales(100)	Enterococcaceae(100)	Vagococcus(100)	0	0	1	0	0	0	0	0	1	0	0	0	0	0	0	0	0	0	0	0	0	3	0	0	1	0	0	0	0	0	0	0	0	0	0	0	0	0	0	0	0	0	0	0
Otu001796	Firmicutes(100)	Bacilli(100)	Lactobacillales(100)	Leuconostocaceae(100)	Weissella(100)	0	0	0	0	0	0	0	0	0	0	1	3	0	0	0	0	0	0	0	0	0	0	0	0	0	0	0	0	0	0	0	0	0	0	0	0	0	0	0	0	0	0	1	0
Otu001797	Firmicutes(100)	Bacilli(100)	Lactobacillales(100)	Carnobacteriaceae(100)	Carnobacterium(100)	0	0	0	0	0	0	0	0	0	0	0	0	0	0	0	0	0	0	0	0	0	2	0	1	0	0	0	0	0	0	0	0	0	0	0	0	0	0	0	1	0	0	0	0
Otu001798	Bacteroidetes(100)	Flavobacteriia(100)	Flavobacteriales(100)	Flavobacteriaceae(100)		0	0	0	0	0	0	0	0	0	0	0	0	0	0	0	0	0	0	0	7	0	0	0	0	0	0	0	0	0	0	0	0	0	0	0	0	0	0	0	0	1	0	0	0
Otu001799	Bacteroidetes(100)	Flavobacteriia(100)	Flavobacteriales(100)	Flavobacteriaceae(100)		0	0	0	0	0	0	0	0	1	0	4	0	0	0	1	0	0	0	0	0	0	0	0	0	0	0	0	0	0	0	0	0	0	0	0	0	0	0	1	0	0	0	0	0
Otu001800	Firmicutes(100)	Bacilli(100)	Lactobacillales(100)	Streptococcaceae(100)	Streptococcus(100)	0	0	0	0	0	0	0	0	0	0	0	0	0	0	0	0	0	0	0	0	0	0	0	0	0	0	0	8	0	0	0	0	0	0	0	0	0	0	0	0	0	0	0	0
Otu001801	Firmicutes(100)	Bacilli(100)	Lactobacillales(100)	Carnobacteriaceae(100)	Carnobacterium(100)	2	2	0	0	0	0	0	0	0	0	0	0	0	0	0	0	0	0	0	0	0	0	0	0	1	0	0	0	0	0	0	0	1	0	0	0	1	0	0	0	0	0	0	0
Otu001802	Bacteroidetes(100)	Bacteroidia(100)	Bacteroidales(100)	Prevotellaceae(100)	Prevotella(100)	0	0	0	0	1	0	0	0	0	0	0	0	0	0	2	0	0	2	0	0	0	0	0	0	0	0	0	0	0	0	0	0	0	0	0	0	0	0	0	1	0	0	0	0
Otu001803	Chloroflexi(100)	Caldilineae(100)	Caldilineales(100)	Caldilineaceae(100)	Litorilinea(100)	0	0	0	0	0	0	0	0	0	0	0	0	0	1	0	0	0	1	0	0	0	0	0	0	0	0	0	1	0	0	0	3	0	0	0	0	0	0	0	0	0	0	0	0
Otu001804	Firmicutes(100)	Clostridia(100)	Clostridiales(100)	Clostridiales_Incertae_Sedis_XI(100)	Gallicola(100)	0	1	0	0	0	0	0	0	0	0	4	0	0	0	0	0	0	0	0	0	0	0	0	0	0	0	0	0	0	0	0	0	0	0	0	0	0	0	0	0	0	0	0	0
Otu001805	Firmicutes(100)	Bacilli(100)	Lactobacillales(100)	Enterococcaceae(100)	Vagococcus(100)	0	0	0	0	1	0	0	0	0	0	0	2	0	0	0	0	0	0	0	0	0	0	0	0	0	0	0	0	0	0	0	0	0	0	0	0	0	0	0	1	0	0	0	2
Otu001806	Firmicutes(100)	Clostridia(100)	Clostridiales(100)	Lachnospiraceae(100)	Clostridium_XlVb(100)	0	0	0	0	0	0	0	0	0	0	0	0	0	0	0	0	0	0	2	0	0	0	0	0	0	0	0	0	0	0	0	0	0	0	0	0	0	0	0	2	0	0	0	0
Otu001807	Firmicutes(100)	Clostridia(100)	Clostridiales(100)	Ruminococcaceae(100)	Anaerofilum(88)	0	0	0	0	0	0	0	0	0	0	0	0	0	0	0	0	0	0	0	0	0	0	0	0	0	0	0	0	0	0	0	0	0	0	0	0	0	0	0	0	0	0	0	0
Otu001808	Firmicutes(100)	Bacilli(100)	Lactobacillales(100)	Streptococcaceae(100)	Streptococcus(100)	0	0	0	0	0	0	0	0	0	0	0	0	0	0	0	0	0	0	0	0	0	0	0	0	0	0	0	0	0	0	0	0	0	0	0	0	0	0	4	0	0	0	0	0
Otu001809	Firmicutes(100)	Bacilli(100)	Lactobacillales(100)	Streptococcaceae(100)	Streptococcus(100)	0	0	0	1	0	0	0	0	0	0	0	0	0	0	5	0	0	0	0	0	0	0	0	0	0	0	0	0	0	0	0	0	0	0	0	0	0	0	0	0	0	0	0	0
Otu001810	Proteobacteria(100)	Alphaproteobacteria(100)	Rhodospirillales(100)	Acetobacteraceae(100)	Roseomonas(100)	0	0	0	0	0	0	0	0	0	0	1	0	0	0	0	0	1	0	0	2	0	0	0	0	0	0	0	1	1	0	0	0	0	0	0	0	0	0	1	0	1	0	0	0
Otu001811	Planctomycetes(100)	Planctomycetia(100)	Planctomycetales(100)	Planctomycetaceae(100)		0	0	0	0	0	0	0	0	0	0	0	0	0	0	0	0	0	2	0	0	0	0	0	0	0	0	0	0	0	0	0	0	0	0	0	0	0	0	0	0	3	0	0	1
Otu001812	Planctomycetes(100)	Planctomycetia(100)	Planctomycetales(100)	Planctomycetaceae(100)	Gemmata(100)	0	0	0	0	0	0	0	0	0	0	1	0	0	0	0	0	0	0	0	0	0	0	0	0	0	0	0	0	0	0	0	0	0	0	0	0	0	0	0	0	7	0	0	0
Otu001813	Proteobacteria(100)	Alphaproteobacteria(100)	Rhodobacterales(100)	Rhodobacteraceae(100)		0	0	0	1	2	0	0	0	0	0	0	0	0	0	0	1	0	0	0	0	0	0	0	0	0	0	0	0	0	0	0	0	4	0	0	0	0	0	0	0	0	0	0	0
Otu001814	Firmicutes(100)	Bacilli(100)	Lactobacillales(100)	Streptococcaceae(100)	Lactococcus(100)	0	0	0	0	0	0	0	0	5	0	0	0	0	0	0	1	0	0	0	0	0	2	0	0	0	0	0	0	0	0	0	0	0	0	0	0	0	0	0	0	0	0	0	0
Otu001815						0	0	0	0	0	0	0	0	0	0	0	0	0	0	0	0	8	0	0	0	0	0	0	0	0	0	0	0	0	0	0	0	0	0	0	0	0	0	0	0	0	0	0	0
Otu001816						0	0	0	0	0	0	0	0	0	0	0	0	1	1	0	0	0	0	0	0	0	0	0	1	1	0	0	0	0	1	1	0	0	0	0	0	1	0	1	0	0	0	0	0
Otu001817	Planctomycetes(100)	Planctomycetia(100)	Planctomycetales(100)	Planctomycetaceae(100)	Pirellula(100)	0	0	0	0	0	0	0	0	0	0	0	0	0	0	0	0	1	0	0	0	0	0	0	0	0	0	0	0	0	0	0	0	0	2	0	0	0	0	0	0	0	0	0	0
Otu001818	Verrucomicrobia(100)	Verrucomicrobiae(100)	Verrucomicrobiales(100)	Verrucomicrobiaceae(100)		0	0	0	0	0	0	0	0	0	0	0	0	0	0	0	0	0	0	0	0	0	0	1	0	0	0	0	0	1	0	0	0	0	1	0	0	0	0	0	1	0	0	0	0
Otu001819	Planctomycetes(100)	Planctomycetia(100)	Planctomycetales(100)	Planctomycetaceae(100)		0	0	0	0	0	0	0	0	0	0	0	0	0	0	0	0	2	0	0	0	0	0	0	0	0	0	0	0	0	0	0	0	0	0	0	0	0	0	0	0	2	4	0	0
Otu001820	Firmicutes(100)	Bacilli(100)				0	0	0	1	0	0	0	0	1	0	0	0	0	0	0	0	0	0	0	1	0	0	0	1	0	0	0	0	0	0	0	0	0	0	0	1	0	0	0	0	0	0	0	0
Otu001821	Chloroflexi(100)					0	0	0	0	0	0	0	0	0	0	0	0	0	0	0	0	0	0	0	0	1	0	0	0	0	0	0	0	0	0	0	0	0	0	7	0	0	0	0	0	0	0	0	0
Otu001822	Actinobacteria(100)	Actinobacteria(100)	Gaiellales(100)	Gaiellaceae(100)	Gaiella(100)	0	0	0	0	0	0	0	0	0	0	0	0	2	0	1	0	0	0	0	0	0	0	0	0	0	0	0	1	1	0	0	0	0	0	0	0	0	0	0	0	1	0	0	1
Otu001823	Proteobacteria(100)	Alphaproteobacteria(100)	Caulobacterales(100)	Caulobacteraceae(100)		0	0	0	0	0	0	0	0	0	0	0	0	0	0	0	0	0	0	0	0	0	0	0	0	0	0	1	0	0	0	0	0	0	0	0	0	0	0	0	0	2	0	0	0
Otu001824	Actinobacteria(100)	Actinobacteria(100)	Solirubrobacterales(100)			0	0	0	0	0	0	0	0	0	0	0	0	0	0	0	0	0	1	0	0	0	0	0	0	0	0	0	0	1	0	0	0	0	0	0	0	0	0	0	0	0	0	0	1
Otu001825	Proteobacteria(100)	Alphaproteobacteria(100)	Rhodospirillales(100)	Acetobacteraceae(100)		0	0	0	0	0	0	0	0	0	0	0	0	0	0	0	0	0	0	0	0	0	0	2	0	0	0	0	3	0	0	0	3	0	0	0	0	0	0	0	0	0	0	0	0
Otu001826	Proteobacteria(100)	Gammaproteobacteria(100)				0	0	0	0	0	0	0	0	0	0	0	0	0	0	0	0	0	0	0	6	0	0	0	0	0	0	0	0	0	0	0	2	0	0	0	0	0	0	0	0	0	0	0	0
Otu001827	Acidobacteria(100)	Acidobacteria_Gp6(100)	Gp6(100)			0	0	0	0	0	0	0	0	0	0	0	0	1	0	0	0	0	0	1	0	0	0	0	0	0	0	0	0	0	0	2	3	0	0	0	0	0	0	0	0	0	0	0	0
Otu001828	Candidatus_Saccharibacteria(100)					0	0	0	0	0	0	0	0	0	1	0	0	0	0	0	0	0	0	0	0	0	0	0	0	0	0	0	0	0	0	0	0	0	0	0	0	0	0	0	0	0	0	0	0
Otu001829	Proteobacteria(100)	Gammaproteobacteria(100)				0	0	0	0	0	0	0	0	0	0	0	1	0	0	0	0	0	0	0	0	0	0	4	0	0	0	0	0	3	0	0	0	0	0	0	0	0	0	0	0	0	0	0	0
Otu001830	Candidatus_Saccharibacteria(100)					0	0	0	0	0	0	0	0	0	0	0	0	0	0	0	0	0	0	0	0	0	0	0	0	0	0	0	0	0	0	0	0	0	0	0	0	0	0	6	0	0	0	0	0
Otu001831	Chlamydiae(100)	Chlamydiia(100)	Chlamydiales(100)			0	0	0	0	0	0	0	0	0	0	0	0	0	0	0	0	0	0	0	0	0	0	0	0	0	0	0	0	0	0	0	0	0	0	0	0	0	0	0	0	0	0	0	0
Otu001832	Acidobacteria(100)	Acidobacteria_Gp1(100)				0	0	0	0	0	0	0	0	0	0	0	0	0	0	0	0	0	0	0	0	0	0	0	0	0	0	0	0	5	0	0	0	0	0	0	0	0	0	0	0	0	0	0	0
Otu001833	Acidobacteria(100)	Acidobacteria_Gp17(100)	Gp17(100)			0	0	0	0	0	0	0	0	0	0	0	0	0	0	0	2	0	2	0	0	0	0	0	0	0	0	0	0	0	0	0	0	0	2	0	0	0	0	0	0	0	0	0	0
Otu001834	Firmicutes(100)	Negativicutes(100)	Selenomonadales(100)	Veillonellaceae(100)		0	0	0	0	0	0	0	0	0	0	0	0	0	0	0	1	0	0	0	4	0	0	0	1	0	0	0	0	0	0	0	0	0	0	0	0	0	0	0	0	1	0	0	0
Otu001835	Firmicutes(100)	Negativicutes(100)	Selenomonadales(100)	Acidaminococcaceae(100)	Acidaminococcus(100)	0	0	0	1	0	0	1	0	0	0	0	0	1	0	2	0	0	0	0	1	0	0	0	0	0	0	0	0	0	0	0	0	0	0	0	0	0	0	0	0	0	2	0	0
Otu001836	Proteobacteria(100)	Betaproteobacteria(100)				0	0	0	0	0	0	0	0	0	0	0	0	2	0	0	0	0	0	1	0	0	0	0	3	0	0	0	1	0	0	0	0	0	0	0	0	0	0	0	0	1	0	0	0
Otu001837						0	0	0	0	0	0	0	0	0	0	0	0	0	0	0	0	0	0	0	0	0	0	0	0	0	0	0	0	0	1	0	0	0	1	0	0	0	0	1	0	0	0	1	0
Otu001838	Proteobacteria(100)	Gammaproteobacteria(100)	Xanthomonadales(100)	Xanthomonadaceae(100)	Stenotrophomonas(100)	0	0	0	0	0	0	1	0	0	0	0	0	0	0	0	0	0	0	0	0	0	0	0	0	0	0	0	0	0	0	0	0	0	0	7	0	0	0	0	0	0	0	0	0
Otu001839	Proteobacteria(100)	Gammaproteobacteria(100)	Pseudomonadales(100)	Pseudomonadaceae(100)	Pseudomonas(100)	0	0	0	0	0	0	0	0	0	0	0	0	0	0	0	0	0	0	0	0	0	0	0	0	0	0	0	0	0	0	0	0	0	0	0	3	0	0	0	0	0	5	0	0
Otu001840	Proteobacteria(100)	Gammaproteobacteria(100)	Pseudomonadales(100)	Moraxellaceae(100)	Acinetobacter(100)	0	1	0	0	0	0	0	0	0	0	0	0	0	0	0	0	0	4	0	0	0	0	0	0	0	0	0	0	0	0	0	0	0	0	0	0	0	0	0	0	3	0	0	0
Otu001841	Actinobacteria(100)	Actinobacteria(100)	Bifidobacteriales(100)	Bifidobacteriaceae(100)	Bifidobacterium(100)	0	0	0	0	0	0	0	0	0	0	0	1	0	0	1	0	0	0	0	0	0	1	0	0	0	0	0	0	0	0	0	1	0	0	0	0	0	0	0	1	0	0	0	0
Otu001842	Planctomycetes(100)	Planctomycetia(100)	Planctomycetales(100)	Planctomycetaceae(100)	Pirellula(100)	0	0	0	0	0	0	0	0	0	0	0	0	0	0	0	0	0	0	0	0	0	0	2	0	0	0	0	0	0	0	0	0	0	0	0	0	0	0	0	0	1	2	0	0
Otu001843	Proteobacteria(100)	Alphaproteobacteria(100)				0	0	0	0	0	0	0	0	0	0	0	0	0	0	0	0	0	0	0	0	0	0	0	0	0	0	0	0	0	0	0	0	0	0	0	0	0	0	0	0	0	0	0	0
Otu001844	Proteobacteria(100)	Betaproteobacteria(100)	Burkholderiales(100)	Comamonadaceae(100)	Hydrogenophaga(100)	0	0	0	0	0	0	0	0	0	0	0	0	0	0	0	0	0	0	0	0	0	0	0	0	0	0	0	0	0	0	0	0	0	0	0	0	0	0	0	2	0	0	0	3
Otu001845	Actinobacteria(100)	Actinobacteria(100)	Coriobacteriales(100)	Coriobacteriaceae(100)		0	0	0	0	0	0	0	0	0	0	0	1	0	1	0	0	0	0	0	0	0	0	0	0	0	0	0	0	0	0	0	0	0	0	0	0	0	0	0	0	0	0	0	0
Otu001846	Planctomycetes(100)	Planctomycetia(100)	Planctomycetales(100)	Planctomycetaceae(100)	Schlesneria(100)	0	0	0	0	0	0	0	0	0	0	0	0	0	0	0	1	0	1	0	0	0	0	0	0	0	0	0	1	2	0	0	0	0	0	0	0	0	0	0	0	1	0	0	0
Otu001847	Actinobacteria(100)	Actinobacteria(100)	Coriobacteriales(100)	Coriobacteriaceae(100)		0	0	0	2	0	0	0	0	0	0	3	0	0	0	1	0	0	0	1	0	0	0	0	0	0	0	0	0	0	0	0	0	0	0	0	0	0	0	1	0	0	0	0	0
Otu001848	Proteobacteria(100)	Alphaproteobacteria(100)				0	0	0	0	0	0	5	0	0	0	0	0	0	0	0	0	0	0	2	0	0	0	0	0	0	0	0	0	0	0	0	0	0	0	0	0	0	0	0	0	1	0	0	0
Otu001849	Proteobacteria(100)	Deltaproteobacteria(100)				0	0	0	0	0	0	0	0	0	0	0	0	0	0	0	2	0	3	2	0	0	0	0	0	0	0	0	0	0	0	0	0	0	0	0	0	0	0	0	0	0	0	0	0
Otu001850	Proteobacteria(100)	Alphaproteobacteria(100)	Rhizobiales(100)	Hyphomicrobiaceae(100)	Hyphomicrobium(100)	0	0	0	0	0	0	0	0	0	0	0	0	0	0	0	0	3	0	0	0	0	0	0	0	0	0	0	0	0	0	0	3	0	0	0	0	0	0	0	0	0	0	0	1
Otu001851	Planctomycetes(100)	Planctomycetia(100)	Planctomycetales(100)	Planctomycetaceae(100)		0	0	0	0	0	0	0	0	0	0	0	0	0	0	0	0	0	0	0	0	0	0	0	0	0	0	0	0	0	0	0	1	0	0	0	0	0	0	0	0	0	0	0	0
Otu001852	Proteobacteria(100)	Alphaproteobacteria(100)	Rhizobiales(100)	Methylobacteriaceae(100)	Methylobacterium(100)	0	0	0	0	0	0	1	1	0	1	0	0	0	0	0	0	0	0	0	0	0	0	0	0	0	0	0	0	0	0	0	0	0	0	0	1	0	1	0	0	0	1	0	0
Otu001853	candidate_division_WPS-1(100)					0	0	0	0	0	0	0	0	0	0	0	0	1	0	0	0	4	0	0	0	0	0	0	0	0	0	0	0	0	0	0	0	0	0	0	0	0	0	0	0	0	0	0	0
Otu001854	Proteobacteria(100)	Alphaproteobacteria(100)	Rhodobacterales(100)	Rhodobacteraceae(100)		0	0	0	2	0	0	0	0	2	0	0	0	0	0	0	0	0	0	0	0	0	0	2	0	0	0	0	0	0	0	0	0	0	0	0	0	0	0	0	0	0	1	0	0
Otu001855	Proteobacteria(100)	Alphaproteobacteria(100)	Rhizobiales(100)	Methylobacteriaceae(100)	Methylobacterium(100)	0	0	0	1	0	0	0	0	0	0	0	0	0	0	0	0	0	0	0	0	0	0	0	0	0	0	0	0	0	0	0	1	0	0	0	0	0	1	0	2	2	1	0	0
Otu001856	Fusobacteria(100)	Fusobacteriia(100)	Fusobacteriales(100)	Leptotrichiaceae(100)	Streptobacillus(100)	0	0	0	0	0	0	0	0	0	0	0	0	2	0	0	0	0	0	0	0	0	0	0	1	0	0	0	0	0	0	0	0	0	0	0	0	0	0	0	0	3	0	0	2
Otu001857	Planctomycetes(100)	Planctomycetia(100)	Planctomycetales(100)	Planctomycetaceae(100)		0	0	0	0	0	0	2	0	0	0	0	0	0	0	0	0	0	0	0	0	0	0	0	3	0	0	0	2	0	0	0	0	0	0	0	0	0	0	0	0	0	0	0	0
Otu001858	Candidatus_Saccharibacteria(100)					0	0	0	0	0	0	0	0	0	0	0	0	0	0	0	0	0	0	0	8	0	0	0	0	0	0	0	0	0	0	0	0	0	0	0	0	0	0	0	0	0	0	0	0
Otu001859	Proteobacteria(100)	Betaproteobacteria(100)	Burkholderiales(100)	Burkholderiales_incertae_sedis(100)		0	0	0	0	0	0	0	0	0	0	0	0	0	0	5	0	0	1	0	0	0	0	0	0	0	0	0	0	0	0	1	0	0	0	0	0	0	0	0	0	0	0	0	0
Otu001860	Candidatus_Saccharibacteria(100)					0	0	0	0	0	0	0	0	0	0	0	0	0	0	0	0	0	0	0	0	0	0	0	0	0	0	0	0	0	0	0	0	0	0	0	0	0	0	0	0	0	0	8	0
Otu001861	Planctomycetes(100)	Planctomycetia(100)	Planctomycetales(100)	Planctomycetaceae(100)		0	0	0	0	0	0	0	0	0	0	0	0	0	0	0	0	0	0	0	0	0	0	0	0	0	0	0	3	0	0	0	0	0	0	0	0	0	0	0	0	0	0	0	0
Otu001862	Verrucomicrobia(100)					0	0	0	0	0	0	0	0	0	0	0	0	0	0	0	0	0	0	0	0	0	0	5	0	0	0	0	0	0	0	0	0	0	0	0	0	0	0	0	0	1	0	0	0
Otu001863	Planctomycetes(100)	Planctomycetia(100)	Planctomycetales(100)	Planctomycetaceae(100)		0	0	0	0	0	0	0	0	0	0	0	0	0	0	0	0	0	2	0	0	0	0	0	0	0	0	0	3	0	0	0	2	0	0	0	0	0	0	0	0	0	0	0	0
Otu001864	Proteobacteria(100)	Betaproteobacteria(100)	Burkholderiales(100)	Burkholderiales_incertae_sedis(100)	Tepidimonas(100)	0	0	0	0	0	0	0	0	0	0	2	0	0	0	0	0	0	0	0	0	0	0	0	0	0	0	0	1	0	0	1	0	0	0	0	0	0	0	0	0	1	0	0	0
Otu001865	Proteobacteria(100)	Betaproteobacteria(100)				0	0	0	0	0	0	0	0	0	0	0	0	0	0	0	0	2	3	0	0	0	0	0	0	0	0	0	0	0	0	0	0	0	0	0	0	0	0	0	0	1	0	0	0
Otu001866	Firmicutes(100)	Bacilli(100)	Lactobacillales(100)	Enterococcaceae(100)	Enterococcus(100)	0	0	0	0	0	0	0	0	4	0	0	0	0	0	0	0	0	0	0	0	0	0	0	0	0	0	0	0	0	0	0	0	1	0	2	0	0	0	0	0	0	0	0	0
Otu001867	Firmicutes(100)	Bacilli(100)	Lactobacillales(100)	Carnobacteriaceae(100)	Carnobacterium(100)	0	0	0	0	1	0	0	0	0	0	0	0	0	0	0	0	0	0	4	0	0	0	0	0	0	0	0	0	0	0	0	0	0	0	0	0	0	0	0	2	0	0	0	0
Otu001868	Firmicutes(100)	Bacilli(100)	Lactobacillales(100)	Enterococcaceae(100)	Enterococcus(100)	0	0	0	0	0	0	0	0	0	0	0	0	0	0	0	0	0	0	0	0	0	0	0	0	0	0	2	0	0	0	0	0	0	0	0	0	0	0	0	0	0	0	0	0
Otu001869	Proteobacteria(100)	Gammaproteobacteria(100)	Pseudomonadales(100)	Pseudomonadaceae(100)	Pseudomonas(100)	0	0	0	0	0	0	0	0	0	0	0	0	0	0	0	0	0	1	0	0	0	0	0	0	0	0	0	0	0	0	0	1	0	0	0	0	0	0	0	0	1	0	1	0
Otu001870	Firmicutes(100)	Bacilli(100)	Lactobacillales(100)	Carnobacteriaceae(100)	Carnobacterium(100)	1	1	1	0	0	0	0	0	0	0	0	0	1	0	0	0	0	0	1	0	0	0	0	0	0	0	0	0	0	0	0	0	0	0	0	1	0	0	0	0	0	0	0	0
Otu001871	Firmicutes(100)	Bacilli(100)	Lactobacillales(100)	Carnobacteriaceae(100)	Carnobacterium(100)	0	0	0	0	0	0	0	0	0	0	0	0	0	0	0	0	0	0	0	0	0	0	0	0	0	0	0	0	0	0	0	7	0	0	0	0	0	0	0	0	0	0	0	0
Otu001872	Planctomycetes(100)	Planctomycetia(100)	Planctomycetales(100)	Planctomycetaceae(100)		0	0	0	0	0	0	0	0	0	0	0	0	0	0	0	0	0	0	0	0	0	0	0	1	0	1	0	0	0	0	0	1	0	0	0	0	0	0	0	2	1	0	0	0
Otu001873	Firmicutes(100)	Bacilli(100)	Lactobacillales(100)	Leuconostocaceae(100)	Weissella(100)	0	0	0	0	0	0	0	0	1	0	0	0	0	0	1	0	0	0	1	0	1	0	1	0	0	0	1	0	0	0	0	0	0	0	1	0	0	0	0	0	0	0	0	0
Otu001874	Proteobacteria(100)	Alphaproteobacteria(100)	Rhizobiales(100)			0	0	0	0	0	0	0	0	0	0	0	0	0	0	0	0	0	0	0	0	0	0	0	0	0	0	0	0	0	0	0	0	0	0	0	0	0	0	0	0	0	0	0	0
Otu001875	Proteobacteria(100)	Betaproteobacteria(100)				0	0	0	0	0	0	0	0	0	0	0	0	0	0	0	0	0	1	0	0	5	0	0	1	0	0	0	0	0	0	0	0	0	0	0	0	0	0	0	0	0	0	0	0
Otu001876	Proteobacteria(100)	Betaproteobacteria(100)				0	0	0	0	0	0	0	0	0	0	0	0	0	0	0	0	0	2	0	0	0	0	0	0	0	0	2	0	2	0	0	0	0	0	0	0	0	0	0	0	0	0	0	0
Otu001877	Chlamydiae(100)	Chlamydiia(100)	Chlamydiales(100)	Parachlamydiaceae(100)		0	0	0	0	0	0	0	0	0	0	0	0	0	0	0	0	0	0	0	0	0	0	0	0	0	0	0	0	0	0	0	0	0	0	5	0	0	2	0	0	0	0	0	0
Otu001878	Actinobacteria(100)	Actinobacteria(100)	Acidimicrobiales(100)	Iamiaceae(100)		0	0	0	0	0	0	0	0	0	0	0	1	1	0	0	0	0	0	0	0	0	0	0	0	0	0	0	0	0	0	0	0	0	0	0	0	0	0	0	0	3	0	0	0
Otu001879	Actinobacteria(100)					0	0	0	0	0	0	0	0	1	0	0	0	0	0	0	0	2	0	0	0	0	0	0	0	0	0	0	0	0	0	0	0	0	0	0	0	0	0	0	1	1	1	0	0
Otu001880	Actinobacteria(100)	Actinobacteria(100)	Actinomycetales(100)	Microbacteriaceae(100)	Leucobacter(100)	0	0	0	1	0	0	0	1	0	0	0	0	0	0	0	0	1	0	0	0	1	0	0	0	0	0	0	0	0	0	0	0	0	0	0	0	0	0	0	0	0	0	0	0
Otu001881	Proteobacteria(100)	Betaproteobacteria(100)				0	0	0	0	0	0	0	0	0	0	0	0	1	0	0	1	0	4	0	0	0	0	0	0	0	0	0	0	0	0	0	0	0	0	0	0	0	0	0	0	0	0	0	0
Otu001882	Firmicutes(100)	Bacilli(100)	Lactobacillales(100)	Carnobacteriaceae(100)	Carnobacterium(100)	0	0	0	0	0	0	0	0	0	0	0	0	0	0	0	0	0	0	0	0	0	0	0	0	0	0	0	0	0	0	0	0	0	0	0	0	2	0	0	0	0	1	0	0
Otu001883	Firmicutes(100)	Bacilli(100)	Lactobacillales(100)	Carnobacteriaceae(100)	Carnobacterium(100)	0	0	0	0	0	0	2	0	0	0	0	0	1	0	0	1	0	0	0	0	0	0	0	0	0	0	0	0	0	0	1	0	0	0	0	0	0	0	0	0	0	0	0	0
Otu001884						0	0	0	0	0	0	0	1	0	0	0	0	0	0	0	0	0	0	0	0	0	0	0	0	0	3	0	0	2	0	0	0	0	0	0	0	0	0	0	0	0	0	0	0
Otu001885	Firmicutes(100)	Bacilli(100)	Lactobacillales(100)	Carnobacteriaceae(100)	Carnobacterium(100)	0	0	0	0	1	0	0	0	0	0	0	0	0	1	0	2	0	0	0	0	0	0	0	0	0	0	0	0	0	0	0	0	0	0	0	0	0	0	0	0	0	0	0	0
Otu001886	Firmicutes(100)	Bacilli(100)	Lactobacillales(100)	Lactobacillaceae(100)	Lactobacillus(100)	0	0	0	0	0	0	0	0	0	0	0	0	0	0	0	0	0	0	0	0	0	0	0	0	0	0	2	0	0	0	0	0	0	0	0	0	0	0	0	3	0	0	0	0
Otu001887	Firmicutes(100)	Bacilli(100)	Lactobacillales(100)	Carnobacteriaceae(100)	Carnobacterium(100)	0	0	0	0	0	0	1	0	0	0	0	0	0	0	0	0	0	0	0	1	0	0	0	0	0	0	0	0	0	0	0	0	2	0	1	0	0	0	0	0	0	0	0	0
Otu001888	Proteobacteria(100)	Betaproteobacteria(100)				0	0	0	0	0	0	0	0	0	0	0	0	1	0	0	0	2	2	0	0	0	0	0	0	0	0	0	0	0	0	0	0	0	0	0	0	0	0	0	0	0	1	0	0
Otu001889	Fusobacteria(100)	Fusobacteriia(100)	Fusobacteriales(100)	Leptotrichiaceae(100)	Leptotrichia(100)	0	0	0	0	0	0	3	0	0	0	0	0	1	0	0	0	0	0	0	0	0	0	0	0	0	0	0	0	0	0	0	0	0	0	0	0	0	0	0	0	1	0	0	0
Otu001890	Proteobacteria(100)	Gammaproteobacteria(100)	Alteromonadales(100)			0	0	0	0	0	0	0	0	0	0	2	0	0	0	0	0	0	0	2	0	0	0	0	0	0	0	0	0	0	0	0	0	0	0	3	0	0	0	0	0	0	0	0	0
Otu001891	Planctomycetes(100)	Planctomycetia(100)	Planctomycetales(100)	Planctomycetaceae(100)		0	0	0	0	0	0	0	0	0	0	0	0	0	0	1	0	1	2	0	0	0	0	0	0	0	0	0	0	0	0	0	0	0	0	0	0	0	0	0	0	3	0	0	0
Otu001892	Planctomycetes(100)	Planctomycetia(100)	Planctomycetales(100)	Planctomycetaceae(100)		0	0	0	0	0	0	0	0	0	0	0	0	0	0	0	0	0	2	0	0	0	0	0	0	0	0	0	0	5	0	0	0	0	0	0	0	0	0	0	0	0	0	0	0
Otu001893	Planctomycetes(100)	Planctomycetia(100)	Planctomycetales(100)	Planctomycetaceae(100)		0	0	0	0	0	0	0	0	0	0	0	0	0	0	0	0	0	1	0	0	0	0	0	0	0	0	0	0	2	0	0	0	0	0	0	0	0	0	0	0	2	0	0	0
Otu001894	Planctomycetes(100)	Planctomycetia(100)	Planctomycetales(100)	Planctomycetaceae(100)		0	0	0	0	0	0	0	0	0	0	0	0	0	0	0	0	0	0	0	0	0	0	0	2	0	2	0	0	2	0	0	0	0	1	0	0	0	0	0	0	0	0	0	0
Otu001895						0	0	3	0	0	0	0	0	1	0	0	0	0	0	0	0	0	0	0	0	0	0	0	0	0	0	0	1	0	0	0	0	0	0	0	0	0	0	2	0	0	0	0	0
Otu001896	Actinobacteria(100)	Actinobacteria(100)	Actinomycetales(100)	Corynebacteriaceae(100)	Corynebacterium(100)	0	0	0	1	0	0	0	0	0	0	0	1	0	0	0	0	0	0	0	0	1	0	0	0	0	0	1	0	0	0	0	0	0	0	1	1	0	0	0	1	0	0	0	0
Otu001897	Planctomycetes(100)	Planctomycetia(100)	Planctomycetales(100)	Planctomycetaceae(100)		0	0	0	0	0	0	0	5	0	0	0	0	0	0	0	2	0	0	0	0	0	0	0	0	0	0	0	0	0	0	0	0	0	0	0	0	0	0	0	0	0	0	0	0
Otu001898	Planctomycetes(100)	Planctomycetia(100)	Planctomycetales(100)	Planctomycetaceae(100)		0	0	0	0	0	0	0	0	0	0	0	0	0	0	0	0	7	0	0	0	0	0	0	0	0	0	0	0	0	0	0	0	0	0	0	0	0	0	0	0	0	0	0	0
Otu001899	Planctomycetes(100)	Planctomycetia(100)	Planctomycetales(100)	Planctomycetaceae(100)		0	0	0	0	0	0	0	0	0	0	0	0	0	0	0	0	0	2	0	0	0	0	0	0	0	0	0	0	0	0	0	0	0	0	0	0	0	0	0	0	0	0	0	0
Otu001900	Proteobacteria(100)	Alphaproteobacteria(100)	Rhizobiales(100)	Hyphomicrobiaceae(100)	Hyphomicrobium(86)	0	0	0	0	0	0	0	0	0	0	0	0	0	0	0	1	0	1	0	0	1	0	0	0	0	0	0	0	3	0	0	0	0	0	0	0	0	0	0	1	0	0	0	0
Otu001901	Planctomycetes(100)	Planctomycetia(100)	Planctomycetales(100)	Planctomycetaceae(100)		0	0	0	0	0	0	0	0	0	0	0	0	0	0	0	0	4	0	0	0	0	0	0	0	0	0	0	0	0	0	0	0	0	0	0	0	0	0	0	0	2	0	0	0
Otu001902	Firmicutes(100)	Bacilli(100)	Lactobacillales(100)	Enterococcaceae(100)	Vagococcus(100)	0	0	0	0	0	0	0	0	0	0	0	0	0	0	0	0	0	0	0	0	0	0	0	0	0	0	0	0	0	0	0	0	0	0	0	0	0	0	0	0	7	0	0	0
Otu001903	Proteobacteria(100)	Gammaproteobacteria(100)	Alteromonadales(100)	Alteromonadaceae(100)	Marinobacter(100)	0	0	0	0	0	0	0	0	0	0	0	3	0	1	0	0	0	0	0	3	0	0	0	0	0	0	0	0	0	0	0	0	0	0	0	0	0	0	0	0	0	0	0	0
Otu001904	Firmicutes(100)	Bacilli(100)	Lactobacillales(100)	Streptococcaceae(100)	Streptococcus(100)	2	0	0	0	0	2	0	0	0	0	0	0	0	0	0	0	0	0	0	0	0	0	0	0	0	0	0	0	0	2	0	0	0	0	0	0	0	0	0	0	0	0	0	0
Otu001905	Firmicutes(100)	Bacilli(100)	Lactobacillales(100)	Enterococcaceae(100)	Enterococcus(100)	0	0	0	0	0	0	0	0	0	0	0	0	0	0	0	0	7	0	0	0	0	0	0	0	0	0	0	0	0	0	0	0	0	0	0	0	0	0	0	0	0	0	0	0
Otu001906	Firmicutes(100)	Bacilli(100)	Lactobacillales(100)	Carnobacteriaceae(100)	Carnobacterium(100)	0	0	0	0	0	0	0	0	0	0	0	0	0	0	0	0	0	0	0	0	0	0	0	0	0	0	0	0	0	4	0	0	0	0	0	0	0	0	0	0	0	0	0	0
Otu001907	Firmicutes(100)	Bacilli(100)	Lactobacillales(100)	Carnobacteriaceae(100)	Carnobacterium(100)	0	0	0	0	0	0	2	0	0	0	0	0	0	0	0	0	0	0	0	0	0	0	0	0	0	0	0	2	0	0	0	0	0	0	0	0	0	0	3	0	0	0	0	0
Otu001908	Firmicutes(100)	Bacilli(100)	Lactobacillales(100)	Carnobacteriaceae(100)	Carnobacterium(100)	0	1	0	0	0	0	0	0	0	2	0	0	0	0	0	1	0	0	0	0	0	0	0	0	0	0	0	0	0	0	0	0	0	1	0	0	0	0	0	0	0	0	0	0
Otu001909	Proteobacteria(100)	Gammaproteobacteria(100)	Alteromonadales(100)	Shewanellaceae(100)	Shewanella(100)	0	0	0	0	1	0	0	0	0	0	0	0	0	0	0	0	0	0	0	0	2	0	2	0	0	0	0	0	0	0	0	0	0	0	0	0	0	0	0	0	0	0	0	0
Otu001910	Acidobacteria(100)	Acidobacteria_Gp16(100)	Gp16(100)			0	0	0	0	0	0	0	0	0	0	0	0	0	0	0	0	0	0	0	0	0	0	0	0	0	0	0	0	0	0	0	0	0	0	0	0	0	0	0	0	4	0	0	0
Otu001911	Proteobacteria(100)	Alphaproteobacteria(100)	Rhizobiales(100)	Phyllobacteriaceae(100)		0	0	0	0	0	0	0	0	0	0	0	0	0	0	0	0	0	0	0	0	0	0	0	0	0	0	0	0	0	0	0	0	1	0	0	0	0	0	0	0	0	0	0	0
Otu001912	Firmicutes(100)	Bacilli(100)	Lactobacillales(100)	Enterococcaceae(100)	Enterococcus(100)	0	0	0	0	0	0	0	0	0	0	4	0	0	0	0	0	0	0	0	0	2	0	0	0	0	0	0	0	0	0	0	0	0	0	0	0	0	0	0	1	0	0	0	0
Otu001913	Proteobacteria(100)	Alphaproteobacteria(100)	Rhizobiales(100)			0	0	0	0	0	0	0	0	0	0	0	0	0	0	0	1	0	2	0	0	0	0	0	0	0	0	0	0	0	1	0	0	0	1	0	0	0	0	0	0	2	0	0	0
Otu001914	Firmicutes(100)	Bacilli(100)	Lactobacillales(100)	Carnobacteriaceae(100)	Carnobacterium(100)	0	0	0	0	0	0	0	0	0	0	0	0	0	0	0	1	0	1	0	0	0	0	0	0	0	0	0	0	0	0	0	0	0	0	0	0	0	0	0	0	0	1	0	0
Otu001915	Bacteroidetes(100)	Cytophagia(100)	Cytophagales(100)	Cytophagaceae(100)	Adhaeribacter(100)	0	0	0	0	0	0	0	0	0	0	0	0	0	0	0	0	0	0	0	0	0	0	0	0	0	0	0	0	0	0	0	0	0	0	0	0	0	0	0	0	0	0	0	0
Otu001916	Firmicutes(100)	Bacilli(100)	Lactobacillales(100)	Enterococcaceae(100)		0	0	0	0	0	0	0	0	0	0	0	0	0	0	0	0	0	0	0	0	0	3	0	0	0	0	0	0	0	0	0	0	0	0	0	0	0	0	0	0	0	0	0	0
Otu001917	Actinobacteria(100)	Actinobacteria(100)	Acidimicrobiales(100)			0	0	0	0	0	0	0	0	0	0	0	0	2	0	0	2	0	1	0	0	0	0	0	0	0	0	0	0	0	0	0	0	0	0	0	0	0	0	0	0	2	0	0	0
Otu001918	Firmicutes(100)	Bacilli(100)	Lactobacillales(100)	Carnobacteriaceae(100)	Carnobacterium(100)	1	0	1	0	0	0	1	0	0	0	0	0	2	0	0	0	0	0	0	0	0	0	0	0	0	0	0	2	0	0	0	0	0	0	0	0	0	0	0	0	0	0	0	0
Otu001919	Firmicutes(100)	Bacilli(100)	Lactobacillales(100)	Lactobacillaceae(100)	Lactobacillus(100)	0	0	0	0	0	0	0	0	0	0	0	1	0	0	0	0	0	0	0	0	0	0	0	0	0	0	0	1	0	0	0	0	0	0	0	0	0	0	0	0	0	1	0	0
Otu001920	Firmicutes(100)	Bacilli(100)	Lactobacillales(100)	Enterococcaceae(100)	Vagococcus(100)	0	0	0	0	0	0	0	0	0	0	0	0	0	1	2	0	0	0	0	0	0	0	0	0	0	0	0	0	1	0	0	1	0	0	0	0	0	1	0	0	0	1	0	0
Otu001921	Proteobacteria(100)	Alphaproteobacteria(100)	Rhizobiales(100)	Phyllobacteriaceae(100)		0	0	0	0	0	0	0	0	0	0	0	0	0	0	0	0	0	0	3	0	0	0	0	0	0	0	0	0	0	0	0	0	0	0	0	0	0	0	0	0	0	0	0	0
Otu001922	Firmicutes(100)					0	0	0	0	0	0	0	0	0	0	0	0	0	0	0	0	0	0	0	0	0	0	0	0	0	0	0	0	0	0	0	0	0	0	0	0	0	0	0	0	0	7	0	0
Otu001923	Proteobacteria(100)	Gammaproteobacteria(100)	Enterobacteriales(100)	Enterobacteriaceae(100)	Pantoea(100)	0	0	1	0	0	0	0	1	0	0	0	0	0	0	1	0	0	0	0	1	0	0	0	0	0	1	0	0	0	0	0	0	0	0	0	0	0	0	0	0	0	1	0	0
Otu001924	Proteobacteria(100)	Gammaproteobacteria(100)	Enterobacteriales(100)	Enterobacteriaceae(100)		0	0	0	0	0	0	0	0	0	0	0	0	0	0	0	0	2	1	0	0	0	0	0	0	0	0	0	0	0	0	0	0	0	0	0	0	0	0	0	0	1	1	0	1
Otu001925	Proteobacteria(100)	Gammaproteobacteria(100)	Enterobacteriales(100)	Enterobacteriaceae(100)		0	0	0	0	0	0	0	0	0	0	0	0	0	0	0	0	0	0	0	0	0	0	1	0	0	0	0	1	0	0	0	0	0	0	0	0	0	0	0	0	0	1	0	1
Otu001926	Firmicutes(100)	Bacilli(100)	Lactobacillales(100)	Streptococcaceae(100)	Lactococcus(100)	0	0	0	0	0	0	0	0	0	0	0	0	0	0	0	0	0	0	0	0	0	0	0	0	0	0	0	0	0	0	0	0	0	0	0	0	0	0	0	0	7	0	0	0
Otu001927	Proteobacteria(100)	Gammaproteobacteria(100)	Enterobacteriales(100)	Enterobacteriaceae(100)		0	0	0	0	0	0	0	0	0	0	0	0	0	0	0	0	1	1	0	0	0	0	0	0	0	0	0	0	0	0	0	0	0	0	0	0	0	1	0	0	1	0	0	0
Otu001928	Proteobacteria(100)	Gammaproteobacteria(100)	Oceanospirillales(100)	Alcanivoracaceae(100)	Alcanivorax(100)	0	0	0	0	0	1	0	0	0	0	0	1	0	0	0	0	0	0	0	0	0	0	0	1	0	0	0	0	0	0	0	0	0	0	0	0	0	0	0	0	0	0	0	1
Otu001929	Actinobacteria(100)	Actinobacteria(100)	Coriobacteriales(100)	Coriobacteriaceae(100)	Olsenella(100)	0	0	0	0	0	0	0	0	0	0	0	0	2	0	0	0	0	4	0	0	0	0	0	0	0	0	0	0	0	0	0	0	0	0	0	0	0	0	0	0	1	0	0	0
Otu001930	Nitrospirae(100)	Nitrospira(100)	Nitrospirales(100)	Nitrospiraceae(100)	Nitrospira(100)	0	0	0	0	0	0	0	0	0	0	0	0	0	0	0	0	0	0	0	0	0	0	0	0	0	0	0	0	0	0	0	0	0	0	0	0	0	0	0	0	0	0	7	0
Otu001931	Firmicutes(100)	Bacilli(100)	Lactobacillales(100)	Leuconostocaceae(100)	Leuconostoc(100)	0	0	0	0	0	0	0	0	0	0	0	0	0	0	0	0	0	0	0	0	0	0	0	0	0	0	0	0	3	0	0	0	0	0	0	0	0	0	0	0	0	0	0	0
Otu001932	Proteobacteria(100)	Alphaproteobacteria(100)	Kordiimonadales(100)	Kordiimonadaceae(100)	Kordiimonas(100)	0	0	0	0	0	0	0	0	0	0	0	0	1	0	0	0	0	0	0	0	0	0	0	0	0	0	0	0	0	0	0	0	0	0	0	0	0	0	0	2	0	0	0	0
Otu001933	Proteobacteria(100)	Gammaproteobacteria(100)	Enterobacteriales(100)	Enterobacteriaceae(100)		0	0	0	0	0	0	0	0	0	0	0	0	0	0	0	0	1	0	0	1	0	0	0	0	0	0	0	0	0	0	0	0	0	0	0	0	0	0	0	0	0	1	0	0
Otu001934	Firmicutes(100)	Bacilli(100)	Lactobacillales(100)	Lactobacillaceae(100)	Lactobacillus(100)	0	0	0	0	0	0	0	0	0	0	0	0	0	0	0	0	0	0	0	0	0	1	0	0	0	0	0	1	0	0	0	0	0	0	0	0	0	0	0	0	0	2	0	0
Otu001935	Firmicutes(100)	Bacilli(100)	Lactobacillales(100)	Carnobacteriaceae(100)	Carnobacterium(100)	0	0	0	0	0	0	0	1	0	0	0	0	0	0	0	0	0	0	0	0	0	0	0	0	0	0	0	0	0	0	0	0	0	0	0	0	0	0	5	0	0	0	0	0
Otu001936	Firmicutes(100)	Bacilli(100)	Lactobacillales(100)	Carnobacteriaceae(100)	Carnobacterium(100)	0	0	0	0	0	0	0	0	0	0	0	0	0	0	0	0	0	0	0	0	0	0	0	0	0	0	0	0	0	0	0	0	0	0	0	0	0	0	0	0	0	7	0	0
Otu001937	Firmicutes(100)	Bacilli(100)	Lactobacillales(100)	Enterococcaceae(100)	Vagococcus(100)	0	0	0	0	0	0	0	0	0	0	0	0	7	0	0	0	0	0	0	0	0	0	0	0	0	0	0	0	0	0	0	0	0	0	0	0	0	0	0	0	0	0	0	0
Otu001938	Firmicutes(100)	Bacilli(100)	Lactobacillales(100)	Streptococcaceae(100)	Streptococcus(100)	0	0	0	0	0	0	0	0	0	0	0	0	0	0	0	0	0	0	0	0	0	0	0	0	0	0	0	0	0	0	0	1	0	0	0	0	0	0	0	2	0	0	0	0
Otu001939	Firmicutes(100)	Bacilli(100)	Lactobacillales(100)			0	0	0	1	0	0	0	0	0	1	0	0	1	0	0	0	0	0	0	0	0	0	0	1	0	0	0	0	0	0	1	0	0	0	0	0	1	0	0	0	0	0	0	0
Otu001940	Firmicutes(100)	Bacilli(100)	Lactobacillales(100)	Lactobacillaceae(100)	Lactobacillus(100)	0	0	0	0	0	0	0	0	0	0	1	0	0	0	0	0	0	0	0	0	0	1	0	2	0	0	0	0	0	0	0	0	0	0	0	0	0	0	0	1	0	0	0	0
Otu001941	Proteobacteria(100)	Gammaproteobacteria(100)	Enterobacteriales(100)	Enterobacteriaceae(100)		0	0	0	0	0	0	0	0	0	0	0	0	0	0	0	0	1	3	0	0	0	0	0	0	0	0	0	0	0	0	0	0	0	0	0	0	0	0	0	0	0	0	0	0
Otu001942	Firmicutes(100)	Bacilli(100)	Lactobacillales(100)	Carnobacteriaceae(100)	Carnobacterium(100)	0	0	0	0	0	0	0	0	0	0	0	0	0	0	0	0	0	1	0	0	0	0	0	0	0	0	0	0	0	0	0	0	0	0	0	0	0	0	0	0	0	0	2	0
Otu001943	Actinobacteria(100)	Actinobacteria(100)	Coriobacteriales(100)	Coriobacteriaceae(100)	Olsenella(100)	0	0	0	0	0	0	2	0	0	0	0	1	0	0	0	0	0	0	0	0	0	0	0	0	0	0	0	0	0	0	0	0	0	0	0	0	0	0	0	0	0	1	0	0
Otu001944	Firmicutes(100)	Bacilli(100)	Lactobacillales(100)	Carnobacteriaceae(100)	Carnobacterium(100)	1	0	0	0	0	0	0	0	0	0	0	0	0	0	0	0	0	1	0	0	0	0	0	0	0	0	0	0	0	0	0	0	0	0	1	0	0	0	0	0	0	0	0	0
Otu001945	Proteobacteria(100)	Deltaproteobacteria(100)				0	0	0	0	0	0	0	0	0	0	0	0	0	1	0	0	0	2	0	0	0	0	0	0	0	0	0	0	0	0	2	0	0	0	0	0	0	0	0	0	0	0	0	0
Otu001946	Firmicutes(100)	Bacilli(100)	Lactobacillales(100)	Lactobacillaceae(100)	Lactobacillus(100)	0	0	0	0	0	0	0	0	0	0	0	1	0	0	0	0	0	0	1	0	0	0	0	0	0	0	0	0	0	0	0	0	0	0	0	0	0	0	0	0	0	1	0	0
Otu001947	Proteobacteria(100)	Alphaproteobacteria(100)	Sphingomonadales(100)	Sphingomonadaceae(100)	Sphingomonas(100)	0	0	0	1	0	0	0	0	0	0	0	0	0	1	0	0	0	1	0	0	0	0	0	0	0	0	0	0	0	0	2	0	0	0	0	0	0	0	0	0	1	0	0	0
Otu001948	Proteobacteria(100)	Alphaproteobacteria(100)	Rhodospirillales(100)	Acetobacteraceae(100)		0	0	0	0	0	0	0	0	0	0	0	0	0	0	0	0	0	0	0	0	0	0	0	3	0	0	0	0	3	0	1	0	0	0	0	0	0	0	0	0	0	0	0	0
Otu001949	Proteobacteria(100)	Gammaproteobacteria(100)				0	0	0	0	0	0	0	0	0	0	0	0	0	0	0	0	0	1	0	0	0	0	1	3	0	0	0	0	1	0	0	0	0	0	0	0	0	0	0	1	0	0	0	0
Otu001950	Proteobacteria(100)	Alphaproteobacteria(100)	Sphingomonadales(100)	Sphingomonadaceae(100)	Sphingomonas(86)	0	0	0	0	0	0	0	0	0	0	0	0	0	0	0	0	0	0	0	0	0	0	0	0	0	0	0	0	0	0	0	0	0	0	0	0	0	0	0	0	0	0	0	0
Otu001951	Firmicutes(100)	Bacilli(100)	Lactobacillales(100)	Carnobacteriaceae(100)	Carnobacterium(100)	0	0	0	0	0	0	0	0	0	0	0	0	0	0	0	0	0	0	0	0	0	0	0	0	0	0	0	0	0	0	0	0	1	0	0	0	0	0	0	0	1	0	1	0
Otu001952	Proteobacteria(100)	Alphaproteobacteria(100)	Sphingomonadales(100)	Sphingomonadaceae(100)	Novosphingobium(100)	0	0	0	0	0	0	3	0	0	0	0	0	0	0	0	0	4	0	0	0	0	0	0	0	0	0	0	0	0	0	0	0	0	0	0	0	0	0	0	0	0	0	0	0
Otu001953	Proteobacteria(100)	Alphaproteobacteria(100)	Sphingomonadales(100)	Sphingomonadaceae(100)	Novosphingobium(100)	0	0	0	0	0	0	0	0	0	0	0	0	0	0	0	0	7	0	0	0	0	0	0	0	0	0	0	0	0	0	0	0	0	0	0	0	0	0	0	0	0	0	0	0
Otu001954	Proteobacteria(100)	Gammaproteobacteria(100)				0	0	0	0	0	0	0	1	0	0	0	0	0	0	0	0	0	0	0	1	0	0	0	2	0	0	0	0	0	0	1	0	0	0	0	1	0	0	0	0	0	0	0	0
Otu001955	Firmicutes(100)	Bacilli(100)	Lactobacillales(100)	Carnobacteriaceae(100)	Carnobacterium(100)	0	0	0	2	0	0	0	0	0	0	0	0	0	0	0	0	0	0	0	0	0	0	0	0	0	0	0	0	0	0	1	0	0	0	0	0	0	0	0	0	0	0	0	0
Otu001956	Proteobacteria(100)	Gammaproteobacteria(100)				0	0	0	0	0	0	0	1	0	0	0	0	0	0	1	0	0	0	0	0	0	0	0	1	0	0	0	1	1	0	0	0	0	0	0	0	0	0	0	0	1	1	0	0
Otu001957	Firmicutes(100)	Bacilli(100)	Lactobacillales(100)	Lactobacillaceae(100)	Lactobacillus(100)	0	0	0	0	0	0	0	0	0	0	0	0	0	0	0	0	0	0	0	0	0	0	0	1	0	0	2	0	0	1	0	1	0	0	0	0	0	0	0	0	0	0	0	0
Otu001958	Proteobacteria(100)	Alphaproteobacteria(100)	Rhodospirillales(100)	Acetobacteraceae(100)	Roseomonas(100)	0	0	0	0	0	0	0	0	0	0	0	0	0	0	0	0	0	0	2	0	0	0	0	3	0	0	0	0	0	0	0	0	0	1	0	0	0	0	0	0	0	0	0	0
Otu001959	Proteobacteria(100)	Gammaproteobacteria(100)	Enterobacteriales(100)	Enterobacteriaceae(100)		0	0	0	0	0	0	0	0	0	2	0	2	0	0	0	0	0	0	0	0	0	0	0	0	0	0	0	0	0	0	0	0	1	0	0	0	0	0	0	0	0	1	0	0
Otu001960	Proteobacteria(100)	Gammaproteobacteria(100)	Enterobacteriales(100)	Enterobacteriaceae(100)		0	0	0	0	0	0	0	0	1	0	0	0	0	0	0	1	0	0	0	0	0	0	1	1	0	0	0	0	0	0	0	0	0	0	0	0	0	0	0	1	0	1	1	0
Otu001961	Proteobacteria(100)	Gammaproteobacteria(100)	Enterobacteriales(100)	Enterobacteriaceae(100)		0	0	0	0	0	0	0	0	0	0	0	0	0	0	0	1	1	2	0	0	0	0	0	0	0	0	0	0	0	0	0	0	0	0	0	0	0	0	0	0	1	0	0	0
Otu001962	Proteobacteria(100)	Gammaproteobacteria(100)	Enterobacteriales(100)	Enterobacteriaceae(100)		0	0	0	0	0	0	0	0	0	0	0	0	0	0	0	0	0	2	0	0	0	0	0	0	0	0	0	0	0	0	0	0	0	0	0	0	0	0	0	0	0	0	0	0
Otu001963	Proteobacteria(100)	Gammaproteobacteria(100)	Enterobacteriales(100)	Enterobacteriaceae(100)		0	0	0	0	0	0	0	0	0	0	0	0	0	0	0	0	0	0	0	0	0	0	0	0	0	0	0	0	0	0	0	0	0	0	0	0	0	0	0	0	0	1	1	0
Otu001964	Proteobacteria(100)	Gammaproteobacteria(100)	Enterobacteriales(100)	Enterobacteriaceae(100)		0	0	0	0	0	0	0	1	0	0	0	0	0	0	0	0	0	0	0	1	0	0	0	0	0	0	0	0	1	0	0	1	1	0	0	0	0	0	0	0	0	0	0	0
Otu001965	Firmicutes(100)	Bacilli(100)	Lactobacillales(100)	Carnobacteriaceae(100)	Carnobacterium(100)	0	0	0	0	1	1	0	0	0	0	0	0	0	0	0	0	0	0	0	0	0	0	0	0	0	0	0	0	0	0	0	0	0	0	0	0	3	0	0	0	0	0	0	0
Otu001966	Firmicutes(100)	Bacilli(100)	Lactobacillales(100)	Lactobacillaceae(100)	Lactobacillus(100)	0	0	0	0	0	0	0	0	1	0	0	1	0	0	0	0	0	0	0	0	0	0	0	0	0	0	0	0	0	0	1	0	0	0	0	0	0	1	0	1	0	0	0	0
Otu001967	Proteobacteria(100)	Betaproteobacteria(100)	Methylophilales(100)	Methylophilaceae(100)		0	0	0	0	0	0	0	0	1	0	0	3	0	0	0	0	0	0	0	0	0	0	0	0	0	0	0	0	0	1	0	0	0	0	0	0	0	0	0	0	0	0	0	0
Otu001968	Proteobacteria(100)	Betaproteobacteria(100)	Methylophilales(100)	Methylophilaceae(100)		0	0	0	1	0	0	0	0	0	0	0	0	0	0	3	0	0	0	0	0	0	0	0	0	0	0	1	0	0	0	0	0	0	0	0	0	0	0	0	0	0	0	0	1
Otu001969	Firmicutes(100)	Bacilli(100)	Lactobacillales(100)	Carnobacteriaceae(100)	Atopostipes(100)	0	0	0	0	0	0	0	0	0	0	0	0	0	0	0	0	0	0	0	0	0	0	0	0	0	0	0	0	0	0	1	0	0	0	0	0	0	0	0	0	0	0	0	0
Otu001970	Firmicutes(100)	Bacilli(100)	Lactobacillales(100)	Streptococcaceae(100)	Streptococcus(100)	0	0	0	0	0	0	0	0	0	0	0	0	0	0	0	0	0	0	0	0	0	0	0	0	0	0	0	0	1	0	0	0	0	0	0	0	0	0	0	0	0	0	0	0
Otu001971	Firmicutes(100)	Bacilli(100)	Lactobacillales(100)	Lactobacillaceae(100)	Lactobacillus(100)	0	0	0	0	0	0	0	0	0	0	0	0	0	0	0	0	0	0	0	0	0	0	0	0	0	0	0	0	0	0	0	0	0	0	0	0	0	0	0	0	0	0	0	0
Otu001972	Firmicutes(100)	Bacilli(100)	Lactobacillales(100)	Enterococcaceae(100)	Vagococcus(100)	0	0	0	0	0	0	0	0	0	0	0	0	0	0	0	0	0	0	0	0	2	0	0	0	0	0	0	0	0	0	5	0	0	0	0	0	0	0	0	0	0	0	0	0
Otu001973	Verrucomicrobia(100)	Spartobacteria(100)				0	0	0	0	0	0	0	0	0	0	0	0	0	0	0	0	0	0	0	0	0	0	0	0	0	0	0	0	0	0	0	6	0	0	0	0	0	0	0	0	1	0	0	0
Otu001974	Verrucomicrobia(100)	Spartobacteria(100)				0	0	0	0	0	0	0	0	0	0	0	0	0	0	0	0	0	0	0	0	0	0	0	0	0	0	0	0	0	0	0	0	0	0	0	0	0	0	0	0	0	0	0	0
Otu001975	Firmicutes(100)	Bacilli(100)	Lactobacillales(100)	Aerococcaceae(100)	Facklamia(100)	0	0	0	0	0	0	0	0	0	0	0	0	0	0	0	0	0	0	0	0	0	0	0	0	0	0	0	0	0	0	0	0	0	0	0	0	0	0	0	0	0	0	0	0
Otu001976	Proteobacteria(100)	Betaproteobacteria(100)	Methylophilales(100)	Methylophilaceae(100)		0	0	0	0	0	0	0	0	0	0	0	0	0	0	0	0	0	1	0	0	0	0	0	0	0	0	0	0	0	0	0	0	0	0	0	0	0	0	0	0	0	5	0	0
Otu001977						0	0	0	0	0	0	0	0	0	0	0	0	0	0	0	0	0	0	0	0	0	0	0	0	0	0	0	0	0	0	0	0	0	0	0	2	0	0	0	0	0	0	5	0
Otu001978	Verrucomicrobia(100)	Spartobacteria(100)				0	0	0	0	0	0	0	0	0	0	0	0	0	0	0	0	0	0	0	0	0	0	0	2	0	0	0	0	1	0	0	0	0	1	0	0	0	0	0	0	0	0	0	0
Otu001979	Firmicutes(100)	Bacilli(100)	Lactobacillales(100)	Lactobacillaceae(100)	Pediococcus(100)	0	0	0	0	0	0	0	0	0	0	0	0	0	0	1	0	0	0	0	0	0	0	0	1	0	0	0	0	0	0	0	0	0	0	0	1	0	0	0	2	0	0	0	0
Otu001980	Firmicutes(100)	Bacilli(100)	Lactobacillales(100)	Streptococcaceae(100)	Lactococcus(100)	0	0	0	0	0	0	0	0	0	1	1	0	0	0	0	0	0	0	0	0	1	0	0	0	0	0	0	0	0	0	0	0	0	0	0	0	0	0	0	0	0	0	2	0
Otu001981	Firmicutes(100)	Bacilli(100)	Lactobacillales(100)	Leuconostocaceae(100)	Leuconostoc(100)	0	0	0	0	0	0	0	0	0	0	0	0	0	0	0	0	0	0	0	0	0	0	0	0	0	1	2	0	0	0	0	0	0	0	0	0	0	0	0	0	1	0	0	0
Otu001982	Proteobacteria(100)	Gammaproteobacteria(100)	Aeromonadales(100)	Aeromonadaceae(100)	Aeromonas(100)	0	0	0	0	0	0	0	0	0	0	0	0	0	0	0	0	0	0	1	0	0	0	0	0	0	0	0	0	1	0	0	0	0	0	0	0	0	0	0	1	0	1	0	0
Otu001983	Proteobacteria(100)	Gammaproteobacteria(100)	Aeromonadales(100)	Aeromonadaceae(100)		0	0	0	0	0	0	0	0	0	0	0	0	0	0	0	0	0	0	0	0	0	0	0	0	0	0	0	0	0	0	0	0	0	0	0	0	0	0	0	6	0	0	0	0
Otu001984	Proteobacteria(100)	Betaproteobacteria(100)				0	0	0	0	0	0	0	0	0	0	0	0	1	0	0	0	0	2	1	0	0	0	0	0	0	0	0	0	0	0	0	0	0	0	0	0	0	0	0	0	1	0	0	0
Otu001985	Firmicutes(100)	Bacilli(100)	Lactobacillales(100)	Streptococcaceae(100)	Streptococcus(100)	0	0	0	0	0	7	0	0	0	0	0	0	0	0	0	0	0	0	0	0	0	0	0	0	0	0	0	0	0	0	0	0	0	0	0	0	0	0	0	0	0	0	0	0
Otu001986	Firmicutes(100)	Bacilli(100)	Lactobacillales(100)	Carnobacteriaceae(100)	Carnobacterium(100)	0	0	0	0	0	0	0	0	0	0	0	0	0	0	0	0	0	1	0	0	1	0	0	0	1	0	0	0	0	0	0	0	0	0	0	1	0	0	0	0	0	0	0	0
Otu001987	Firmicutes(100)					0	0	0	0	0	0	0	0	0	0	0	0	0	0	0	0	4	1	0	0	0	0	0	0	0	0	0	0	0	0	0	0	0	0	0	0	0	0	0	0	1	0	0	1
Otu001988	Firmicutes(100)	Bacilli(100)	Lactobacillales(100)	Carnobacteriaceae(100)	Carnobacterium(100)	0	0	0	0	1	0	0	0	0	0	0	0	0	0	0	1	0	0	1	0	0	0	0	0	0	0	0	1	0	0	0	0	0	0	0	0	0	0	0	0	0	0	0	0
Otu001989	Firmicutes(100)	Bacilli(100)	Lactobacillales(100)	Carnobacteriaceae(100)	Carnobacterium(100)	0	1	0	2	0	0	0	0	0	0	0	0	0	0	0	0	0	1	0	0	0	0	0	0	0	0	0	0	0	0	0	0	1	0	0	0	0	0	1	0	0	0	0	0
Otu001990	Actinobacteria(100)	Actinobacteria(100)	Solirubrobacterales(100)	Conexibacteraceae(100)	Conexibacter(100)	0	0	0	0	0	0	0	0	0	0	0	0	1	0	0	1	0	0	0	0	0	0	0	0	0	0	0	0	0	0	0	0	0	0	0	0	0	0	0	0	2	0	0	0
Otu001991	Firmicutes(100)	Bacilli(100)	Lactobacillales(100)	Enterococcaceae(100)	Vagococcus(100)	0	0	0	0	0	0	0	5	0	0	0	0	0	0	0	0	0	0	0	0	0	0	0	0	0	0	0	0	0	0	0	0	0	0	0	0	0	0	0	0	0	0	0	0
Otu001992	Actinobacteria(100)	Actinobacteria(100)	Solirubrobacterales(100)			0	0	0	0	0	0	0	0	3	0	0	0	1	0	0	0	0	1	0	0	0	0	0	0	0	0	0	0	0	0	0	0	0	0	0	0	0	0	0	0	1	0	0	0
Otu001993	Firmicutes(100)	Bacilli(100)	Lactobacillales(100)	Aerococcaceae(100)	Abiotrophia(100)	0	0	0	0	0	0	0	0	0	0	0	0	0	0	0	0	0	0	0	0	0	0	0	0	0	0	0	0	0	0	0	0	0	0	7	0	0	0	0	0	0	0	0	0
Otu001994	Firmicutes(100)	Bacilli(100)	Lactobacillales(100)	Carnobacteriaceae(100)	Carnobacterium(100)	0	0	0	0	0	0	0	0	0	0	0	0	0	0	0	0	0	0	0	0	0	0	0	0	0	0	0	0	0	0	0	0	0	3	0	0	0	0	0	0	0	0	0	0
Otu001995	Firmicutes(100)					0	0	0	0	0	0	0	0	0	0	0	0	0	0	0	0	1	0	0	0	0	0	0	0	0	0	0	0	0	0	0	0	0	0	0	0	0	0	0	1	0	1	0	1
Otu001996	Firmicutes(100)					0	0	0	0	0	0	0	1	0	0	0	0	0	0	2	0	1	0	0	0	0	0	0	0	0	0	0	0	0	0	0	0	0	0	0	0	0	0	0	0	1	0	0	1
Otu001997	Firmicutes(100)	Bacilli(100)	Lactobacillales(100)	Lactobacillaceae(100)	Lactobacillus(100)	0	0	0	0	1	0	0	0	0	0	0	0	0	0	0	0	0	0	0	0	0	0	0	0	0	0	0	0	0	0	0	0	0	0	0	0	0	0	0	0	0	0	0	1
Otu001998	Firmicutes(100)	Bacilli(100)	Lactobacillales(100)	Carnobacteriaceae(100)	Carnobacterium(100)	0	0	0	0	0	0	0	0	0	1	0	0	0	0	0	0	0	0	0	0	0	0	0	0	0	0	0	2	0	0	0	0	0	0	0	0	2	0	0	1	0	0	0	0
[truncated: 6,561 more rows]
[truncated: 16 more columns]
