# Supplementary material for: Cortisol-Related Signatures of Stress in the Fish Microbiome
Source: Front Microbiol. 2020 Jul 14;11:1621. doi: 10.3389/fmicb.2020.01621 (PMC7381252; doi:10.3389/fmicb.2020.01621)
Supplement: Supplementary file 4 [file Data_Sheet_4.CSV]

OTU	Phylum	Class	Order	Family	Genus	Log2 Fold Change	P value	FDR
Otu000001	Firmicutes(100)	Bacilli(100)	Lactobacillales(100)	Carnobacteriaceae(100)	Carnobacterium(100)	-0.29	6.02E-07	0.00008
Otu000005	Firmicutes(100)	Clostridia(100)	Clostridiales(100)	Clostridiaceae_1(100)		0.15	1.00E-03	0.00835
Otu000006	Firmicutes(100)	Clostridia(100)	Clostridiales(100)	Clostridiaceae_1(100)		0.19	4.30E-03	0.02552
Otu000009	Actinobacteria(100)	Actinobacteria(100)	Actinomycetales(100)	Nocardiaceae(100)	Rhodococcus(100)	0.13	6.02E-04	0.00651
Otu000014	Actinobacteria(100)	Actinobacteria(100)	Actinomycetales(100)	Nocardiaceae(100)	Rhodococcus(100)	0.11	7.37E-03	0.03822
Otu000018	Proteobacteria(100)	Gammaproteobacteria(100)	Enterobacteriales(100)	Enterobacteriaceae(100)		0.39	4.00E-08	0.00002
Otu000022	Proteobacteria(100)	Gammaproteobacteria(100)	Enterobacteriales(100)	Enterobacteriaceae(100)	Yersinia(94)	0.20	3.14E-03	0.02120
Otu000023	Proteobacteria(100)	Gammaproteobacteria(100)	Enterobacteriales(100)	Enterobacteriaceae(100)		-0.30	9.65E-05	0.00236
Otu000032	Firmicutes(100)	Bacilli(100)	Lactobacillales(100)	Lactobacillaceae(100)	Lactobacillus(100)	0.07	1.05E-05	0.00069
Otu000053	Proteobacteria(100)	Gammaproteobacteria(100)	Pseudomonadales(100)	Pseudomonadaceae(100)	Pseudomonas(100)	0.18	4.88E-04	0.00580
Otu000055	Firmicutes(100)	Bacilli(100)	Lactobacillales(100)	Carnobacteriaceae(100)	Carnobacterium(100)	-0.37	1.72E-07	0.00003
Otu000056	Firmicutes(100)	Bacilli(100)	Bacillales(100)	Bacillaceae_1(98)	Bacillus(98)	0.21	1.00E-03	0.00835
Otu000059	Proteobacteria(100)	Gammaproteobacteria(100)	Pseudomonadales(100)	Moraxellaceae(100)	Acinetobacter(100)	0.12	3.19E-03	0.02122
Otu000060	Proteobacteria(100)	Gammaproteobacteria(100)	Aeromonadales(100)	Aeromonadaceae(100)	Aeromonas(100)	0.17	6.97E-04	0.00685
Otu000061	Firmicutes(100)	Bacilli(100)	Lactobacillales(100)	Carnobacteriaceae(100)	Carnobacterium(100)	-0.27	3.43E-05	0.00134
Otu000067	Proteobacteria(100)	Alphaproteobacteria(100)	Rhodobacterales(100)	Rhodobacteraceae(100)		0.22	2.64E-04	0.00383
Otu000074	Firmicutes(100)	Bacilli(100)	Bacillales(100)			0.23	1.56E-03	0.01224
Otu000076	Tenericutes(100)	Mollicutes(100)	Mycoplasmatales(100)	Mycoplasmataceae(100)	Mycoplasma(95)	0.37	4.71E-06	0.00037
Otu000086	Actinobacteria(100)	Actinobacteria(100)	Actinomycetales(100)	Micrococcaceae(100)	Micrococcus(86)	0.11	6.97E-03	0.03692
Otu000092	Firmicutes(100)	Bacilli(100)	Lactobacillales(100)	Carnobacteriaceae(100)	Carnobacterium(100)	-0.26	1.35E-04	0.00265
Otu000099	Firmicutes(100)	Clostridia(100)	Clostridiales(100)	Clostridiaceae_1(100)	Clostridium_sensu_stricto(100)	0.21	6.99E-04	0.00685
Otu000100	Proteobacteria(100)	Gammaproteobacteria(100)				0.38	1.34E-04	0.00265
Otu000103	Firmicutes(100)					0.17	8.24E-05	0.00215
Otu000104	Proteobacteria(100)	Gammaproteobacteria(100)	Pseudomonadales(100)	Pseudomonadaceae(100)	Pseudomonas(100)	0.14	9.22E-04	0.00822
Otu000107	Firmicutes(100)	Bacilli(100)	Lactobacillales(100)	Carnobacteriaceae(100)	Carnobacterium(100)	-0.28	2.43E-05	0.00106
Otu000108	Firmicutes(100)	Bacilli(100)	Lactobacillales(100)	Carnobacteriaceae(100)	Carnobacterium(100)	-0.32	3.04E-04	0.00404
Otu000110	Proteobacteria(100)	Gammaproteobacteria(100)	Pseudomonadales(100)	Moraxellaceae(100)	Acinetobacter(100)	0.16	1.01E-02	0.04834
Otu000111	Firmicutes(100)					0.28	1.30E-04	0.00265
Otu000113	Firmicutes(100)					0.21	5.25E-03	0.02942
Otu000119	Firmicutes(100)	Bacilli(100)	Lactobacillales(100)	Carnobacteriaceae(100)	Carnobacterium(100)	-0.29	2.07E-05	0.00106
Otu000124	Firmicutes(100)	Bacilli(100)	Lactobacillales(100)	Carnobacteriaceae(100)	Carnobacterium(100)	-0.27	2.12E-04	0.00338
Otu000129	Proteobacteria(100)	Gammaproteobacteria(100)	Pseudomonadales(100)	Moraxellaceae(100)	Enhydrobacter(100)	0.16	6.97E-03	0.03692
Otu000148	Proteobacteria(100)	Gammaproteobacteria(100)	Xanthomonadales(100)	Xanthomonadaceae(100)	Arenimonas(100)	0.27	3.48E-03	0.02271
Otu000149	Firmicutes(100)	Bacilli(100)	Lactobacillales(100)	Carnobacteriaceae(100)	Carnobacterium(100)	-0.26	2.16E-03	0.01513
Otu000153	Firmicutes(100)	Bacilli(100)	Lactobacillales(100)	Carnobacteriaceae(100)	Carnobacterium(100)	-0.45	4.48E-05	0.00160
Otu000156	Firmicutes(100)	Bacilli(100)	Lactobacillales(100)	Carnobacteriaceae(100)	Carnobacterium(100)	-0.33	6.73E-05	0.00189
Otu000160	Firmicutes(100)	Bacilli(100)	Lactobacillales(100)	Carnobacteriaceae(100)	Carnobacterium(100)	-0.37	2.79E-06	0.00027
Otu000162	Firmicutes(100)	Bacilli(100)	Bacillales(100)	Planococcaceae(100)		0.12	2.16E-04	0.00338
Otu000173	Firmicutes(100)	Bacilli(100)	Lactobacillales(100)	Carnobacteriaceae(100)	Carnobacterium(100)	-0.32	5.86E-04	0.00651
Otu000177	Firmicutes(100)	Bacilli(100)	Bacillales(100)	Bacillaceae_1(95)	Bacillus(93)	0.15	8.61E-04	0.00785
Otu000180	Firmicutes(100)	Bacilli(100)	Lactobacillales(100)	Carnobacteriaceae(100)	Carnobacterium(100)	0.16	6.56E-03	0.03573
Otu000185	Firmicutes(100)	Bacilli(100)	Lactobacillales(100)	Carnobacteriaceae(100)	Carnobacterium(100)	-0.38	2.18E-05	0.00106
Otu000194	Firmicutes(100)	Bacilli(100)	Lactobacillales(100)	Carnobacteriaceae(100)	Carnobacterium(100)	-0.32	1.61E-04	0.00287
Otu000200	Actinobacteria(100)	Actinobacteria(100)	Actinomycetales(100)	Dietziaceae(100)	Dietzia(100)	-0.19	7.42E-04	0.00709
